# Supplementary material for: The Dynamic Landscape of 3′‐UTR Alternative Polyadenylation Across Mouse Fetal Development and Anatomy
Source: Adv Sci (Weinh). 2025 Mar 24;12(19):2502443. doi: 10.1002/advs.202502443 (PMC12097126; doi:10.1002/advs.202502443)
Supplement: Supplementary file 2 — Supplemental Table 1 [file ADVS-12-2502443-s001.xlsx]

## Sheet: S1  mouse
List of mouse data sets used in this study
ENCODE accession	organism	tissue	age	assay
ENCSR000CWC	Mus musculus	embryonic stem cell	embryonic	total RNA-seq
ENCSR809VYL	Mus musculus	embryonic facial prominence	embryonic 10.5 days	polyA+ RNA-seq
ENCSR304RDL	Mus musculus	forebrain	embryonic 10.5 days	polyA+ RNA-seq
ENCSR049UJU	Mus musculus	heart	embryonic 10.5 days	polyA+ RNA-seq
ENCSR943LKA	Mus musculus	hindbrain	embryonic 10.5 days	polyA+ RNA-seq
ENCSR968QHO	Mus musculus	limb	embryonic 10.5 days	polyA+ RNA-seq
ENCSR764OPZ	Mus musculus	midbrain	embryonic 10.5 days	polyA+ RNA-seq
ENCSR000BZG	Mus musculus	central nervous system	embryonic 11.5 days	polyA+ RNA-seq
ENCSR848HOX	Mus musculus	embryonic facial prominence	embryonic 11.5 days	polyA+ RNA-seq
ENCSR160IIN	Mus musculus	forebrain	embryonic 11.5 days	polyA+ RNA-seq
ENCSR691OPQ	Mus musculus	heart	embryonic 11.5 days	polyA+ RNA-seq
ENCSR760TOE	Mus musculus	hindbrain	embryonic 11.5 days	polyA+ RNA-seq
ENCSR541XZK	Mus musculus	limb	embryonic 11.5 days	polyA+ RNA-seq
ENCSR284AMY	Mus musculus	liver	embryonic 11.5 days	polyA+ RNA-seq
ENCSR307BCA	Mus musculus	midbrain	embryonic 11.5 days	polyA+ RNA-seq
ENCSR337FYI	Mus musculus	neural tube	embryonic 11.5 days	polyA+ RNA-seq
ENCSR851HEC	Mus musculus	embryonic facial prominence	embryonic 12.5 days	polyA+ RNA-seq
ENCSR647QBV	Mus musculus	forebrain	embryonic 12.5 days	polyA+ RNA-seq
ENCSR150CUE	Mus musculus	heart	embryonic 12.5 days	polyA+ RNA-seq
ENCSR420QTO	Mus musculus	hindbrain	embryonic 12.5 days	polyA+ RNA-seq
ENCSR750YSX	Mus musculus	limb	embryonic 12.5 days	polyA+ RNA-seq
ENCSR648YEP	Mus musculus	liver	embryonic 12.5 days	polyA+ RNA-seq
ENCSR908JWT	Mus musculus	midbrain	embryonic 12.5 days	polyA+ RNA-seq
ENCSR508GWZ	Mus musculus	neural tube	embryonic 12.5 days	polyA+ RNA-seq
ENCSR538WYL	Mus musculus	embryonic facial prominence	embryonic 13.5 days	polyA+ RNA-seq
ENCSR970EWM	Mus musculus	forebrain	embryonic 13.5 days	polyA+ RNA-seq
ENCSR284YKY	Mus musculus	heart	embryonic 13.5 days	polyA+ RNA-seq
ENCSR921PRX	Mus musculus	hindbrain	embryonic 13.5 days	polyA+ RNA-seq
ENCSR347SQR	Mus musculus	limb	embryonic 13.5 days	polyA+ RNA-seq
ENCSR448MXQ	Mus musculus	liver	embryonic 13.5 days	polyA+ RNA-seq
ENCSR792RJV	Mus musculus	midbrain	embryonic 13.5 days	polyA+ RNA-seq
ENCSR115TWD	Mus musculus	neural tube	embryonic 13.5 days	polyA+ RNA-seq
ENCSR000BZK	Mus musculus	central nervous system	embryonic 14 days	polyA+ RNA-seq
ENCSR000BZH	Mus musculus	liver	embryonic 14 days	polyA+ RNA-seq
ENCSR000BZJ	Mus musculus	brain	embryonic 14.5 days	polyA+ RNA-seq
ENCSR823VEE	Mus musculus	embryonic facial prominence	embryonic 14.5 days	polyA+ RNA-seq
ENCSR185LWM	Mus musculus	forebrain	embryonic 14.5 days	polyA+ RNA-seq
ENCSR727FHP	Mus musculus	heart	embryonic 14.5 days	polyA+ RNA-seq
ENCSR559TRB	Mus musculus	hindbrain	embryonic 14.5 days	polyA+ RNA-seq
ENCSR932TRU	Mus musculus	intestine	embryonic 14.5 days	polyA+ RNA-seq
ENCSR504GEG	Mus musculus	kidney	embryonic 14.5 days	polyA+ RNA-seq
ENCSR216NEG	Mus musculus	limb	embryonic 14.5 days	polyA+ RNA-seq
ENCSR867YNV	Mus musculus	liver	embryonic 14.5 days	polyA+ RNA-seq
ENCSR039ADS	Mus musculus	lung	embryonic 14.5 days	polyA+ RNA-seq
ENCSR343YLB	Mus musculus	midbrain	embryonic 14.5 days	polyA+ RNA-seq
ENCSR928OXI	Mus musculus	neural tube	embryonic 14.5 days	polyA+ RNA-seq
ENCSR290RRR	Mus musculus	stomach	embryonic 14.5 days	polyA+ RNA-seq
ENCSR636CWO	Mus musculus	embryonic facial prominence	embryonic 15.5 days	polyA+ RNA-seq
ENCSR752RGN	Mus musculus	forebrain	embryonic 15.5 days	polyA+ RNA-seq
ENCSR597UZW	Mus musculus	heart	embryonic 15.5 days	polyA+ RNA-seq
ENCSR401BSG	Mus musculus	hindbrain	embryonic 15.5 days	polyA+ RNA-seq
ENCSR370SFB	Mus musculus	intestine	embryonic 15.5 days	polyA+ RNA-seq
ENCSR062VTB	Mus musculus	kidney	embryonic 15.5 days	polyA+ RNA-seq
ENCSR830IVQ	Mus musculus	limb	embryonic 15.5 days	polyA+ RNA-seq
ENCSR611PTP	Mus musculus	liver	embryonic 15.5 days	polyA+ RNA-seq
ENCSR457RRW	Mus musculus	lung	embryonic 15.5 days	polyA+ RNA-seq
ENCSR557RMA	Mus musculus	midbrain	embryonic 15.5 days	polyA+ RNA-seq
ENCSR004XCU	Mus musculus	neural tube	embryonic 15.5 days	polyA+ RNA-seq
ENCSR906YQZ	Mus musculus	stomach	embryonic 15.5 days	polyA+ RNA-seq
ENCSR080EVZ	Mus musculus	forebrain	embryonic 16.5 days	polyA+ RNA-seq
ENCSR020DGG	Mus musculus	heart	embryonic 16.5 days	polyA+ RNA-seq
ENCSR285WZV	Mus musculus	hindbrain	embryonic 16.5 days	polyA+ RNA-seq
ENCSR848GST	Mus musculus	intestine	embryonic 16.5 days	polyA+ RNA-seq
ENCSR537GNQ	Mus musculus	kidney	embryonic 16.5 days	polyA+ RNA-seq
ENCSR826HIQ	Mus musculus	liver	embryonic 16.5 days	polyA+ RNA-seq
ENCSR992WBR	Mus musculus	lung	embryonic 16.5 days	polyA+ RNA-seq
ENCSR367ZPZ	Mus musculus	midbrain	embryonic 16.5 days	polyA+ RNA-seq
ENCSR466KZY	Mus musculus	stomach	embryonic 16.5 days	polyA+ RNA-seq
ENCSR000BZL	Mus musculus	central nervous system	embryonic 18 days	polyA+ RNA-seq
ENCSR000BZO	Mus musculus	liver	embryonic 18 days	polyA+ RNA-seq
ENCSR739PEB	Mus musculus	adrenal gland	postnatal 0 day	polyA+ RNA-seq
ENCSR362AIZ	Mus musculus	forebrain	postnatal 0 day	polyA+ RNA-seq
ENCSR526SEX	Mus musculus	heart	postnatal 0 day	polyA+ RNA-seq
ENCSR017JEG	Mus musculus	hindbrain	postnatal 0 day	polyA+ RNA-seq
ENCSR331XCE	Mus musculus	intestine	postnatal 0 day	polyA+ RNA-seq
ENCSR173PJN	Mus musculus	kidney	postnatal 0 day	polyA+ RNA-seq
ENCSR096STK	Mus musculus	liver	postnatal 0 day	polyA+ RNA-seq
ENCSR982MRY	Mus musculus	lung	postnatal 0 day	polyA+ RNA-seq
ENCSR719NAJ	Mus musculus	midbrain	postnatal 0 day	polyA+ RNA-seq
ENCSR667TOX	Mus musculus	neural tube	postnatal 0 day	polyA+ RNA-seq
ENCSR946HWC	Mus musculus	skeletal muscle tissue	postnatal 0 day	polyA+ RNA-seq
ENCSR579FCW	Mus musculus	spleen	postnatal 0 day	polyA+ RNA-seq
ENCSR178GUS	Mus musculus	stomach	postnatal 0 day	polyA+ RNA-seq
ENCSR438XCG	Mus musculus	thymus	postnatal 0 day	polyA+ RNA-seq
ENCSR772FQU	Mus musculus	urinary bladder	postnatal 0 day	polyA+ RNA-seq

## Sheet: S1 human
List of human RNA-seq data sets used in this study
ENCODE accession	organism	tissue	age	assay
ENCSR085HNI	Homo sapiens	liver	adult 18 years	polyA+ RNA-seq
ENCSR680AAZ	Homo sapiens	adrenal gland	adult 21 years	polyA+ RNA-seq
ENCSR270OKS	Homo sapiens	sigmoid colon	adult 21 years	polyA+ RNA-seq
ENCSR995BHD	Homo sapiens	aorta	adult 30 years	polyA+ RNA-seq
ENCSR980UEY	Homo sapiens	stomach	adult 30 years	polyA+ RNA-seq
ENCSR039ICU	Homo sapiens	small intestine	adult 30 years	polyA+ RNA-seq
ENCSR635GTY	Homo sapiens	heart	adult 30 years	polyA+ RNA-seq
ENCSR686JJB	Homo sapiens	adipose tissue	adult 30 years	polyA+ RNA-seq
ENCSR146ZKR	Homo sapiens	adrenal gland	adult 30 years	polyA+ RNA-seq
ENCSR725TPW	Homo sapiens	ovary	adult 30 years	polyA+ RNA-seq
ENCSR510PSL	Homo sapiens	spleen	adult 30 years	polyA+ RNA-seq
ENCSR502OTI	Homo sapiens	psoas muscle	adult 30 years	polyA+ RNA-seq
ENCSR825GWD	Homo sapiens	sigmoid colon	adult 30 years	polyA+ RNA-seq
ENCSR571BML	Homo sapiens	pancreas	adult 30 years	polyA+ RNA-seq
ENCSR993QGR	Homo sapiens	esophagus	adult 30 years	polyA+ RNA-seq
ENCSR917YHC	Homo sapiens	lung	adult 30 years	polyA+ RNA-seq
ENCSR999ZCI	Homo sapiens	sigmoid colon	adult 34 years	polyA+ RNA-seq
ENCSR741QEH	Homo sapiens	adipose tissue	adult 34 years	polyA+ RNA-seq
ENCSR719HRO	Homo sapiens	small intestine	adult 34 years	polyA+ RNA-seq
ENCSR102TQN	Homo sapiens	esophagus	adult 34 years	polyA+ RNA-seq
ENCSR598KJX	Homo sapiens	adrenal gland	adult 34 years	polyA+ RNA-seq
ENCSR721HDG	Homo sapiens	stomach	adult 34 years	polyA+ RNA-seq
ENCSR843HXR	Homo sapiens	psoas muscle	adult 34 years	polyA+ RNA-seq
ENCSR675YAS	Homo sapiens	right cardiac atrium	adult 34 years	polyA+ RNA-seq
ENCSR763NOO	Homo sapiens	aorta	adult 34 years	polyA+ RNA-seq
ENCSR769LNJ	Homo sapiens	heart left ventricle	adult 34 years	polyA+ RNA-seq
ENCSR629VMZ	Homo sapiens	pancreas	adult 34 years	polyA+ RNA-seq
ENCSR433XCV	Homo sapiens	heart right ventricle	adult 34 years	polyA+ RNA-seq
ENCSR910QOX	Homo sapiens	spleen	adult 34 years	polyA+ RNA-seq
ENCSR071ZMO	Homo sapiens	kidney	adult 41 years	polyA+ RNA-seq
ENCSR693GGB	Homo sapiens	testis	adult 44 years	polyA+ RNA-seq
ENCSR046XHI	Homo sapiens	ovary	adult 47 years	polyA+ RNA-seq
ENCSR236OON	Homo sapiens	adipose tissue	adult 63 years	polyA+ RNA-seq
ENCSR274JRR	Homo sapiens	brain	adult 66 years	polyA+ RNA-seq
ENCSR693CSQ	Homo sapiens	heart left ventricle	child 3 years	polyA+ RNA-seq
ENCSR817TLH	Homo sapiens	psoas muscle	child 3 years	polyA+ RNA-seq
ENCSR396GIH	Homo sapiens	sigmoid colon	child 3 years	polyA+ RNA-seq
ENCSR714KDG	Homo sapiens	liver	child 3 years	polyA+ RNA-seq
ENCSR663IOE	Homo sapiens	spleen	child 3 years	polyA+ RNA-seq
ENCSR718CDN	Homo sapiens	adipose tissue	child 3 years	polyA+ RNA-seq
ENCSR448DCX	Homo sapiens	urinary bladder	child 3 years	polyA+ RNA-seq
ENCSR775KCE	Homo sapiens	thymus	child 3 years	polyA+ RNA-seq
ENCSR922VBO	Homo sapiens	stomach	child 3 years	polyA+ RNA-seq
ENCSR618IQY	Homo sapiens	small intestine	child 3 years	polyA+ RNA-seq
ENCSR439SPU	Homo sapiens	heart right ventricle	child 3 years	polyA+ RNA-seq
ENCSR278UYN	Homo sapiens	lung	child 3 years	polyA+ RNA-seq
ENCSR771GWY	Homo sapiens	H1-ESC	embryonic	polyA+ RNA-seq
ENCSR755LFM	Homo sapiens	testis	embryonic 0 days	polyA+ RNA-seq
ENCSR727VTD	Homo sapiens	ovary	embryonic 0 days	polyA+ RNA-seq
ENCSR447IJE	Homo sapiens	muscle of leg	embryonic 101 days	polyA+ RNA-seq
ENCSR522XTV	Homo sapiens	muscle of back	embryonic 101 days	polyA+ RNA-seq
ENCSR774SEX	Homo sapiens	stomach	embryonic 101 days	polyA+ RNA-seq
ENCSR677MYO	Homo sapiens	muscle of arm	embryonic 101 days	polyA+ RNA-seq
ENCSR335GET	Homo sapiens	adrenal gland	embryonic 101 days	polyA+ RNA-seq
ENCSR321ROU	Homo sapiens	left renal pelvis	embryonic 105 days	polyA+ RNA-seq
ENCSR352GCS	Homo sapiens	right renal pelvis	embryonic 105 days	polyA+ RNA-seq
ENCSR400DJE	Homo sapiens	right renal cortex interstitium	embryonic 105 days	polyA+ RNA-seq
ENCSR204XBB	Homo sapiens	renal pelvis	embryonic 105 days	polyA+ RNA-seq
ENCSR333FZW	Homo sapiens	spinal cord	embryonic 105 days	polyA+ RNA-seq
ENCSR363BVC	Homo sapiens	large intestine	embryonic 105 days	polyA+ RNA-seq
ENCSR125NGM	Homo sapiens	left renal cortex interstitium	embryonic 105 days	polyA+ RNA-seq
ENCSR995ORR	Homo sapiens	muscle of back	embryonic 105 days	polyA+ RNA-seq
ENCSR572FXC	Homo sapiens	left lung	embryonic 105 days	polyA+ RNA-seq
ENCSR332MTG	Homo sapiens	muscle of arm	embryonic 105 days	polyA+ RNA-seq
ENCSR951NPS	Homo sapiens	stomach	embryonic 105 days	polyA+ RNA-seq
ENCSR560MDQ	Homo sapiens	right lung	embryonic 105 days	polyA+ RNA-seq
ENCSR212AMA	Homo sapiens	kidney	embryonic 105 days	polyA+ RNA-seq
ENCSR144UVO	Homo sapiens	muscle of leg	embryonic 105 days	polyA+ RNA-seq
ENCSR702IGQ	Homo sapiens	stomach	embryonic 107 days	polyA+ RNA-seq
ENCSR495UXA	Homo sapiens	kidney	embryonic 108 days	polyA+ RNA-seq
ENCSR554KBK	Homo sapiens	right lung	embryonic 108 days	polyA+ RNA-seq
ENCSR740OPV	Homo sapiens	adrenal gland	embryonic 108 days	polyA+ RNA-seq
ENCSR861SOG	Homo sapiens	left lung	embryonic 108 days	polyA+ RNA-seq
ENCSR711NGL	Homo sapiens	forelimb muscle	embryonic 108 days	polyA+ RNA-seq
ENCSR066FZL	Homo sapiens	large intestine	embryonic 108 days	polyA+ RNA-seq
ENCSR482VRI	Homo sapiens	small intestine	embryonic 108 days	polyA+ RNA-seq
ENCSR367QHR	Homo sapiens	thymus	embryonic 108 days	polyA+ RNA-seq
ENCSR549DVY	Homo sapiens	stomach	embryonic 108 days	polyA+ RNA-seq
ENCSR571IUW	Homo sapiens	stomach	embryonic 110 days	polyA+ RNA-seq
ENCSR265NZF	Homo sapiens	spleen	embryonic 112 days	polyA+ RNA-seq
ENCSR699YJR	Homo sapiens	muscle of leg	embryonic 113 days	polyA+ RNA-seq
ENCSR880XLM	Homo sapiens	placenta	embryonic 113 days	polyA+ RNA-seq
ENCSR542OHE	Homo sapiens	spinal cord	embryonic 113 days	polyA+ RNA-seq
ENCSR906HEV	Homo sapiens	muscle of trunk	embryonic 113 days	polyA+ RNA-seq
ENCSR286KWP	Homo sapiens	large intestine	embryonic 115 days	polyA+ RNA-seq
ENCSR027EJD	Homo sapiens	muscle of back	embryonic 115 days	polyA+ RNA-seq
ENCSR621FYE	Homo sapiens	small intestine	embryonic 115 days	polyA+ RNA-seq
ENCSR543TQW	Homo sapiens	right renal pelvis	embryonic 120 days	polyA+ RNA-seq
ENCSR884EVS	Homo sapiens	right renal cortex interstitium	embryonic 120 days	polyA+ RNA-seq
ENCSR364IBB	Homo sapiens	muscle of arm	embryonic 120 days	polyA+ RNA-seq
ENCSR516VDS	Homo sapiens	hindlimb muscle	embryonic 120 days	polyA+ RNA-seq
ENCSR899SWV	Homo sapiens	renal cortex interstitium	embryonic 120 days	polyA+ RNA-seq
ENCSR047LLJ	Homo sapiens	heart	embryonic 120 days	polyA+ RNA-seq
ENCSR930URM	Homo sapiens	large intestine	embryonic 120 days	polyA+ RNA-seq
ENCSR700QVJ	Homo sapiens	spleen	embryonic 120 days	polyA+ RNA-seq
ENCSR531RKI	Homo sapiens	muscle of trunk	embryonic 120 days	polyA+ RNA-seq
ENCSR523EDD	Homo sapiens	small intestine	embryonic 120 days	polyA+ RNA-seq
ENCSR759WPF	Homo sapiens	left renal cortex interstitium	embryonic 120 days	polyA+ RNA-seq
ENCSR410DUZ	Homo sapiens	left renal pelvis	embryonic 120 days	polyA+ RNA-seq
ENCSR891JVD	Homo sapiens	muscle of back	embryonic 127 days	polyA+ RNA-seq
ENCSR069CMT	Homo sapiens	thymus	embryonic 127 days	polyA+ RNA-seq
ENCSR123ZCX	Homo sapiens	stomach	embryonic 127 days	polyA+ RNA-seq
ENCSR305NXN	Homo sapiens	muscle of arm	embryonic 127 days	polyA+ RNA-seq
ENCSR096USV	Homo sapiens	muscle of leg	embryonic 127 days	polyA+ RNA-seq
ENCSR785OCX	Homo sapiens	muscle of arm	embryonic 85 days	polyA+ RNA-seq
ENCSR896QPD	Homo sapiens	kidney	embryonic 85 days	polyA+ RNA-seq
ENCSR239BBI	Homo sapiens	muscle of back	embryonic 85 days	polyA+ RNA-seq
ENCSR859KGW	Homo sapiens	large intestine	embryonic 85 days	polyA+ RNA-seq
ENCSR120NEA	Homo sapiens	adrenal gland	embryonic 85 days	polyA+ RNA-seq
ENCSR907KDH	Homo sapiens	kidney	embryonic 87 days	polyA+ RNA-seq
ENCSR446RKD	Homo sapiens	small intestine	embryonic 91 days	polyA+ RNA-seq
ENCSR406YML	Homo sapiens	muscle of arm	embryonic 91 days	polyA+ RNA-seq
ENCSR424TSZ	Homo sapiens	renal pelvis	embryonic 91 days	polyA+ RNA-seq
ENCSR328PVI	Homo sapiens	renal cortex interstitium	embryonic 91 days	polyA+ RNA-seq
ENCSR777ONH	Homo sapiens	large intestine	embryonic 91 days	polyA+ RNA-seq
ENCSR733MWN	Homo sapiens	left lung	embryonic 91 days	polyA+ RNA-seq
ENCSR863BUL	Homo sapiens	heart	embryonic 91 days	polyA+ RNA-seq
ENCSR729ZII	Homo sapiens	muscle of back	embryonic 91 days	polyA+ RNA-seq
ENCSR702IMR	Homo sapiens	left kidney	embryonic 96 days	polyA+ RNA-seq
ENCSR086DZF	Homo sapiens	muscle of leg	embryonic 96 days	polyA+ RNA-seq
ENCSR176WMG	Homo sapiens	right lung	embryonic 96 days	polyA+ RNA-seq
ENCSR547TNE	Homo sapiens	muscle of arm	embryonic 96 days	polyA+ RNA-seq
ENCSR094RGI	Homo sapiens	muscle of back	embryonic 96 days	polyA+ RNA-seq
ENCSR555BCP	Homo sapiens	adrenal gland	embryonic 96 days	polyA+ RNA-seq
ENCSR899NLW	Homo sapiens	spinal cord	embryonic 96 days	polyA+ RNA-seq
ENCSR222IGR	Homo sapiens	left lung	embryonic 96 days	polyA+ RNA-seq
ENCSR175CNQ	Homo sapiens	thymus	embryonic 97 days	polyA+ RNA-seq
ENCSR929KRW	Homo sapiens	renal pelvis	embryonic 97 days	polyA+ RNA-seq
ENCSR436ZKE	Homo sapiens	renal cortex interstitium	embryonic 97 days	polyA+ RNA-seq
ENCSR561WEX	Homo sapiens	muscle of leg	embryonic 97 days	polyA+ RNA-seq
ENCSR423LLK	Homo sapiens	muscle of arm	embryonic 97 days	polyA+ RNA-seq
ENCSR576UKA	Homo sapiens	muscle of back	embryonic 97 days	polyA+ RNA-seq
ENCSR806ESH	Homo sapiens	muscle of back	embryonic 98 days	polyA+ RNA-seq
ENCSR592EZK	Homo sapiens	left lung	embryonic 98 days	polyA+ RNA-seq
ENCSR317LMH	Homo sapiens	muscle of arm	embryonic 98 days	polyA+ RNA-seq
ENCSR158XIJ	Homo sapiens	thymus	embryonic 98 days	polyA+ RNA-seq
ENCSR074APH	Homo sapiens	right lung	embryonic 98 days	polyA+ RNA-seq
ENCSR534JVH	Homo sapiens	small intestine	embryonic 98 days	polyA+ RNA-seq
ENCSR857VKL	Homo sapiens	large intestine	embryonic 98 days	polyA+ RNA-seq
ENCSR783BUO	Homo sapiens	stomach	embryonic 98 days	polyA+ RNA-seq
