# Supplementary material for: The Dynamic Landscape of 3′‐UTR Alternative Polyadenylation Across Mouse Fetal Development and Anatomy
Source: Adv Sci (Weinh). 2025 Mar 24;12(19):2502443. doi: 10.1002/advs.202502443 (PMC12097126; doi:10.1002/advs.202502443)
Supplement: Supplementary file 3 — Supplemental Table 2 [file ADVS-12-2502443-s006.zip]

Archive with 1 entries (1 files):
- Supplementary_Table_S2.txt
