# Supplementary material for: The Dynamic Landscape of 3′‐UTR Alternative Polyadenylation Across Mouse Fetal Development and Anatomy
Source: Adv Sci (Weinh). 2025 Mar 24;12(19):2502443. doi: 10.1002/advs.202502443 (PMC12097126; doi:10.1002/advs.202502443)
Supplement: Supplementary file 3 — Supplemental Table 2 [file ADVS-12-2502443-s006.zip › Supplementary_Table_S2.txt]

mouse tissue
APA ID	Transcript	Gene	Gene Name	Chr	LastExon.Start	LastExon.End	Strand	UTR3.Start	UTR3.End	Length	ESC	adipose tissue adult 10 weeks	adrenal gland postnatal 0 day	adrenal gland adult 10 weeks	adrenal gland adult 8 weeks	brain adult 10 weeks	brain embryonic 14.5 days	central nervous system embryonic 11.5 days	central nervous system embryonic 14 days	central nervous system embryonic 18 days	cerebellum adult 8 weeks	colon adult 8 weeks	cortical plate adult 8 weeks	duodenum adult 8 weeks	embryonic facial prominence embryonic 10.5 days	embryonic facial prominence embryonic 11.5 days	embryonic facial prominence embryonic 12.5 days	embryonic facial prominence embryonic 13.5 days	embryonic facial prominence embryonic 14.5 days	embryonic facial prominence embryonic 15.5 days	forebrain postnatal 0 day	forebrain embryonic 10.5 days	forebrain embryonic 11.5 days	forebrain embryonic 12.5 days	forebrain embryonic 13.5 days	forebrain embryonic 14.5 days	forebrain embryonic 15.5 days	forebrain embryonic 16.5 days	frontal cortex adult 8 weeks	gonadal fat pad adult 8 weeks	heart postnatal 0 day	heart embryonic 10.5 days	heart adult 10 weeks	heart embryonic 11.5 days	heart embryonic 12.5 days	heart embryonic 13.5 days	heart embryonic 14.5 days	heart embryonic 15.5 days	heart embryonic 16.5 days
ENSMUSG00000020875_1_S	ENSMUST00000000010,ENSMUST00000174042	ENSMUSG00000020875	Hoxb9	chr11	96274623	96276599	+	96274859	96276599	1740	100	100	100	100	100	NA	100	100	100	100	100	100	100	100	NA	100	100	100	NA	NA	NA	NA	NA	100	NA	NA	NA	NA	NA	100	NA	NA	NA	NA	NA	100	100	100	100
ENSMUSG00000048583_1_D	ENSMUST00000000033	ENSMUSG00000048583	Igf2	chr7	142650765	142654052	-	142650765	142653815	3050	100	100	33.046	77.097	71.8135	100	100	99.994	100	100	100	67.646	100	71.885	35.9825	63.455	43.408	56.211	52.9065	51.846	88.88	33.43	48.054	42.861	36.505	50.177	49.0805	50.0555	100	78.594	23.994	39.6655	100	58.8545	36.7505	41.2565	46.1515	37.718	46.0025
ENSMUSG00000048583_2_P	ENSMUST00000000033	ENSMUSG00000048583	Igf2	chr7	142653372	142654052	-	142653372	142653815	443	0	0	66.954	22.903	28.1865	0	0	0.006	0	0	0	32.354	0	28.115	64.0175	36.545	56.592	43.789	47.0935	48.154	11.12	66.57	51.946	57.139	63.495	49.823	50.9195	49.9445	0	21.406	76.006	60.3345	0	41.1455	63.2495	58.7435	53.8485	62.282	53.9975
ENSMUSG00000000049_1_S	ENSMUST00000000049	ENSMUSG00000000049	Apoh	chr11	108414239	108414408	+	108414295	108414408	113	NA	100	100	NA	NA	100	NA	100	NA	100	NA	NA	NA	NA	NA	NA	NA	100	NA	NA	NA	NA	NA	NA	NA	NA	100	100	NA	100	100	NA	100	NA	NA	100	NA	100	100
ENSMUSG00000000058_1_P	ENSMUST00000000058	ENSMUSG00000000058	Cav2	chr6	17286896	17287673	+	17287047	17287673	626	17.1655	10.635	23.712	6.999	97.1055	0	0	27.4525	48.2455	12.233	0	96.639	21.0675	100	17.375	9.277	0	17.1245	0	0	32.226	43.7405	30.56	0	8.4575	13.808	0	0	10.1255	83.837	9.2665	0	0	14.911	6.784	20.197	0	22.3155	12.7175
ENSMUSG00000000058_2_D	ENSMUST00000000058	ENSMUSG00000000058	Cav2	chr6	17286896	17287736	+	17287047	17287736	689	24.745	0	0	0	0	0	0	0	0	7.8425	0	0	0	0	12.494	13.6505	9.8745	12.0935	28.98	24.443	0	0	0	5.668	23.616	9.386	0	20.026	1.9615	0	9.4075	28.8255	0	10.3805	9.935	0	17.5435	0	4.519
ENSMUSG00000000058_3_D	ENSMUST00000000058	ENSMUSG00000000058	Cav2	chr6	17286896	17288040	+	17287047	17288040	993	31.6715	0	6.088	37.837	2.174	0	0	43.5675	12.3495	29.756	0	1.074	0	0	0	0	13.1855	3.134	2.735	14.9085	19.339	0	0	0	0	10.9775	16.969	20.2515	35.853	11.2375	9.603	6.731	0	0	5.6465	11.8935	16.5325	15.859	29.2195
ENSMUSG00000000058_4_D	ENSMUST00000000058	ENSMUSG00000000058	Cav2	chr6	17286896	17288734	+	17287047	17288734	1687	7.5425	50.782	14.9155	36.32	0.72	50.991	0	18.7675	28.5925	28.2755	0	2.287	0	0	33.644	36.2285	34.5635	39.5125	28.3735	36.9955	28.669	34.027	30.95	25.4635	41.893	38.526	61.363	34.385	26.5005	3.832	29.841	35.275	54.763	40.233	27.914	44.3495	34.077	34.5845	36.764
ENSMUSG00000000058_5_D	ENSMUST00000000058	ENSMUSG00000000058	Cav2	chr6	17286896	17288917	+	17287047	17288917	1870	0	0	0	0	0	0	0	0	0	0	0	0	0	0	13.337	10.1775	9.3105	0	0	0	0	0	0	0	0	0	0	10.3395	0	0.3035	0	9.0155	0	0	5.6325	0	0	0	0
ENSMUSG00000000058_6_D	ENSMUST00000000058	ENSMUSG00000000058	Cav2	chr6	17286896	17289010	+	17287047	17289010	1963	12.0005	33.091	53.902	17.345	0	39.96	0	6.732	4.483	18.197	34.9365	0	46.5205	0	12.385	26.2825	19.616	25.1045	34.926	20.1865	16.9365	13.5545	38.4905	60.768	17.2725	20.931	11.5505	9.5895	18.5055	0.2175	39.0355	16.1825	39.681	33.158	36.7175	21.01	28.08	23.0735	14.042
ENSMUSG00000000058_7_D	ENSMUST00000000058	ENSMUSG00000000058	Cav2	chr6	17286896	17289120	+	17287047	17289120	2073	6.8745	5.492	1.3825	1.499	0	9.049	100	3.481	6.33	3.6955	65.0635	0	32.412	0	10.766	4.384	13.4505	3.0305	4.9855	3.467	2.8295	8.6775	0	8.1005	8.7605	6.3715	10.118	5.4085	7.0545	0.573	2.846	3.9705	5.556	1.3175	7.37	2.55	3.7675	4.167	2.738
ENSMUSG00000000078_1_P	ENSMUST00000000080	ENSMUSG00000000078	Klf6	chr13	5867231	5868110	+	5867283	5868110	827	48.434	0	83.19	0	72.8665	0	9.7485	12.387	0	0.142	0	74.056	0	63.105	87.242	66.455	79.549	84.3425	78.4685	87.161	16.117	87.699	72.2405	74.899	86.6805	80.271	85.5695	82.9295	0	50.4525	88.3305	83.5555	0	71.5935	78.5355	86.902	79.298	86.9405	82.799
ENSMUSG00000000078_2_D	ENSMUST00000000080	ENSMUSG00000000078	Klf6	chr13	5867231	5869823	+	5867283	5869823	2540	1.9315	17.788	0	24.678	0	0	0	0	0	0.211	0	1.963	19.1085	13.0595	0	0.6895	0	0	0	0	0.6115	0	0	0	0.1905	0.185	0	0	0	1.923	0	0.673	0	0	0	0	1.4035	0	1.126
ENSMUSG00000000078_3_D	ENSMUST00000000080	ENSMUSG00000000078	Klf6	chr13	5867231	5870394	+	5867283	5870394	3111	49.6345	82.212	16.81	75.322	27.1335	100	90.2515	87.613	100	99.647	100	23.981	80.8915	23.8355	12.758	32.8555	20.451	15.6575	21.5315	12.839	83.2715	12.301	27.7595	25.101	13.129	19.544	14.4305	17.0705	100	47.6245	11.6695	15.7715	100	28.4065	21.4645	13.098	19.299	13.0595	16.075
ENSMUSG00000000085_1_S	ENSMUST00000000087,ENSMUST00000064991	ENSMUSG00000000085	Scmh1	chr4	120529133	120530202	+	120529890	120530202	312	100	100	100	100	100	100	100	100	100	100	100	100	100	100	100	100	100	100	100	100	100	100	100	100	100	100	100	100	100	100	100	100	100	100	100	100	100	100	100
ENSMUSG00000000093_1_P	ENSMUST00000000095	ENSMUSG00000000093	Tbx2	chr11	85840567	85841130	+	85841014	85841130	116	25.947	29.504	58.967	44.203	98.9655	0	0	29.166	61.922	65.5695	38.0365	95.6245	0	97.6625	54.279	41.5425	55.902	52.359	33.746	54.0555	39.57	62.336	55.574	0	31.5825	25.7505	37.138	41.1955	67.2835	82.0575	65.7	49.833	31.374	63.3615	59.6475	43.8395	69.2865	57.8705	53.1845
ENSMUSG00000000093_2_D	ENSMUST00000000095	ENSMUSG00000000093	Tbx2	chr11	85840567	85841643	+	85841014	85841643	629	0	17.667	14.156	28.595	0	0	100	55.022	22.566	22.2675	11.9635	2.541	50	0	27.051	32.8395	19.696	23.235	32.645	26.7675	32.3985	22.2335	32.8785	72.087	37.9425	0	30.9355	27.54	7.398	11.8775	12.054	34.3855	29.447	9.1275	17.159	33.0045	0	23.6705	25.7165
ENSMUSG00000000093_3_D	ENSMUST00000000095	ENSMUSG00000000093	Tbx2	chr11	85840567	85841948	+	85841014	85841948	934	74.053	52.829	26.877	27.203	1.0345	100	0	15.812	15.512	12.163	50	1.8345	50	2.3375	18.67	25.6185	24.4025	24.406	33.609	19.177	28.0315	15.4305	11.5475	27.913	30.475	74.2495	31.9265	31.264	25.3185	6.0655	22.2455	15.781	39.18	27.511	23.194	23.156	30.7135	18.459	21.0985
ENSMUSG00000000094_1_S	ENSMUST00000000096	ENSMUSG00000000094	Tbx4	chr11	85914128	85916097	+	85914745	85916097	1352	100	100	100	100	100	100	NA	100	100	100	NA	100	NA	100	100	100	100	100	100	100	100	100	100	100	100	100	100	100	100	100	100	100	NA	100	100	100	100	100	100
ENSMUSG00000055022_1_D	ENSMUST00000000109	ENSMUSG00000055022	Cntn1	chr15	92339512	92340550	+	92339589	92340550	961	0	0	5.5525	12.165	0	2.592	0	0	0.0675	0.1635	0	0	0	50	0	0	0	0	4.4645	0	0.583	0	0	0	0	0	0	0.1915	0	0	0	0	0	0	0	0	0	0	0
ENSMUSG00000055022_2_D	ENSMUST00000000109	ENSMUSG00000055022	Cntn1	chr15	92339512	92341761	+	92339589	92341761	2172	57.4585	0	0	30.099	3.366	42.764	0	45.3955	23.642	18.2345	0	5.9335	0	0	6.225	17	0	5.497	10.656	0	13.6645	0	0	0	0	0.2905	1.754	0	17.312	3.952	50	0	100	0	0	0	0	0	0
ENSMUSG00000055022_3_D	ENSMUST00000000109	ENSMUSG00000055022	Cntn1	chr15	92339512	92341953	+	92339589	92341953	2364	0	100	48.122	2.776	0	33.416	35.1945	14.828	18.947	31.396	54.0225	10.3225	47.0055	0	21.2465	32.087	45.4955	24.6085	42.4985	32.9035	33.155	23.209	42.8445	40.752	38.55	30.109	36.8575	37.139	36.942	0	50	64.784	0	71.996	66.096	44.255	100	34.859	68.6115
ENSMUSG00000000127_2_D	ENSMUST00000000129	ENSMUSG00000000127	Fer	chr17	64138874	64139498	+	64139017	64139498	481	14.2825	29.801	6.0375	79.449	33.4885	100	21.0655	17.592	31.5085	32.5805	30.0805	20.237	25.7405	51.5785	8.525	7.4805	7.105	8.614	6.799	7.067	23.95	7.7375	7.927	9.7575	10.045	10.9325	10.192	10.6225	40.8185	14.377	5.595	7.379	66.53	8.264	7.8155	8.4945	12.0525	9.9585	12.0585
ENSMUSG00000000127_1_P	ENSMUST00000000129,ENSMUST00000038080	ENSMUSG00000000127	Fer	chr17	64138874	64139197	+	64139017	64139197	180	85.7175	70.199	93.9625	20.551	66.5115	0	78.9345	82.408	68.4915	67.4195	69.9195	79.763	74.2595	48.4215	91.475	92.5195	92.895	91.386	93.201	92.933	76.05	92.2625	92.073	90.2425	89.955	89.0675	89.808	89.3775	59.1815	85.623	94.405	92.621	33.47	91.736	92.1845	91.5055	87.9475	90.0415	87.9415
ENSMUSG00000020152_1_D	ENSMUST00000000137	ENSMUSG00000020152	Actr2	chr11	20062295	20064859	-	20062295	20064688	2393	2.2145	23.252	6.661	15.869	0	27.659	6.528	2.7175	5.134	4.587	2.7705	0	2.844	0	3.6215	12.748	5.402	7.388	18.43	4.9315	10.024	2.904	15.625	6.225	5.289	12.8045	4.091	3.2455	5.256	0.205	5.48	5.479	39.459	15.89	5.1225	4.688	21.4435	5.412	2.6985
ENSMUSG00000020152_2_D	ENSMUST00000000137	ENSMUSG00000020152	Actr2	chr11	20062373	20064859	-	20062373	20064688	2315	0.0305	21.024	7.524	30.6	0	8.999	0.1225	0.825	0.325	0.073	1.3315	0.143	1.0285	0	8.044	9.827	6.2945	7.5595	7.7385	6.6215	0	6.72	6.4475	5.6505	7.036	7.8035	7.015	6.7355	2.041	0	7.3725	7.46	26.975	6.726	4.5765	8.0245	6.443	6.96	7.3665
ENSMUSG00000020152_3_D	ENSMUST00000000137	ENSMUSG00000020152	Actr2	chr11	20062579	20064859	-	20062579	20064688	2109	12.3795	16.131	0.3925	12.201	100	18.574	0.706	12.958	16.475	15.464	4.928	41.3805	3.8705	100	0.034	0.112	0.165	0.171	0.218	0.1045	2.888	0.4335	0.2635	0.315	0.29	0.383	0.205	0.099	15.726	12.3435	0.445	0.0185	4.32	0.0945	0.15	0.015	0.5775	0	0.963
ENSMUSG00000020152_4_D	ENSMUST00000000137	ENSMUSG00000020152	Actr2	chr11	20064026	20064859	-	20064026	20064688	662	0	0	0	25.459	0	0	0	0	0	0	0	0	0.922	0	0	0	0	0	0.0165	0	0	0.006	0	0	0	0	0	0.005	0	0	0	0	1.424	0	0	0	0	0.0075	0
ENSMUSG00000020152_5_D	ENSMUST00000000137	ENSMUSG00000020152	Actr2	chr11	20064614	20064859	-	20064614	20064688	74	24.8585	0	18.816	11.32	0	0	41.1965	15.4095	17.705	22.978	90.9695	0	83.747	0	15.34	2.792	13.406	11.201	0	15.815	81.1705	13.9535	0	14.753	13.569	0	12.887	15.2395	39.6165	7.8055	17.198	8.0195	0	4.22	16.2925	14.9655	0	19.239	18.924
ENSMUSG00000020152_6_P	ENSMUST00000000137	ENSMUSG00000020152	Actr2	chr11	20064671	20064859	-	20064671	20064688	17	60.517	39.594	66.606	4.55	0	44.768	51.447	68.09	60.361	56.8985	0	58.4765	7.5875	0	72.9605	74.521	74.7325	73.6805	73.597	72.528	5.9175	75.983	77.664	73.0575	73.816	79.0095	75.802	74.676	37.3605	79.646	69.5055	79.0235	27.823	73.0695	73.8585	72.307	71.5365	68.3815	70.0475
ENSMUSG00000020333_1_P	ENSMUST00000000145	ENSMUSG00000020333	Acsl6	chr11	54361059	54361539	+	54361197	54361539	342	87.6525	96.107	92.825	73.86	0	73.755	88.797	32.4565	38.106	36.312	75.4385	0	78.903	0	85.89	80.728	90.6355	90.5155	86.2405	92.064	73.8045	86.43	79.046	86.414	88.6185	84.7655	87.587	84.7835	52.59	67.7245	95.4765	83.536	84.278	92.7625	95.6115	93.841	98.838	94.611	98.473
ENSMUSG00000000149_1_S	ENSMUST00000000153	ENSMUSG00000000149	Gna12	chr5	140758403	140761118	-	140758403	140760548	2145	100	100	100	100	100	100	100	100	100	100	100	100	100	100	100	100	100	100	100	100	100	100	100	100	100	100	100	100	100	100	100	100	100	100	100	100	100	100	100
ENSMUSG00000000157_1_S	ENSMUST00000000161	ENSMUSG00000000157	Itgb2l	chr16	96422287	96422688	-	96422287	96422620	333	NA	NA	100	NA	NA	NA	NA	NA	NA	NA	NA	NA	NA	NA	NA	NA	NA	NA	100	NA	NA	NA	NA	NA	NA	NA	NA	NA	NA	NA	NA	NA	NA	NA	NA	NA	NA	NA	100
ENSMUSG00000000167_1_S	ENSMUST00000000171	ENSMUSG00000000167	Pih1d2	chr9	50624859	50625016	+	50624994	50625016	22	NA	100	100	100	NA	100	NA	100	100	100	100	NA	100	NA	100	100	100	100	100	100	100	100	100	100	100	100	100	100	100	NA	100	100	NA	100	100	100	100	NA	NA
ENSMUSG00000000171_1_D	ENSMUST00000000175	ENSMUSG00000000171	Sdhd	chr9	50596323	50597250	-	50596323	50597084	761	2.3055	52.586	25.701	31.165	0	8.124	97.547	4.7155	8.4015	8.904	100	0	100	0	21.188	27.4935	28.8915	17.08	27.1745	12.1365	60.1895	21.428	19.67	32.765	11.243	28.5005	14.718	14.3645	10.9555	0.2585	28.226	22.5385	35.289	27.1315	34.3875	12.7145	26.657	13.5335	12.2305
ENSMUSG00000000171_2_P	ENSMUST00000000175	ENSMUSG00000000171	Sdhd	chr9	50596357	50597250	-	50596357	50597084	727	97.6945	47.414	74.299	68.835	100	91.876	2.453	95.2845	91.5985	91.096	0	100	0	100	78.812	72.5065	71.1085	82.92	72.8255	87.8635	39.8105	78.572	80.33	67.235	88.757	71.4995	85.282	85.6355	89.0445	99.7415	71.774	77.4615	64.711	72.8685	65.6125	87.2855	73.343	86.4665	87.7695
ENSMUSG00000000183_1_S	ENSMUST00000000187	ENSMUSG00000000183	Fgf6	chr6	127023980	127028187	+	127024157	127028187	4030	NA	NA	100	100	100	NA	100	100	NA	100	100	NA	100	100	NA	NA	100	100	100	100	NA	NA	NA	NA	NA	NA	NA	NA	NA	NA	100	100	100	100	100	100	100	100	100
ENSMUSG00000000184_1_D	ENSMUST00000000188	ENSMUSG00000000184	Ccnd2	chr6	127125161	127130487	-	127125161	127130334	5173	13.51	78.522	1.8515	44.17	0	88.028	10.237	14.6625	14.618	14.387	54.911	0	18.5375	0.035	1.7845	3.008	2.014	1.766	2.428	1.6275	3.8	1.8765	2.8925	2.32	1.824	2.313	1.84	1.967	11.983	0.0085	1.924	1.9705	91.116	2.5655	2.1055	1.761	2.4395	1.8175	2.01
ENSMUSG00000000184_2_D	ENSMUST00000000188	ENSMUSG00000000184	Ccnd2	chr6	127125224	127130487	-	127125224	127130334	5110	0	0	0	0.676	0	0	0.4065	0.0085	0	0	0	0	0	0	0.001	0.0045	0	0	0.0025	0.001	0	0	0	0	0.0005	0.003	0	0	0	0	0	0	0	0	0.0025	0	0.003	0	0
ENSMUSG00000000184_3_D	ENSMUST00000000188	ENSMUSG00000000184	Ccnd2	chr6	127125275	127130487	-	127125275	127130334	5059	15.1605	20.06	0.018	16.898	0.027	11.972	0	13.554	12.6955	11.269	0	0.1	3.6915	0	0.0125	0.0325	0.0165	0.016	0.093	0.024	1.588	0.015	0.0275	0.019	0.0265	0.065	0.0285	0.0275	7.858	0.2735	0.0165	0.0325	8.201	0.02	0.009	0.022	0.0695	0.012	0.018
ENSMUSG00000000184_4_D	ENSMUST00000000188	ENSMUSG00000000184	Ccnd2	chr6	127125378	127130487	-	127125378	127130334	4956	0	0	0	0.08	4.8545	0	0.284	0.0945	0	0	4.25	2.8805	0	3.125	0.001	0.006	0.002	0.0015	0.0065	0	3.2955	0.001	0.0015	0.002	0.0015	0.0105	0.004	0.001	0.103	4.7985	0.0005	0.0005	0.295	0.004	0.002	0.0005	0.0055	0.003	0.0045
ENSMUSG00000000184_5_D	ENSMUST00000000188	ENSMUSG00000000184	Ccnd2	chr6	127128872	127130487	-	127128872	127130334	1462	0	1.183	0.001	2.33	0	0	0	0.034	0.103	0.013	0	0	0	0	0	0	0.004	0	0	0	0	0.0005	0	0	0	0.0005	0	0	0.017	0	0	0	0.387	0	0.0015	0	0.002	0	0
ENSMUSG00000000184_6_D	ENSMUST00000000188	ENSMUSG00000000184	Ccnd2	chr6	127129022	127130487	-	127129022	127130334	1312	4.816	0.235	0	0.206	0	0	0	0.1585	0	0.012	0	0	0	0	0	0	0	0	0	0	0	0	0	0.0005	0.002	0.001	0	0	0	0	0	0	0	0.001	0	0.001	0	0	0
ENSMUSG00000000184_7_D	ENSMUST00000000188	ENSMUSG00000000184	Ccnd2	chr6	127129351	127130487	-	127129351	127130334	983	0	0	0	9.362	0	0	2.7635	0.098	0	0	0	0	0	0	0	0	0	0	0.006	0	0	0	0	0	0.002	0	0	0	0.0965	0	0	0	0	0	0	0	0	0	0
ENSMUSG00000000184_8_D	ENSMUST00000000188	ENSMUSG00000000184	Ccnd2	chr6	127129395	127130487	-	127129395	127130334	939	5.8835	0	0.3805	18.784	0	0	0	4.705	0	0	0	0	0	0	0.3625	0.0025	0.3475	0.0665	0.1065	0.223	0	0.283	0	0.021	0.133	0.0715	0.094	0.261	0.045	0	0.356	0.1965	0	0	0	0.1395	0.0585	0.365	0.2255
ENSMUSG00000000184_9_D	ENSMUST00000000188	ENSMUSG00000000184	Ccnd2	chr6	127130189	127130487	-	127130189	127130334	145	0	0	3.178	7.494	0	0	57.5715	26.4035	28.8855	19.789	0	1.801	36.358	0	1.2135	0.4865	1.8125	0.797	1.172	1.3045	44.5355	0.9125	0.6115	2.616	1.6395	1.2705	1.419	1.1485	13.18	1.167	2.557	1.372	0	0.829	2.0755	0.9795	1.143	0.9715	1.0625
ENSMUSG00000000184_10_P	ENSMUST00000000188	ENSMUSG00000000184	Ccnd2	chr6	127130242	127130487	-	127130242	127130334	92	60.6295	0	94.5715	0	95.1185	0	28.7375	40.282	43.697	54.5305	40.839	95.218	41.413	96.8405	96.6255	96.46	95.8035	97.3525	96.1845	96.8195	46.781	96.9115	96.467	95.022	96.372	96.2655	96.615	96.5945	66.7175	93.7525	95.1465	96.4285	0	96.581	95.8035	97.0975	96.279	96.831	96.68
ENSMUSG00000035385_1_P	ENSMUST00000000193	ENSMUSG00000035385	Ccl2	chr11	82036925	82037226	+	82037178	82037226	48	34.0965	83.189	79.821	57.699	NA	81.19	0	95.035	72.855	34.4035	50	50	NA	100	0	39.296	81.5395	75.0025	69.2425	85.471	100	100	0	100	91.083	0	94.1975	0	85.007	90.1475	79.9815	84.6485	61.906	76.651	80.44	84.695	80.412	77.764	82.968
ENSMUSG00000035385_2_D	ENSMUST00000000193	ENSMUSG00000035385	Ccl2	chr11	82036925	82037275	+	82037178	82037275	97	0	0	0	0	NA	0	0	0	1.8305	38.066	0	50	NA	0	50	0	2.658	9.4595	19.8635	0	0	0	45.162	0	0	71.1815	0	0	0	0	0	0	0	7.842	0	3.5305	3.4995	6.6825	4.9315
ENSMUSG00000035385_3_D	ENSMUST00000000193	ENSMUSG00000035385	Ccl2	chr11	82036925	82037453	+	82037178	82037453	275	65.9035	16.811	20.179	42.301	NA	18.81	100	4.965	25.3145	27.5305	50	0	NA	0	50	60.704	15.8025	15.538	10.8935	14.529	0	0	54.838	0	8.917	28.8185	5.8025	100	14.993	9.8525	20.0185	15.3515	38.094	15.5065	19.56	11.7745	16.0885	15.5535	12.1
ENSMUSG00000035352_1_S	ENSMUST00000000194	ENSMUSG00000035352	Ccl12	chr11	82103109	82103400	+	82103233	82103400	167	NA	100	100	NA	NA	100	NA	100	100	100	NA	NA	NA	NA	NA	100	100	100	100	100	100	100	100	100	100	100	100	100	100	100	100	NA	100	100	100	100	100	100	100
ENSMUSG00000000197_1_S	ENSMUST00000000201	ENSMUSG00000000197	Nalcn	chr14	123276633	123278361	-	123276633	123278167	1534	100	100	100	100	NA	100	100	100	100	100	100	100	100	NA	100	100	100	100	100	100	100	100	100	100	100	100	100	100	100	100	100	NA	100	100	100	100	100	100	100
ENSMUSG00000000202_1_S	ENSMUST00000000206	ENSMUSG00000000202	Btbd17	chr11	114791216	114792522	-	114791216	114791447	231	100	100	100	NA	100	100	100	100	100	100	100	100	100	100	100	100	100	100	100	100	100	100	100	100	100	100	100	100	100	100	100	NA	NA	NA	100	100	NA	100	NA
ENSMUSG00000000204_1_S	ENSMUST00000000208,ENSMUST00000215472	ENSMUSG00000000204	Slfn4	chr11	83188662	83190216	+	83189294	83190216	922	100	100	100	100	NA	100	NA	100	100	100	NA	100	NA	100	NA	NA	NA	100	100	100	100	NA	NA	NA	NA	100	100	NA	100	100	100	NA	100	NA	NA	NA	100	100	100
ENSMUSG00000000215_1_S	ENSMUST00000000220,ENSMUST00000105931,ENSMUST00000105930	ENSMUSG00000000215	Ins2	chr7	142678655	142679009	-	142678655	142678712	57	NA	100	100	100	NA	100	NA	NA	100	NA	NA	NA	NA	100	NA	NA	NA	NA	NA	NA	NA	NA	NA	NA	100	NA	100	NA	NA	NA	NA	NA	NA	NA	NA	NA	100	100	100
ENSMUSG00000000216_1_S	ENSMUST00000000221	ENSMUSG00000000216	Scnn1g	chr7	121767168	121768476	+	121767549	121768476	927	NA	100	100	NA	100	100	NA	100	100	100	100	100	NA	NA	100	NA	100	100	100	100	NA	100	NA	100	NA	NA	NA	NA	100	100	100	100	NA	100	100	100	NA	100	100
ENSMUSG00000000247_1_S	ENSMUST00000000253	ENSMUSG00000000247	Lhx2	chr2	38368841	38369734	+	38369129	38369734	605	100	100	100	NA	NA	100	100	100	100	100	NA	NA	100	NA	100	100	100	100	100	100	100	100	100	100	100	100	100	100	100	100	100	100	NA	100	100	100	100	NA	100
ENSMUSG00000000248_1_D	ENSMUST00000000254	ENSMUSG00000000248	Clec2g	chr6	128982945	128984707	+	128983087	128984707	1620	100	100	100	100	NA	NA	NA	NA	100	100	NA	NA	NA	100	NA	NA	100	12.797	10.9265	10.1865	100	100	NA	NA	100	NA	NA	NA	79.202	100	NA	NA	0	NA	100	100	NA	NA	NA
ENSMUSG00000000253_1_S	ENSMUST00000000260	ENSMUSG00000000253	Gmpr	chr13	45545872	45546382	+	45546053	45546382	329	100	100	100	100	100	100	100	100	100	100	100	100	100	100	100	100	100	100	100	100	100	100	100	100	100	100	100	100	100	100	100	100	100	100	100	100	100	100	100
ENSMUSG00000026535_1_S	ENSMUST00000000266	ENSMUSG00000026535	Ifi202b	chr1	173962567	173962823	-	173962567	173962802	235	100	NA	NA	NA	NA	NA	NA	NA	NA	NA	NA	NA	NA	NA	NA	NA	100	100	100	100	NA	NA	NA	NA	NA	NA	NA	NA	NA	NA	NA	NA	NA	NA	NA	NA	NA	NA	NA
ENSMUSG00000038257_1_S	ENSMUST00000000275	ENSMUSG00000038257	Glra3	chr8	56125073	56130070	+	56125352	56130070	4718	NA	100	NA	NA	NA	100	100	100	100	100	100	NA	100	NA	100	100	100	100	100	100	100	100	NA	100	100	100	100	100	100	NA	NA	NA	100	NA	NA	NA	NA	NA	NA
ENSMUSG00000000275_1_P	ENSMUST00000000284	ENSMUSG00000000275	Trim25	chr11	89016194	89017039	+	89016721	89017039	318	18.542	0	0	0	37.0755	0	0	0	0	0	0	30.259	0	31.667	0	0	0	0	0	12.8525	0	0	0	22.6935	0	0	0	0	0	0	0	0	0	0	13.8985	0	0	0	9.0585
ENSMUSG00000000275_2_D	ENSMUST00000000284	ENSMUSG00000000275	Trim25	chr11	89016194	89017310	+	89016721	89017310	589	0	0	0	34.129	0	0	0	0	1.0955	0	0	0	0	0	0	0	0	0	1.617	0	0	0	0	0	0	0	0	0	0	0	0	0	0	0	0	0	0	0	0
ENSMUSG00000000275_3_D	ENSMUST00000000284	ENSMUSG00000000275	Trim25	chr11	89016194	89017348	+	89016721	89017348	627	0	0	12.688	0	0	0	0	0	0	0	0	0	0	0	11.5875	0	0	0	0	6.508	0	29.4615	0	10.649	0	0	0	0	0	0	5.722	18.091	0	0	11.695	20.7715	0	8.971	15.4415
ENSMUSG00000000275_4_D	ENSMUST00000000284	ENSMUSG00000000275	Trim25	chr11	89016194	89018096	+	89016721	89018096	1375	0	0	0	0.865	31.5725	0	0	0	0	0	0	21.2985	0	10.244	0	0	0	0	0	0	7.53	0	0	0	0	0	0	0	0	17.16	0	0	0	0	0	0	0	0	0
ENSMUSG00000000275_5_D	ENSMUST00000000284	ENSMUSG00000000275	Trim25	chr11	89016194	89019178	+	89016721	89019178	2457	0	0	0	0	0	0	0	0	0	0.143	0	0	0	0	0	0	0	0	0	0	0	0	0	0	0	0	0	0	0	0	0	0	0	0	0	0	0	0	0
ENSMUSG00000000275_6_D	ENSMUST00000000284	ENSMUSG00000000275	Trim25	chr11	89016194	89019283	+	89016721	89019283	2562	0	0	0	4.972	0	0	0	0	0	0	0	0	0	0	0	0	0	0	0	0	0	0	0	0	0	0	0	0	0	0	0	0	0	0	0	0	0	0	0
ENSMUSG00000000275_7_D	ENSMUST00000000284	ENSMUSG00000000275	Trim25	chr11	89016194	89020293	+	89016721	89020293	3572	81.458	100	87.312	60.034	31.352	100	100	100	98.9045	99.857	100	48.443	100	58.089	88.4125	100	100	100	98.383	80.6395	92.47	70.5385	100	66.6575	100	100	100	100	100	82.84	94.278	81.909	100	100	74.4065	79.2285	100	91.029	75.5
ENSMUSG00000000276_1_D	ENSMUST00000000285	ENSMUSG00000000276	Dgke	chr11	89037994	89040911	-	89037994	89040731	2737	0	0	27.208	37.099	0	67.701	14.083	0	10.21	14.605	0	0	2.7805	0	4.7175	45.1875	5.5285	26.9	34.7175	9.509	14.3455	7.5835	42.832	41.23	34.8615	34.017	38.283	29.499	16.8465	0	39.027	25.8235	52.71	25.7295	29.479	31.734	5.2665	15.166	9.3455
ENSMUSG00000000276_2_D	ENSMUST00000000285	ENSMUSG00000000276	Dgke	chr11	89038134	89040911	-	89038134	89040731	2597	16.977	49.487	1.9835	18.433	0	0	0	14.542	17.764	24.5295	24.4575	0	27.001	0	30.9115	14.0045	33.94	7.222	24.7255	12.2235	27.7345	15.4105	0	3.146	3.359	10.782	10.0235	14.1395	11.0955	2.742	0	3.7075	0	9.261	12.991	0	23.362	18.5735	16.2815
ENSMUSG00000000276_3_D	ENSMUST00000000285	ENSMUSG00000000276	Dgke	chr11	89039223	89040911	-	89039223	89040731	1508	9.27	0	0	1.591	0	0	12.612	4.9225	2.0855	0	0	0	0	0	0	0	0	0	0	0	0	0	0	0	0	2.011	0	0	0	0.7775	0	0	0	0	0	11.062	0	0	11.922
ENSMUSG00000000276_4_D	ENSMUST00000000285	ENSMUSG00000000276	Dgke	chr11	89039670	89040911	-	89039670	89040731	1061	0	0	25.551	10.851	0	0	0	0	0	0	0	0	0	0	9.3895	12.301	8.9805	0	7.949	6.0355	0	22.1165	7.093	0	0	0	0	3.901	0	0	15.9745	16.9615	0	2.932	4.41	8.1225	0	8.9835	10.837
ENSMUSG00000000276_5_P	ENSMUST00000000285	ENSMUSG00000000276	Dgke	chr11	89040390	89040911	-	89040390	89040731	341	58.3395	0	25.623	0	81.705	0	0	53.568	48.1135	39.309	7.7745	78.076	14.759	30.6425	33.3195	16.319	29.008	30.0485	12.8385	51.184	28.354	32.132	23.6905	40.947	47.3655	43.0355	39.1725	42.311	39.41	77.8075	27.882	40.402	0	43.8305	42.869	36.505	52.881	43.643	37.1055
ENSMUSG00000000278_1_D	ENSMUST00000000287	ENSMUSG00000000278	Scpep1	chr11	88924019	88924724	-	88924019	88924661	642	20.7725	100	12.5405	80.819	1.2255	100	66.0205	14.691	25.9165	20.2675	19.0405	0.8935	20.4285	1.0775	7.7195	13.0665	10.638	8.0015	9.257	8.045	7.827	5.8825	10.6925	12.0735	8.679	10.2385	7.4755	9.3445	18.264	2.2635	10.5245	7.0415	100	9.3865	10.777	5.946	8.7635	6.858	6.2805
ENSMUSG00000000278_2_D	ENSMUST00000000287	ENSMUSG00000000278	Scpep1	chr11	88924100	88924724	-	88924100	88924661	561	5.7165	0	1.6235	17.886	0	0	0	21.203	12.5725	16.3415	0	1.922	0	0.111	0.624	0	1.395	4.692	0.437	1.0085	0	3.0875	0	0.748	1.3425	0	2.796	0.8915	21.663	1.0055	1.5	2.763	0	2.291	1.089	4.0405	0.9065	3.813	4.5315
ENSMUSG00000000278_3_P	ENSMUST00000000287	ENSMUSG00000000278	Scpep1	chr11	88924453	88924724	-	88924453	88924661	208	73.511	0	85.837	1.295	98.7745	0	33.9795	64.1065	61.511	63.391	80.9595	97.1845	79.5715	98.8115	91.6565	86.9335	87.967	87.306	90.306	90.9465	92.173	91.03	89.3075	87.1785	89.9785	89.7615	89.7285	89.7645	60.0735	96.7305	87.976	90.1955	0	88.3225	88.134	90.0135	90.33	89.329	89.1875
ENSMUSG00000000282_1_P	ENSMUST00000000291	ENSMUSG00000000282	Mnt	chr11	74842550	74845559	+	74843320	74845559	2239	70.655	0	0	1.183	100	0	0	75.1705	65.0285	57.5815	0	100	0	100	0	0	0	0	1.369	1.4415	24.9125	0	4.999	0	0	1.042	0	0	46.6715	96.903	2.213	0	0	0	0	2.37	0	0	0
ENSMUSG00000000282_2_D	ENSMUST00000000291	ENSMUSG00000000282	Mnt	chr11	74842550	74845725	+	74843320	74845725	2405	29.345	100	100	98.817	0	100	100	24.8295	34.9715	42.4185	100	0	100	0	100	100	100	100	98.631	98.5585	75.0875	100	95.001	100	100	98.958	100	100	53.3285	3.097	97.787	100	100	100	100	97.63	100	100	100
ENSMUSG00000000290_1_P	ENSMUST00000000299	ENSMUSG00000000290	Itgb2	chr10	77565177	77565623	+	77565240	77565623	383	100	75.239	62.509	48.528	100	66.227	NA	86.647	94.9735	90.106	100	100	100	100	34.0275	100	100	50	83.674	88.431	NA	50	50	100	50	50	50	0	83.2725	97.9495	89.559	88.718	74.998	96.1585	82.074	81.054	27.353	80.235	63.7615
ENSMUSG00000000290_2_D	ENSMUST00000000299	ENSMUSG00000000290	Itgb2	chr10	77565177	77565686	+	77565240	77565686	446	0	24.761	37.491	51.472	0	33.773	NA	13.353	5.0265	9.894	0	0	0	0	65.9725	0	0	50	16.326	11.569	NA	50	50	0	50	50	50	100	16.7275	2.0505	10.441	11.282	25.002	3.8415	17.926	18.946	72.647	19.765	36.2385
ENSMUSG00000000295_1_S	ENSMUST00000000304	ENSMUSG00000000295	Hddc2	chr10	31327880	31328204	+	31327978	31328204	226	100	100	100	100	100	100	100	100	100	100	100	100	100	100	100	100	100	100	100	100	100	100	100	100	100	100	100	100	100	100	100	100	100	100	100	100	100	100	100
ENSMUSG00000000296_1_D	ENSMUST00000000305,ENSMUST00000214644	ENSMUSG00000000296	Tpd52l1	chr10	31332368	31332969	-	31332368	31332840	472	18.3605	75.414	13.522	98.548	9.8455	100	55.5245	19.639	28.292	26.2895	15.8205	4.313	24.457	3.7055	10.787	11.7035	12.941	12.7615	13.0845	11.5975	9.056	9.6415	13.0015	14.528	12.18	11.161	15.2225	13.7565	22.9215	9.7285	15.73	12.367	100	10.631	12.981	13.1115	12.0795	12.2985	12.5055
ENSMUSG00000000296_2_P	ENSMUST00000000305,ENSMUST00000214644	ENSMUSG00000000296	Tpd52l1	chr10	31332702	31332969	-	31332702	31332840	138	81.6395	24.586	86.478	1.452	90.1545	0	44.4755	80.361	71.708	73.7105	84.1795	95.687	75.543	96.2945	89.213	88.2965	87.059	87.2385	86.9155	88.4025	90.944	90.3585	86.9985	85.472	87.82	88.839	84.7775	86.2435	77.0785	90.2715	84.27	87.633	0	89.369	87.019	86.8885	87.9205	87.7015	87.4945
ENSMUSG00000000301_1_S	ENSMUST00000000310	ENSMUSG00000000301	Pemt	chr11	59970613	59970875	-	59970613	59970817	204	100	100	100	100	100	100	NA	100	100	100	100	100	100	100	100	100	100	100	100	100	100	100	100	100	100	100	100	100	100	100	100	100	100	100	100	100	100	100	100
ENSMUSG00000000303_1_P	ENSMUST00000000312	ENSMUSG00000000303	Cdh1	chr8	106668405	106668856	+	106668615	106668856	241	32.4095	0	44.954	0	NA	0	0	19.451	8.8165	5.533	0	80.1315	0	76.2985	53.9875	40.4965	43.9525	37.9385	41.848	37.4705	0	46.8875	35.442	46.304	31.9935	21.7315	24.1975	0	8.8275	60.746	0	53.377	0	0	33.8985	48.325	0	35.88	40.626
ENSMUSG00000000303_2_D	ENSMUST00000000312	ENSMUSG00000000303	Cdh1	chr8	106668405	106670246	+	106668615	106670246	1631	67.5905	100	55.046	100	NA	100	100	80.549	91.1835	94.467	100	19.8685	100	23.7015	46.0125	59.5035	56.0475	62.0615	58.152	62.5295	100	53.1125	64.558	53.696	68.0065	78.2685	75.8025	100	91.1725	39.254	100	46.623	100	100	66.1015	51.675	100	64.12	59.374
ENSMUSG00000000305_1_S	ENSMUST00000000314	ENSMUSG00000000305	Cdh4	chr2	179895711	179899373	+	179895918	179899373	3455	100	100	100	100	100	100	100	100	100	100	100	100	100	100	100	100	100	100	100	100	100	100	100	100	100	100	100	100	100	100	100	100	100	100	100	100	100	100	100
ENSMUSG00000000308_1_S	ENSMUST00000000317	ENSMUSG00000000308	Ckmt1	chr2	121363497	121363737	+	121363614	121363737	123	100	100	100	100	100	100	100	100	100	100	100	100	100	100	100	100	100	100	100	100	100	100	100	100	100	100	100	100	100	100	100	NA	100	NA	NA	NA	NA	100	100
ENSMUSG00000000317_1_D	ENSMUST00000000326	ENSMUSG00000000317	Bcl6b	chr11	70224128	70226143	-	70224128	70226026	1898	49.932	100	61.8395	100	4.7365	100	100	88.413	81.7895	84.485	75.5265	6.5345	53.0815	9.752	49.361	68.6445	57.9985	70.7935	64.6825	64.5905	75.634	65.7645	67.6765	63.451	75.989	64.794	45.995	59.7165	81.7925	25.2135	54.668	53.3865	100	81.741	55.445	53.5265	68.9945	58.5675	61.623
ENSMUSG00000000317_2_P	ENSMUST00000000326	ENSMUSG00000000317	Bcl6b	chr11	70225694	70226143	-	70225694	70226026	332	50.068	0	38.1605	0	95.2635	0	0	11.587	18.2105	15.515	24.4735	93.4655	46.9185	90.248	50.639	31.3555	42.0015	29.2065	35.3175	35.4095	24.366	34.2355	32.3235	36.549	24.011	35.206	54.005	40.2835	18.2075	74.7865	45.332	46.6135	0	18.259	44.555	46.4735	31.0055	41.4325	38.377
ENSMUSG00000000318_1_S	ENSMUST00000000327,ENSMUST00000178945	ENSMUSG00000000318	Clec10a	chr11	70170417	70170834	+	70170717	70170834	117	100	100	100	100	100	100	NA	100	100	100	100	100	NA	NA	NA	100	100	100	100	100	100	NA	100	NA	NA	100	100	100	100	100	100	NA	100	NA	NA	NA	NA	100	100
ENSMUSG00000000320_1_D	ENSMUST00000000329	ENSMUSG00000000320	Alox12	chr11	70241451	70242564	-	70241451	70242384	933	100	4.82	6.7165	5.085	6.8125	0	100	12.403	18.1935	66.8855	100	37.9535	100	1.1315	9.3665	5.501	11.391	6.017	3.8155	3.107	100	5.0135	6.6395	9.4055	17.8895	15.299	34.3515	54.3995	8.0025	1.6085	4.254	6.26	4.796	4.53	3.3405	4.0255	7.2355	6.079	5.5045
ENSMUSG00000000320_2_P	ENSMUST00000000329	ENSMUSG00000000320	Alox12	chr11	70242101	70242564	-	70242101	70242384	283	0	95.18	93.2835	94.915	93.1875	100	0	87.597	81.8065	33.1145	0	62.0465	0	98.8685	90.6335	94.499	88.609	93.983	96.1845	96.893	0	94.9865	93.3605	90.5945	82.1105	84.701	65.6485	45.6005	91.9975	98.3915	95.746	93.74	95.204	95.47	96.6595	95.9745	92.7645	93.921	94.4955
ENSMUSG00000020676_1_S	ENSMUST00000000342	ENSMUSG00000020676	Ccl11	chr11	82062205	82062955	+	82062311	82062955	644	NA	100	100	100	100	100	NA	NA	100	100	NA	100	100	100	NA	NA	100	100	100	100	NA	NA	NA	NA	100	NA	100	100	100	100	100	NA	100	NA	NA	100	NA	100	100
ENSMUSG00000000339_1_S	ENSMUST00000000348	ENSMUSG00000000339	Rtca	chr3	116488962	116489338	-	116488962	116489236	274	100	100	100	100	100	100	100	100	100	100	100	100	100	100	100	100	100	100	100	100	100	100	100	100	100	100	100	100	100	100	100	100	100	100	100	100	100	100	100
ENSMUSG00000000340_1_P	ENSMUST00000000349	ENSMUSG00000000340	Dbt	chr3	116548032	116548943	+	116548200	116548943	743	46.3115	19.228	43.2215	40.916	94.4075	22.638	0	43.8585	56.247	52.4025	22.51	93.1275	24.963	97.6535	58.317	44.2405	39.8865	40.705	31.861	50.1325	10.2345	58.676	44.423	38.8745	43.26	49.339	50.2145	55.25	24.049	84.8395	42.853	56.7675	21.569	48.887	37.232	57.3275	46.597	54.067	58.9085
ENSMUSG00000000340_2_D	ENSMUST00000000349	ENSMUSG00000000340	Dbt	chr3	116548032	116549981	+	116548200	116549981	1781	53.6885	80.772	56.7785	59.084	5.5925	77.362	100	56.1415	43.753	47.5975	77.49	6.8725	75.037	2.3465	41.683	55.7595	60.1135	59.295	68.139	49.8675	89.7655	41.324	55.577	61.1255	56.74	50.661	49.7855	44.75	75.951	15.1605	57.147	43.2325	78.431	51.113	62.768	42.6725	53.403	45.933	41.0915
ENSMUSG00000000346_1_P	ENSMUST00000000356	ENSMUSG00000000346	Dazap2	chr15	100619367	100619886	+	100619496	100619886	390	52.9185	0	54.937	25.96	68.682	5.027	0	14.7355	0.1055	20.772	0	74.6825	0	62.1005	52.069	56.6245	54.7335	49.602	59.4905	56.527	41.182	55.4415	54.797	53.452	53.906	56.8405	54.4315	53.7665	23.0465	70.7855	52.8445	56.893	0	56.502	53.3205	56.3145	59.5315	56.702	55.371
ENSMUSG00000000346_2_D	ENSMUST00000000356	ENSMUSG00000000346	Dazap2	chr15	100619367	100620765	+	100619496	100620765	1269	47.0815	100	45.063	74.04	31.318	94.973	100	85.2645	99.8945	79.228	100	25.3175	100	37.8995	47.931	43.3755	45.2665	50.398	40.5095	43.473	58.818	44.5585	45.203	46.548	46.094	43.1595	45.5685	46.2335	76.9535	29.2145	47.1555	43.107	100	43.498	46.6795	43.6855	40.4685	43.298	44.629
ENSMUSG00000000355_1_S	ENSMUST00000000365	ENSMUSG00000000355	Mcts1	chrX	38613220	38613426	+	38613302	38613426	124	100	100	100	100	NA	100	100	100	100	100	100	100	100	100	100	100	100	100	100	100	100	100	100	100	100	100	100	100	100	100	100	100	100	100	100	100	100	100	100
ENSMUSG00000000359_1_P	ENSMUST00000000369	ENSMUSG00000000359	Rem1	chr2	152634445	152634916	+	152634717	152634916	199	71.221	0	78.2275	7.285	99.896	100	NA	81.6545	43.247	87.693	NA	97.522	0	99.08	88.5115	79.5955	76.888	86.414	86.2985	84.878	84.38	100	100	100	100	100	78.2075	34.735	70.0075	91.7515	79.0975	88.094	0	89.6965	87.2575	83.152	87.693	84.503	83.622
ENSMUSG00000000359_2_D	ENSMUST00000000369	ENSMUSG00000000359	Rem1	chr2	152634445	152635208	+	152634717	152635208	491	28.779	100	21.7725	92.715	0.104	0	NA	18.3455	56.753	12.307	NA	2.478	100	0.92	11.4885	20.4045	23.112	13.586	13.7015	15.122	15.62	0	0	0	0	0	21.7925	65.265	29.9925	8.2485	20.9025	11.906	100	10.3035	12.7425	16.848	12.307	15.497	16.378
ENSMUSG00000000374_1_D	ENSMUST00000000384	ENSMUSG00000000374	Trappc10	chr10	78186724	78188094	-	78186724	78187855	1131	13.41	22.249	50.311	28.9	0	70.427	100	14.915	22.388	27.635	28.258	0.7025	36.0775	0.4685	57.0775	14.287	54.731	13.737	76.3545	12.443	69.847	100	56.718	61.035	52.5165	47.516	78.092	29.8475	35.564	2.5245	44.017	25.5725	26.706	64.023	70.1075	66.5025	76.352	100	100
ENSMUSG00000000374_2_P	ENSMUST00000000384	ENSMUSG00000000374	Trappc10	chr10	78186790	78188094	-	78186790	78187855	1065	86.59	77.751	49.689	71.1	100	29.573	0	85.085	77.612	72.365	71.742	99.2975	63.9225	99.5315	42.9225	85.713	45.269	86.263	23.6455	87.557	30.153	0	43.282	38.965	47.4835	52.484	21.908	70.1525	64.436	97.4755	55.983	74.4275	73.294	35.977	29.8925	33.4975	23.648	0	0
ENSMUSG00000000378_1_S	ENSMUST00000000388	ENSMUSG00000000378	Ccm2	chr11	6596080	6596761	+	6596361	6596761	400	100	100	100	100	100	100	100	100	100	100	100	100	100	100	100	100	100	100	100	100	100	100	100	100	100	100	100	100	100	100	100	100	100	100	100	100	100	100	100
ENSMUSG00000000384_1_S	ENSMUST00000000394	ENSMUSG00000000384	Tbrg4	chr11	6616422	6616714	-	6616422	6616612	190	100	100	100	100	100	100	100	100	100	100	100	100	100	100	100	100	100	100	100	100	100	100	100	100	100	100	100	100	100	100	100	100	100	100	100	100	100	100	100
ENSMUSG00000000385_1_D	ENSMUST00000000395	ENSMUSG00000000385	Tmprss2	chr16	97564681	97566151	-	97564681	97566139	1458	22.6135	29.45	8.4025	100	NA	100	NA	24.431	10.9505	58.538	0.565	23.087	NA	61.7955	100	55.361	52.0015	6.932	22.596	11.3905	100	52.3505	52.976	100	NA	NA	NA	50.857	100	35.7145	4.153	8.2635	100	52.0445	100	7.58	100	52.0445	9.8645
ENSMUSG00000000385_2_P	ENSMUST00000000395	ENSMUSG00000000385	Tmprss2	chr16	97565988	97566151	-	97565988	97566139	151	77.3865	70.55	91.5975	0	NA	0	NA	75.569	89.0495	41.462	99.435	76.913	NA	38.2045	0	44.639	47.9985	93.068	77.404	88.6095	0	47.6495	47.024	0	NA	NA	NA	49.143	0	64.2855	95.847	91.7365	0	47.9555	0	92.42	0	47.9555	90.1355
ENSMUSG00000000402_1_S	ENSMUST00000000412	ENSMUSG00000000402	Egfl6	chrX	166522998	166523971	-	166522998	166523860	862	100	100	100	100	100	100	100	100	100	100	100	100	100	100	100	100	100	100	100	100	100	100	100	100	100	100	100	100	100	100	100	100	100	100	100	100	100	100	100
ENSMUSG00000000411_1_S	ENSMUST00000000421	ENSMUSG00000000411	Tssk3	chr4	129489013	129489732	-	129489013	129489070	57	100	100	NA	100	NA	NA	NA	NA	100	100	NA	NA	NA	NA	NA	100	NA	NA	NA	NA	100	NA	NA	NA	NA	100	100	100	100	100	NA	NA	NA	NA	NA	NA	NA	NA	NA
ENSMUSG00000000420_1_P	ENSMUST00000000430	ENSMUSG00000000420	Galnt1	chr18	24284709	24285654	+	24284856	24285654	798	0	0	32.6605	52.261	0	0	15.4095	0	0	0	0	0	0	0	27.692	32.414	28.402	29.8475	28.451	30.639	29.3105	28.4455	27.0525	33.011	18.9775	21.0895	29.4795	24.7175	0.124	0	29.866	34.6995	22.434	23.327	34.6265	33.918	29.953	40.085	30.062
ENSMUSG00000000420_2_D	ENSMUST00000000430	ENSMUSG00000000420	Galnt1	chr18	24284709	24286051	+	24284856	24286051	1195	59.081	49.602	17.7485	16.053	88.435	16.432	0	55.1205	30.262	33.715	5.412	83.312	17.028	86.7425	28.173	19.344	27.3305	20.3285	26.2375	28.1535	11.36	33.013	31.015	14.657	38.291	36.723	33.6695	31.4015	28.7385	58.387	21.2015	25.3935	24.107	37.3295	16.5345	28.976	22.8585	20.542	28.158
ENSMUSG00000000420_3_D	ENSMUST00000000430	ENSMUSG00000000420	Galnt1	chr18	24284709	24286222	+	24284856	24286222	1366	0	3.184	12.9645	3.671	0	0	37.4765	1.0215	3.1505	0	0	0	14.486	0	15.9925	13.025	11.5335	15.287	13.664	8.6675	23.221	4.2635	5.6615	16.375	4.89	4.872	6.0845	12.2115	1.056	0	11.2895	10.431	5.962	8.694	11.925	8.213	15.8685	12.012	9.008
ENSMUSG00000000420_4_D	ENSMUST00000000430	ENSMUSG00000000420	Galnt1	chr18	24284709	24286616	+	24284856	24286616	1760	29.754	31.187	12.464	13.535	10.265	47.061	18.2565	28.571	50.9885	49.8235	71.109	15.8545	66.5685	13.2575	4.369	19.585	15.3375	13.07	11.1305	17.0485	16.995	18.94	17.5515	14.6505	28.1425	23.064	2.971	18.261	41.0275	29.41	19.18	17.0675	20.656	15.686	19.602	17.4095	19.9175	13.8405	18.618
ENSMUSG00000000420_5_D	ENSMUST00000000430	ENSMUSG00000000420	Galnt1	chr18	24284709	24286663	+	24284856	24286663	1807	0	0	5.868	0	1.3005	0	0	5.027	3.2575	4.3765	0	0.6515	0	0	13.3265	2.838	2.4675	2.7965	5.0775	1.5985	0	3.1445	4.886	5.0275	0	0	20.15	0	14.1	11.134	3.336	3.086	0	3.9045	4.7275	0	3.22	5.3255	4.3565
ENSMUSG00000000420_6_D	ENSMUST00000000430	ENSMUSG00000000420	Galnt1	chr18	24284709	24286831	+	24284856	24286831	1975	11.165	16.028	18.295	14.479	0	36.507	28.8575	10.2605	12.342	12.0845	23.4785	0.1815	1.9175	0	10.4475	12.7945	14.9295	18.6705	15.4395	13.8925	19.1145	12.193	13.8335	16.279	9.699	14.2515	7.6455	13.408	14.9535	1.0685	15.1275	9.323	26.841	11.0595	12.5855	11.483	8.183	8.195	9.7975
ENSMUSG00000000435_1_S	ENSMUST00000000445	ENSMUSG00000000435	Myf5	chr10	107482910	107484210	-	107482910	107484019	1109	NA	NA	NA	NA	NA	NA	NA	100	100	100	NA	NA	NA	NA	100	100	100	100	100	100	NA	100	NA	100	NA	NA	NA	NA	100	NA	100	100	NA	100	100	100	NA	NA	100
ENSMUSG00000000439_1_P	ENSMUST00000000449	ENSMUSG00000000439	Mkrn2	chr6	115617593	115618001	+	115617731	115618001	270	58.685	24.853	17.7825	7.621	81.2965	11.469	77.6925	69.38	72.286	70.2015	63.9085	81.001	72.6315	83.776	59.045	58.5585	39.8715	49.5015	50.3695	64.541	25.299	64.487	56.6475	28.3955	51.365	59.0015	46.211	55.936	74.9515	79.881	50.2275	64.9355	25.458	58.338	31.9505	56.1145	66.774	49.1115	39.1445
ENSMUSG00000000439_2_D	ENSMUST00000000449	ENSMUSG00000000439	Mkrn2	chr6	115617593	115618048	+	115617731	115618048	317	0	7.749	44.6135	0	0	0	0	8.16	2.8675	3.7255	0	0	0	0	8.6785	10.0855	27.234	20.046	13.6625	0	45.3405	6.334	5.814	37.3295	10.477	6.114	17.0985	7.741	0	0	12.8685	5.4935	0	10.991	32.177	8.2355	0	15.8905	32.588
ENSMUSG00000000439_3_D	ENSMUST00000000449	ENSMUSG00000000439	Mkrn2	chr6	115617593	115618630	+	115617731	115618630	899	0	55.841	24.481	72.506	13.308	75.639	12.6835	13.158	16.021	17.7965	30.316	13.278	20.984	13.042	6.1585	5.021	5.5945	8.472	11.821	13.5875	23.7455	3.7885	0	0	9.0695	10.161	13.522	15.348	17.4415	15.967	22.32	8.472	66.179	3.4795	6.324	11.927	6.6805	13.1175	10.783
ENSMUSG00000000439_4_D	ENSMUST00000000449	ENSMUSG00000000439	Mkrn2	chr6	115617593	115621322	+	115617731	115621322	3591	9.1835	0.702	9.1295	0	4.692	0	0	3.6455	0	0	0	4.3745	1.214	2.459	16.2105	16.499	16.255	12.086	13.2635	12.628	2.3265	15.2255	22.71	21.307	17.976	16.3025	15.06	9.8815	0	1.388	12.3305	14.418	0	17.976	20.532	17.27	16.308	14.5265	12.5125
ENSMUSG00000000439_5_D	ENSMUST00000000449	ENSMUSG00000000439	Mkrn2	chr6	115617593	115621679	+	115617731	115621679	3948	14.053	5.923	1.897	9.732	0.466	7.903	2.809	3.2145	6.5715	6.198	1.182	0.9835	4.483	0	5.8635	5.851	5.7695	5.724	7.566	5.7925	1.1215	6.1375	8.383	4.481	6.3285	6.0015	4.6615	8.525	4.994	2.173	1.355	2.214	5.632	4.736	4.6335	3.3525	6.41	5.104	2.76
ENSMUSG00000000439_6_D	ENSMUST00000000449	ENSMUSG00000000439	Mkrn2	chr6	115617593	115622335	+	115617731	115622335	4604	18.078	4.932	2.0965	10.142	0.238	4.989	6.8145	2.4415	2.2535	2.0785	4.5935	0.363	0.688	0.723	4.044	3.984	5.2755	4.17	3.3175	3.4515	2.1675	4.028	6.446	8.486	4.784	2.419	3.447	2.5685	2.613	0.591	0.898	4.4675	2.732	4.48	4.383	3.101	3.8275	2.25	2.2115
ENSMUSG00000000440_1_P	ENSMUST00000000450	ENSMUSG00000000440	Pparg	chr6	115489947	115490323	+	115490195	115490323	128	100	54.946	58.2185	43.671	100	0	NA	100	47.584	50	100	100	100	100	50	50	0	0	79.178	72.208	NA	NA	NA	NA	NA	NA	100	50	86.121	99.766	67.228	77.938	0	44.885	63.386	100	38.342	74.2425	80.9065
ENSMUSG00000000440_2_D	ENSMUST00000000450	ENSMUSG00000000440	Pparg	chr6	115489947	115490399	+	115490195	115490399	204	0	45.054	41.7815	56.329	0	100	NA	0	52.416	50	0	0	0	0	50	50	100	100	20.822	27.792	NA	NA	NA	NA	NA	NA	0	50	13.879	0.234	32.772	22.062	100	55.115	36.614	0	61.658	25.7575	19.0935
ENSMUSG00000000441_1_D	ENSMUST00000000451	ENSMUSG00000000441	Raf1	chr6	115618568	115619409	-	115618568	115619265	697	0	2.152	0	3.154	0	1.901	0	2.067	4.4405	5.411	12.292	0.4575	10.734	0.4005	0.607	0.423	1.1045	2.4345	0.881	0	25.0535	0	0	2.663	0.473	1.4285	0.4915	0	5.001	0.559	0	0	4.224	5.176	0	0	3.954	0	0.6175
ENSMUSG00000000441_2_D	ENSMUST00000000451	ENSMUSG00000000441	Raf1	chr6	115618596	115619409	-	115618596	115619265	669	0	30.778	57.409	6.615	17.4395	33.824	100	21.6105	28.2135	28.303	31.587	13.8135	25.215	8.917	33.0255	39.833	41.8805	43.8655	51.392	30.6165	65.663	34.3765	40.591	53.941	49.0345	46.621	42.005	27.629	35.5155	18.661	57.863	34.27	25.656	43.9485	62.492	31.326	57.1885	35.7325	28.749
ENSMUSG00000000441_3_P	ENSMUST00000000451	ENSMUSG00000000441	Raf1	chr6	115618676	115619409	-	115618676	115619265	589	100	67.07	42.591	90.232	82.5605	64.274	0	76.3225	67.346	66.286	56.121	85.729	64.051	90.6825	66.3675	59.744	57.015	53.7	47.727	69.3835	9.2835	65.6235	59.409	43.396	50.4925	51.95	57.5035	72.371	59.484	80.781	42.137	65.73	70.119	50.8755	37.508	68.674	38.8575	64.2675	70.6335
ENSMUSG00000028494_1_S	ENSMUST00000000466	ENSMUSG00000028494	Plin2	chr4	86656564	86657404	-	86656564	86657032	468	100	100	100	100	100	100	100	100	100	100	100	100	100	100	100	100	100	100	100	100	100	100	100	100	100	100	100	100	100	100	100	100	100	100	100	100	100	100	100
ENSMUSG00000029231_1_P	ENSMUST00000000476	ENSMUSG00000029231	Pdgfra	chr5	75194952	75195865	+	75195100	75195865	765	51.473	0	1.912	32.87	0	0	8.136	30.782	0	0	0	24.873	10.9615	0	30.3135	19.079	26.0855	17.3125	10.08	14.781	0	31.681	25.128	23.9225	18.528	25.1695	14.5395	27.9825	5.9745	12.493	0	31.323	0	16.5995	24.8445	22.4355	24.9985	21.066	14.734
ENSMUSG00000029231_2_D	ENSMUST00000000476	ENSMUSG00000029231	Pdgfra	chr5	75194952	75198049	+	75195100	75198049	2949	34.1815	50.73	1.7855	41.006	97.499	28.128	0	52.064	59.3665	58.8715	0	73.5745	0	94.2605	9.641	16.4695	7.769	7.247	7.3705	4.6005	55.453	6.316	8.0835	23.4855	0	14.5355	8.309	0	63.3605	79.25	4.794	9.055	0	0.972	16.012	1.672	7.9835	11.0225	4.012
ENSMUSG00000029231_3_D	ENSMUST00000000476	ENSMUSG00000029231	Pdgfra	chr5	75194952	75198148	+	75195100	75198148	3048	0	0	4.7625	8.268	2.501	0	0	0	0	0	0	0	29.6835	5.7395	29.041	36.7365	14.017	18.742	9.946	21.048	0	32.6525	26.6695	0	0	11.0765	8.7315	26.5715	0	7.3395	0	18.3335	0	33.1175	14.6285	29.38	12.8405	28.008	55.905
ENSMUSG00000029231_4_D	ENSMUST00000000476	ENSMUSG00000029231	Pdgfra	chr5	75194952	75198219	+	75195100	75198219	3119	14.3455	49.27	91.54	17.856	0	71.872	91.864	17.154	40.6335	41.1285	100	1.5525	59.355	0	31.004	27.715	52.129	56.699	72.6035	59.571	44.547	29.3505	40.1195	52.5925	81.472	49.218	68.42	45.446	30.665	0.9175	95.206	41.289	100	49.311	44.5155	46.5125	54.1775	39.904	25.3495
ENSMUSG00000026315_1_P	ENSMUST00000000514	ENSMUSG00000026315	Serpinb8	chr1	107606920	107607610	+	107607325	107607610	285	77.4085	27.205	74.97	67.437	0	0	50	0	30.771	0	33.4085	22.344	52.3885	0	62.1905	65.2215	67.946	58.128	80.402	70.1605	0	84.971	0	46.1955	32.3685	46.2995	0	79.8715	7.098	11.404	78.332	77.2085	0	86.9985	68.879	64.5715	66.1185	69.6875	76.087
ENSMUSG00000026315_2_D	ENSMUST00000000514	ENSMUSG00000026315	Serpinb8	chr1	107606920	107608914	+	107607325	107608914	1589	17.98	0	0	17.039	79.9085	0	50	78.489	37.3535	77.4185	6.572	70.2105	6.9175	87.3875	14.6055	9.371	14.3885	15.438	0	5.8925	32.507	5.142	90.679	50	11.9525	50	50	8.0865	56.865	75.8765	0	15.9925	0	0	11.342	31.6195	28.679	0	0
ENSMUSG00000000530_2_D	ENSMUST00000000542	ENSMUSG00000000530	Acvrl1	chr15	101143342	101145336	+	101143477	101145336	1859	77.17	51.075	12.097	32.614	12.3675	43.152	11.931	31.7335	22.3725	28.7065	8.1785	13.7005	55.372	15.1315	19.2145	39.865	17.3315	15.754	15.199	11.73	12.264	13.331	14.8585	18.4235	14.513	16.8245	18.279	14.3255	14.984	10.0195	10.9275	12.847	24.411	15.0455	13.349	13.2325	18.945	12.9685	13.6965
ENSMUSG00000000530_1_P	ENSMUST00000000542,ENSMUST00000117984	ENSMUSG00000000530	Acvrl1	chr15	101143342	101143641	+	101143477	101143641	164	22.83	48.925	87.903	67.386	87.6325	56.848	88.069	68.2665	77.6275	71.2935	91.8215	86.2995	44.628	84.8685	80.7855	60.135	82.6685	84.246	84.801	88.27	87.736	86.669	85.1415	81.5765	85.487	83.1755	81.721	85.6745	85.016	89.9805	89.0725	87.153	75.589	84.9545	86.651	86.7675	81.055	87.0315	86.3035
ENSMUSG00000000531_1_S	ENSMUST00000000543	ENSMUSG00000000531	Grasp	chr15	101231516	101232756	+	101232016	101232756	740	100	100	100	100	100	100	100	100	100	100	100	100	100	100	100	100	100	100	100	100	100	100	100	100	100	100	100	100	100	100	100	100	100	100	100	100	100	100	100
ENSMUSG00000000532_1_P	ENSMUST00000000544	ENSMUSG00000000532	Acvr1b	chr15	101210736	101213641	+	101210862	101213641	2779	92.1965	0	0	54.498	100	0	0	83.2705	82.8245	70.2105	0	99.798	20.821	100	0	0	9.6005	0	0	0	43.0855	0	5.772	0	3.2365	12.4615	12.4535	5.365	55.3555	97.6025	0	0	0	0	0	8.091	0	24.16	32.1165
ENSMUSG00000000532_2_D	ENSMUST00000000544	ENSMUSG00000000532	Acvr1b	chr15	101210736	101213684	+	101210862	101213684	2822	7.8035	100	100	45.502	0	100	100	16.7295	17.1755	29.7895	100	0.202	79.179	0	100	100	90.3995	100	100	100	56.9145	100	94.228	100	96.7635	87.5385	87.5465	94.635	44.6445	2.3975	100	100	100	100	100	91.909	100	75.84	67.8835
ENSMUSG00000074340_1_S	ENSMUST00000000573	ENSMUSG00000074340	Ovgp1	chr3	105986068	105987422	+	105987078	105987422	344	100	100	100	100	100	100	100	100	100	100	100	100	100	100	100	100	100	100	100	100	100	100	100	100	100	100	100	100	100	100	100	100	100	100	100	100	100	100	100
ENSMUSG00000000562_1_S	ENSMUST00000000574,ENSMUST00000164730	ENSMUSG00000000562	Adora3	chr3	105907288	105908353	+	105907895	105908353	458	NA	100	100	100	100	100	NA	NA	100	100	100	NA	100	100	NA	NA	100	100	100	100	100	100	NA	NA	100	100	100	NA	100	100	100	NA	100	NA	NA	100	NA	100	100
ENSMUSG00000000567_1_P	ENSMUST00000000579	ENSMUSG00000000567	Sox9	chr11	112784671	112785945	+	112785510	112785945	435	0	0	56.422	0	97.5155	0	0	51.8505	63.7975	47.3025	0	95.771	0	97.827	61.4105	11.176	45.3405	29.6015	40.5165	59.0525	0	59.805	47.2985	41.8935	18.818	24.2095	38.46	43.119	50.353	84.415	32.711	61.367	0	32.8365	57.9115	50.5055	35.749	53.3215	62.7825
ENSMUSG00000000567_2_D	ENSMUST00000000579	ENSMUSG00000000567	Sox9	chr11	112784671	112787029	+	112785510	112787029	1519	0	0	0	0	0	0	7.1495	0.0155	0	0	0	0	0	0	0	0.0415	0	0.072	0	0.0745	0	0	0	0	0	0	0	0	0	0	0	0.103	0	0	0	0	0.201	0	0
ENSMUSG00000000567_3_D	ENSMUST00000000579	ENSMUSG00000000567	Sox9	chr11	112784671	112787770	+	112785510	112787770	2260	100	100	43.578	100	2.4845	100	92.8505	48.1335	36.2025	52.6975	100	4.229	100	2.173	38.5895	88.7825	54.6595	70.3265	59.4835	40.8735	100	40.195	52.7015	58.1065	81.182	75.7905	61.54	56.881	49.647	15.585	67.289	38.53	100	67.1635	42.0885	49.4945	64.05	46.6785	37.2175
ENSMUSG00000032050_1_P	ENSMUST00000000590	ENSMUSG00000032050	Rdx	chr9	52086314	52087829	+	52086479	52087829	1350	36.4	0	0	0.634	62.8685	0	0	29.66	23.812	24.2	0	72.306	0	64.459	9.6525	0.8035	0.263	0	0.06	0	29.7125	11.149	0	0	0	0	0	10.3995	30.7115	62.426	0	9.234	0	0.153	0.392	1.2465	0	7.4285	11.983
ENSMUSG00000032050_2_D	ENSMUST00000000590	ENSMUSG00000032050	Rdx	chr9	52086314	52088014	+	52086479	52088014	1535	0	6.711	0	36.941	0	0	0	0.091	0	0	0	0	33.89	0	0.606	0	0.296	0	0.0945	0	0	0	0	0.3275	0.493	1.5475	1.1265	0	0	0	0	0	0.594	0	0	0	0	0	4.847
ENSMUSG00000032050_3_D	ENSMUST00000000590	ENSMUSG00000032050	Rdx	chr9	52086314	52088478	+	52086479	52088478	1999	24.5785	13.553	0	1.723	32.559	0	13.7595	40.885	19.1205	14.553	52.149	21.301	25.038	28.192	0	0	0	0.1975	0.283	0.314	0	0	0.326	0.1135	0	0.3405	0.621	0	10.579	19.4915	0	4.3565	0	0	0	0.244	0	0	3.902
ENSMUSG00000032050_4_D	ENSMUST00000000590	ENSMUSG00000032050	Rdx	chr9	52086314	52088682	+	52086479	52088682	2203	0	0	0.3485	0	3.8065	2.337	0	0	0	0	0	0	0	7.349	3.797	1.7605	1.2835	0	3.018	1.7015	0	3.7975	0	0	0.6655	1.659	1.606	7.403	0	0	1.6835	8.007	0	1.375	5.8575	0.6185	0.427	1.711	5.643
ENSMUSG00000032050_5_D	ENSMUST00000000590	ENSMUSG00000032050	Rdx	chr9	52086314	52088729	+	52086479	52088729	2250	39.0215	79.735	99.6515	60.702	0.7655	97.663	86.2405	29.364	57.067	61.2465	47.851	6.3925	41.072	0	85.9435	97.436	98.157	99.8025	96.544	97.9845	70.2875	85.054	99.674	99.559	98.8415	96.453	96.6465	82.1975	58.7095	18.0825	98.3165	78.403	99.406	98.472	93.751	97.891	99.573	90.8605	73.6245
ENSMUSG00000000581_1_P	ENSMUST00000000594	ENSMUSG00000000581	C1d	chr11	17266530	17267070	+	17266695	17267070	375	13.0415	57.77	44.435	75.176	50	34.666	58.2415	21.4275	5.127	6.9265	37.1745	0	10.862	NA	52.9775	55.1455	49.638	52.9465	43.4375	52.8105	33.779	55.728	46.4885	38.614	50.919	44.0695	49.2905	51.2455	4.58	0	43.0775	54.294	52.31	50.8555	48.8185	54.6785	50.9545	52.0845	60.8615
ENSMUSG00000000581_2_D	ENSMUST00000000594	ENSMUSG00000000581	C1d	chr11	17266530	17267230	+	17266695	17267230	535	86.9585	42.23	55.565	24.824	50	65.334	41.7585	78.5725	94.873	93.0735	62.8255	100	89.138	NA	47.0225	44.8545	50.362	47.0535	56.5625	47.1895	66.221	44.272	53.5115	61.386	49.081	55.9305	50.7095	48.7545	95.42	100	56.9225	45.706	47.69	49.1445	51.1815	45.3215	49.0455	47.9155	39.1385
ENSMUSG00000000594_1_P	ENSMUST00000000608	ENSMUSG00000000594	Gm2a	chr11	55109377	55110898	+	55109533	55110898	1365	99.1825	99.65	99.753	99.821	99.966	98.588	99.0325	99.3165	98.8385	99.4745	96.2145	99.7835	99.31	100	99.697	99.2845	98.6085	96.721	95.4805	94.125	99.38	99.5355	99.75	99.644	99.515	99.9075	99.8635	99.8695	99.3985	99.7755	99.7195	99.8935	99.705	99.961	99.7375	99.7535	99.77	99.4345	99.7115
ENSMUSG00000000594_2_D	ENSMUST00000000608	ENSMUSG00000000594	Gm2a	chr11	55109377	55113029	+	55109533	55113029	3496	0.8175	0.35	0.247	0.179	0.034	1.412	0.9675	0.6835	1.1615	0.5255	3.7855	0.2165	0.69	0	0.303	0.7155	1.3915	3.279	4.5195	5.875	0.62	0.4645	0.25	0.356	0.485	0.0925	0.1365	0.1305	0.6015	0.2245	0.2805	0.1065	0.295	0.039	0.2625	0.2465	0.23	0.5655	0.2885
ENSMUSG00000000605_1_D	ENSMUST00000000619	ENSMUSG00000000605	Clcn4	chr7	7282308	7284274	-	7282308	7284183	1875	100	69.347	54.904	11.539	3.054	48.122	51.52	60.6385	91.3135	100	100	35.2115	100	25.678	57.582	61.191	54.5725	62.1945	72.2925	65.785	72.8395	63.2945	65.691	45.252	56.8235	59.1225	49.2255	55.238	93.4605	27.815	47.925	52.7855	40.44	55.7525	50.259	69.3935	78.2355	52.04	68.055
ENSMUSG00000000605_2_D	ENSMUST00000000619	ENSMUSG00000000605	Clcn4	chr7	7282357	7284274	-	7282357	7284183	1826	0	30.653	3.9245	40.212	96.946	51.878	5.1945	39.3615	8.6865	0	0	64.7885	0	74.322	0	0	0	0	1.0015	0	27.1605	0	0	0.5145	2.8895	10.154	4.3045	3.5415	6.508	72.185	0	14.04	59.56	2.745	0	0	3.0675	2.4085	0
ENSMUSG00000000605_3_P	ENSMUST00000000619	ENSMUSG00000000605	Clcn4	chr7	7283650	7284274	-	7283650	7284183	533	0	0	41.171	48.248	0	0	43.2855	0	0	0	0	0	0	0	42.418	38.809	45.4275	37.8055	26.7065	34.215	0	36.7055	34.309	54.2335	40.287	30.7235	46.47	41.22	0.0315	0	52.075	33.1745	0	41.503	49.741	30.6065	18.6975	45.5515	31.945
ENSMUSG00000000627_1_S	ENSMUST00000000641	ENSMUSG00000000627	Sema4f	chr6	82911884	82914104	-	82911884	82913490	1606	100	100	100	100	100	100	100	100	100	100	100	100	100	100	100	100	100	100	100	100	100	100	100	100	100	100	100	100	100	100	100	100	100	100	100	100	NA	100	100
ENSMUSG00000000628_1_D	ENSMUST00000000642	ENSMUSG00000000628	Hk2	chr6	82725022	82727454	-	82725022	82727309	2287	59.1235	100	37.2435	100	56.991	100	100	82.094	74.706	100	100	41.079	25.114	35.816	49.1855	60.323	37.8925	45.7965	100	44.348	71.435	44.1585	76.3295	37.932	44.545	100	42.1565	37.0525	75.7745	37.9815	40.8015	44.454	100	86.8885	37.7375	46.4325	100	40.8275	42.021
ENSMUSG00000000628_2_P	ENSMUST00000000642	ENSMUSG00000000628	Hk2	chr6	82727122	82727454	-	82727122	82727309	187	40.8765	0	62.7565	0	43.009	0	0	17.906	25.294	0	0	58.921	74.886	64.184	50.8145	39.677	62.1075	54.2035	0	55.652	28.565	55.8415	23.6705	62.068	55.455	0	57.8435	62.9475	24.2255	62.0185	59.1985	55.546	0	13.1115	62.2625	53.5675	0	59.1725	57.979
ENSMUSG00000000631_1_P	ENSMUST00000000645	ENSMUSG00000000631	Myo18a	chr11	77864690	77865837	+	77864835	77865837	1002	0	1.933	0	25.559	72.5925	0	0	0	0.3015	0.1675	0	57.618	0	41.11	3.552	0	0.535	0	3.2535	0	25.299	0	0	3.2705	0.6825	1.9175	1.5965	3.427	0	24.393	0.8945	4.1355	0	0.726	0.81	0	0.403	1.052	0
ENSMUSG00000000631_2_D	ENSMUST00000000645	ENSMUSG00000000631	Myo18a	chr11	77864690	77865980	+	77864835	77865980	1145	100	98.067	100	74.441	27.4075	100	100	100	99.6985	99.8325	100	42.382	100	58.89	96.448	100	99.465	100	96.7465	100	74.701	100	100	96.7295	99.3175	98.0825	98.4035	96.573	100	75.607	99.1055	95.8645	100	99.274	99.19	100	99.597	98.948	100
ENSMUSG00000029534_1_P	ENSMUST00000000674,ENSMUST00000115418,ENSMUST00000115419	ENSMUSG00000029534	St7	chr6	17942669	17942926	+	17942845	17942926	81	89.662	78.815	91.8075	75.54	99.4645	48.205	65.554	83.1315	82.1455	82.1565	89.318	100	96.463	100	93.922	91.6435	93.0425	94.501	93.861	94.9465	64.437	95.809	90.6555	90.786	93.2005	93.967	93.2675	94.6855	84.5225	98.3605	90.566	93.949	70.738	93.559	91.787	95.4755	92.5525	95.0485	96.3745
ENSMUSG00000000673_1_D	ENSMUST00000000687	ENSMUSG00000000673	Haao	chr17	83831155	83831721	-	83831155	83831642	487	50	15.052	5.415	100	0	0	NA	0	NA	NA	0	2.5675	NA	0	NA	NA	NA	0	0	1.9255	NA	0	NA	NA	0	NA	NA	0	NA	2.539	NA	8.9255	NA	0	NA	0	0	2.397	6.203
ENSMUSG00000000682_1_S	ENSMUST00000000696	ENSMUSG00000000682	Cd52	chr4	134093535	134093900	-	134093535	134093726	191	100	100	100	100	100	100	NA	100	100	100	100	100	100	100	100	100	100	100	100	100	100	100	100	100	100	100	100	100	100	100	100	100	100	100	100	100	100	100	100
ENSMUSG00000000690_1_S	ENSMUST00000000704	ENSMUSG00000000690	Hoxb6	chr11	96300668	96301569	+	96300928	96301569	641	100	100	100	100	100	NA	100	100	100	NA	NA	100	NA	100	NA	100	NA	NA	100	NA	NA	NA	NA	NA	NA	NA	NA	NA	NA	100	NA	100	NA	100	NA	100	NA	100	100
ENSMUSG00000000693_1_P	ENSMUST00000000707	ENSMUSG00000000693	Loxl3	chr6	83050799	83051323	+	83050873	83051323	450	0	82.272	39.635	24.536	91.1915	77.484	44.6535	82.9855	92.214	88.2085	0	87.061	40.801	96.457	29.184	72.1005	66.904	62.3355	81.1545	67.162	91.136	22.51	66.3065	42.73	0	0	0	0	85.887	95.2485	4.3935	0	84.275	35.908	12.425	0	29.3195	20.625	1.5185
ENSMUSG00000000693_2_D	ENSMUST00000000707	ENSMUSG00000000693	Loxl3	chr6	83050799	83051586	+	83050873	83051586	713	0	0	3.1775	12.055	5.137	0	0	5.141	0	5.579	0	8.726	44.3875	0	0.6555	0	0.194	0.32	1.049	1.173	0	0	1	0.7455	3.8015	5.9205	0.712	1.0355	0	0	1.522	0.4945	0	0	0.5245	1.196	7.148	1.581	2.164
ENSMUSG00000000693_3_D	ENSMUST00000000707	ENSMUSG00000000693	Loxl3	chr6	83050799	83051953	+	83050873	83051953	1080	62.432	0	53.6135	48.928	0	0	0	2.048	4.455	0	0	3.822	0	0	63.783	24.633	27.8935	31.18	15.008	27.3425	6.5845	71.461	30.3745	48.799	81.932	90.197	83.223	85.629	7.964	4.567	89.1685	91.694	0	54.648	79.4245	93.53	58.288	74.293	90.103
ENSMUSG00000000693_4_D	ENSMUST00000000707	ENSMUSG00000000693	Loxl3	chr6	83050799	83052581	+	83050873	83052581	1708	37.568	17.728	3.574	14.481	3.6715	22.516	55.3465	9.8255	3.331	6.2125	100	0.3905	14.8115	3.543	6.378	3.2665	5.009	6.165	2.788	4.3225	2.2795	6.0295	2.3195	7.725	14.2665	3.8825	16.0645	13.3355	6.149	0.1845	4.916	7.8115	15.725	9.444	7.6255	5.274	5.2445	3.501	6.2145
ENSMUSG00000000708_1_S	ENSMUST00000000724	ENSMUSG00000000708	Kat2b	chr17	53670674	53672720	+	53670868	53672720	1852	100	100	100	100	100	100	100	100	100	100	100	100	100	100	100	100	100	100	100	100	100	100	100	100	100	100	100	100	100	100	100	100	100	100	100	100	100	100	100
ENSMUSG00000000711_1_S	ENSMUST00000000727	ENSMUSG00000000711	Rab5b	chr10	128677159	128679645	-	128677159	128679529	2370	100	100	100	100	100	100	100	100	100	100	100	100	100	100	100	100	100	100	100	100	100	100	100	100	100	100	100	100	100	100	100	100	100	100	100	100	100	100	100
ENSMUSG00000000730_1_S	ENSMUST00000000746	ENSMUSG00000000730	Dnmt3l	chr10	78063186	78063623	+	78063349	78063623	274	100	100	100	100	100	100	NA	NA	NA	NA	NA	100	NA	NA	NA	NA	100	100	100	100	NA	NA	NA	NA	NA	NA	NA	NA	100	100	NA	NA	100	100	NA	NA	NA	NA	NA
ENSMUSG00000000739_1_S	ENSMUST00000000755	ENSMUSG00000000739	Sult5a1	chr8	123142848	123143146	-	123142848	123143030	182	100	100	100	100	100	100	NA	100	100	100	NA	100	NA	NA	100	100	100	100	100	100	NA	100	100	100	100	100	100	100	100	100	100	100	NA	100	100	100	100	100	100
ENSMUSG00000000740_1_S	ENSMUST00000000756	ENSMUSG00000000740	Rpl13	chr8	123105043	123105253	+	123105202	123105253	51	100	100	100	100	100	100	100	100	100	100	100	100	100	100	100	100	100	100	100	100	100	100	100	100	100	100	100	100	100	100	100	100	100	100	100	100	100	100	100
ENSMUSG00000000743_1_S	ENSMUST00000000759	ENSMUSG00000000743	Chmp1a	chr8	123204266	123205746	-	123204266	123205724	1458	100	100	100	100	100	100	100	100	100	100	100	100	100	100	100	100	100	100	100	100	100	100	100	100	100	100	100	100	100	100	100	100	100	100	100	100	100	100	100
ENSMUSG00000000751_1_P	ENSMUST00000000767	ENSMUSG00000000751	Rpa1	chr11	75300349	75301403	-	75300349	75301304	955	97.2635	99.776	98.994	97.543	92.2745	94.796	36.998	96.1415	95.635	97.455	86.108	98.2815	75.991	95.7575	98.6105	98.2925	97.5155	97.7905	98.422	97.898	94.2585	97.458	94.941	97.6775	95.733	95.3165	98.4885	97.4015	96.1215	98.678	98.894	97.8095	99.147	95.798	97.421	98.973	98.63	98.3355	97.207
ENSMUSG00000000753_1_S	ENSMUST00000000769	ENSMUSG00000000753	Serpinf1	chr11	75410031	75410393	-	75410031	75410133	102	100	100	100	100	100	100	100	100	100	100	100	100	100	100	100	100	100	100	100	100	100	100	100	100	100	100	100	100	100	100	100	100	100	100	100	100	100	100	100
ENSMUSG00000000759_1_S	ENSMUST00000000776	ENSMUSG00000000759	Tubgcp3	chr8	12614276	12615296	-	12614276	12615137	861	100	100	100	100	100	100	100	100	100	100	100	100	100	100	100	100	100	100	100	100	100	100	100	100	100	100	100	100	100	100	100	100	100	100	100	100	100	100	100
ENSMUSG00000000776_1_D	ENSMUST00000000793	ENSMUSG00000000776	Polr3d	chr14	70438757	70439578	-	70438757	70439455	698	7.6465	42.656	40.9925	36.915	0	41.503	50	12.991	35.5465	30.2735	11.36	8.1865	6.5235	12.954	30.3235	27.4755	42.1275	37.8985	42.33	17.6805	44.589	20.364	46.8615	51.426	20.572	33.0935	33.1865	25.75	33.189	22.1315	27.923	27.2055	17.082	24.483	41.9405	28.332	43.6085	27.2715	3.8255
ENSMUSG00000000776_2_P	ENSMUST00000000793	ENSMUSG00000000776	Polr3d	chr14	70438796	70439578	-	70438796	70439455	659	92.3535	57.344	59.0075	63.085	100	58.497	50	87.009	64.4535	69.7265	88.64	91.8135	93.4765	87.046	69.6765	72.5245	57.8725	62.1015	57.67	82.3195	55.411	79.636	53.1385	48.574	79.428	66.9065	66.8135	74.25	66.811	77.8685	72.077	72.7945	82.918	75.517	58.0595	71.668	56.3915	72.7285	96.1745
ENSMUSG00000000787_1_P	ENSMUST00000000804	ENSMUSG00000000787	Ddx3x	chrX	13291412	13291673	+	13291492	13291673	181	71.1885	0	83.2925	17.455	90.6915	0	85.272	21.379	27.354	26.5315	87.068	93.4035	88.8775	81.6155	90.649	86.649	88.526	88.6525	87.4785	89.9355	57.6095	91.0705	88.7195	87.4755	89.096	89.035	89.9885	89.6655	34.9255	92.606	85.688	90.232	0	87.347	87.913	90.21	88.527	89.863	90.117
ENSMUSG00000000787_2_D	ENSMUST00000000804	ENSMUSG00000000787	Ddx3x	chrX	13291412	13293988	+	13291492	13293988	2496	13.5325	81.552	7.4315	71.819	9.3085	60.379	5.438	53.521	27.932	22.5985	7.6745	4.6235	8.274	17.893	6.006	7.494	6.0745	4.9645	5.4935	5.1705	24.326	5.608	7.3005	6.378	5.859	5.5695	5.441	5.3435	19.378	4.7155	8.2025	6.8995	72.242	8.2475	7.2505	4.9635	5.522	6.518	5.878
ENSMUSG00000000787_3_D	ENSMUST00000000804	ENSMUSG00000000787	Ddx3x	chrX	13291412	13294054	+	13291492	13294054	2562	15.279	18.448	9.2765	10.725	0	39.621	9.29	25.0995	44.714	50.87	5.2575	1.973	2.8485	0.491	3.346	5.8575	5.4	6.383	7.028	4.894	18.0645	3.321	3.9805	6.1465	5.0445	5.3965	4.5705	4.99	45.6965	2.6785	6.1095	2.8685	27.758	4.406	4.8365	4.8265	5.9505	3.6195	4.005
ENSMUSG00000000791_1_S	ENSMUST00000000808,ENSMUST00000212657	ENSMUSG00000000791	Il12rb1	chr8	70820514	70821424	+	70820871	70821424	553	100	100	100	100	100	100	NA	100	100	100	100	100	100	100	NA	NA	NA	NA	100	100	NA	100	NA	NA	100	NA	100	100	100	100	NA	100	NA	100	NA	NA	100	100	100
ENSMUSG00000000792_1_S	ENSMUST00000000809	ENSMUSG00000000792	Slc5a5	chr8	70882888	70883968	-	70882888	70883863	975	100	100	100	100	100	100	100	100	100	100	100	100	100	100	100	100	100	100	100	100	100	100	100	100	100	100	100	100	100	100	100	100	100	100	100	100	NA	100	100
ENSMUSG00000000794_1_S	ENSMUST00000000811	ENSMUSG00000000794	Kcnn3	chr3	89667084	89667403	+	89667381	89667403	22	100	100	100	100	100	100	NA	100	100	100	100	100	100	100	100	100	100	100	100	100	100	100	100	100	100	100	100	100	100	100	100	100	100	100	100	100	100	100	100
ENSMUSG00000000811_1_P	ENSMUST00000000828	ENSMUSG00000000811	Txnrd3	chr6	89674728	89675442	+	89674797	89675442	645	100	95.823	99.299	100	100	100	50	97.224	97.2985	97.844	100	100	100	100	97.871	98.8215	97.7645	98.532	98.0635	98.828	99.577	98.7335	100	97.697	94.992	96.3365	100	98.792	98.744	100	97.866	99.034	100	100	100	96.4345	99.169	97.3635	99.4185
ENSMUSG00000000811_2_D	ENSMUST00000000828	ENSMUSG00000000811	Txnrd3	chr6	89674728	89675530	+	89674797	89675530	733	0	4.177	0.701	0	0	0	50	2.776	2.7015	2.156	0	0	0	0	2.129	1.1785	2.2355	1.468	1.9365	1.172	0.423	1.2665	0	2.303	5.008	3.6635	0	1.208	1.256	0	2.134	0.966	0	0	0	3.5655	0.831	2.6365	0.5815
ENSMUSG00000000817_1_S	ENSMUST00000000834	ENSMUSG00000000817	Fasl	chr1	161780831	161781970	-	161780831	161781575	744	100	100	NA	100	NA	100	NA	100	100	100	NA	NA	NA	NA	NA	NA	NA	NA	NA	NA	100	NA	NA	NA	NA	100	100	NA	100	100	NA	NA	NA	NA	NA	NA	NA	100	100
ENSMUSG00000000827_1_P	ENSMUST00000000844	ENSMUSG00000000827	Tpd52l2	chr2	181515079	181515384	+	181515175	181515384	209	84.71	69.353	87.445	47.95	95.37	58.19	74.079	69.443	80.526	81.1035	93.297	93.728	92.889	97.3275	86.8095	83.7725	84.8435	85.6155	86.265	87.8685	78.7425	86.6275	85.952	84.1095	86.2925	87.3995	86.7585	86.436	84.503	93.0415	89.308	87.1265	68.037	86.466	83.85	87.647	87.902	87.5505	88.181
ENSMUSG00000000827_2_D	ENSMUST00000000844	ENSMUSG00000000827	Tpd52l2	chr2	181515079	181515904	+	181515175	181515904	729	11.504	4.108	8.942	8.556	2.6605	10.781	19.157	25.5945	14.1945	13.1495	1.005	4.518	2.894	1.491	9.071	11.6495	10.9335	10.1395	9.767	8.07	10.8035	9.336	9.511	11.014	9.001	8.1715	8.297	8.869	9.5605	4.826	7.4215	9.132	12.912	10.2245	11.916	8.8185	8.7525	8.237	8.3925
ENSMUSG00000000827_3_D	ENSMUST00000000844	ENSMUSG00000000827	Tpd52l2	chr2	181515079	181516258	+	181515175	181516258	1083	0	0	0	9.896	0	0	0	0	0	0	0	0	0	0	0.3435	0.828	0.6315	0	0	0.229	0	0	0.586	0.231	0.2035	0	0	0	0.0235	0	0.491	0	0	0	0.1255	0.233	0.0805	0.445	0.145
ENSMUSG00000000827_4_D	ENSMUST00000000844	ENSMUSG00000000827	Tpd52l2	chr2	181515079	181516756	+	181515175	181516756	1581	1.85	17.943	3.138	24.82	1.7795	25.35	2.991	1.899	3.0815	3.787	3.068	1.316	3.1315	0.908	2.7885	3.109	2.6635	3.141	3.424	3.097	6.3445	3.1845	3.1665	3.5	3.6735	4.1215	4.207	3.891	4.387	1.68	2.042	2.883	13.171	2.695	3.0085	2.6355	2.789	2.9385	2.5185
ENSMUSG00000000861_1_S	ENSMUST00000000881,ENSMUST00000109516	ENSMUSG00000000861	Bcl11a	chr11	24172698	24173194	+	24172800	24173194	394	NA	100	100	100	NA	100	100	100	100	100	100	100	100	100	100	100	100	100	100	100	100	100	100	100	100	100	100	100	100	100	100	100	100	100	100	100	100	100	100
ENSMUSG00000000869_1_S	ENSMUST00000000889	ENSMUSG00000000869	Il4	chr11	53612457	53612653	-	53612457	53612563	106	NA	NA	100	100	NA	NA	NA	NA	NA	NA	NA	NA	NA	NA	NA	NA	NA	NA	NA	100	NA	NA	NA	NA	NA	NA	NA	NA	NA	NA	NA	NA	NA	NA	NA	NA	NA	100	NA
ENSMUSG00000027490_1_D	ENSMUST00000000894	ENSMUSG00000027490	E2f1	chr2	154559632	154560935	-	154559632	154560687	1055	66.106	29.312	51.786	28.442	23.2185	30.283	91.1585	25.671	27.9525	17.9365	100	10.312	78.544	7.385	44.318	33.546	53.042	46.655	27.4845	42.3115	6.3995	43.157	27.0095	67.3385	43.676	13.371	36.3185	26.6635	13.975	18.7435	44.104	42.9055	14.016	13.5255	70.584	41.448	25.5315	42.725	33.0395
ENSMUSG00000027490_2_P	ENSMUST00000000894	ENSMUSG00000027490	E2f1	chr2	154560069	154560935	-	154560069	154560687	618	18.1625	59.209	41.63	61.202	76.7815	36.969	0	69.2705	67.735	78.5355	0	86.8075	0	88.4485	44.292	49.5555	32.198	38.6765	60.8655	48.1315	77.6655	45.961	64.3625	13.508	44.5315	73.0715	54.185	56.277	81.5675	76.9285	43.814	46.0555	85.984	52.0825	10.805	45.1205	57.267	39.4215	49.922
ENSMUSG00000027489_1_S	ENSMUST00000000895	ENSMUSG00000027489	Necab3	chr2	154544398	154545167	-	154544398	154545138	740	100	100	100	100	100	100	100	100	100	100	100	100	100	NA	100	100	100	100	100	100	100	100	100	100	100	100	100	100	100	100	100	100	100	100	100	100	100	100	100
ENSMUSG00000000876_1_D	ENSMUST00000000896	ENSMUSG00000000876	Pxmp4	chr2	154585757	154588092	-	154585757	154587828	2071	6.514	23.329	12.153	19.283	4.8695	31.646	70.297	29.826	17.727	17.9875	70.04	4.6465	51.0145	6.335	8.7025	12.5545	9.929	12.7945	10.9225	9.6285	19.3295	6.6505	10.647	10.4095	10.6925	6.8765	7.0865	8.8555	19.5745	7.3465	7.7275	5.9555	16.88	8.3485	9.388	6.5275	6.6025	7.27	6.796
ENSMUSG00000000876_2_D	ENSMUST00000000896	ENSMUSG00000000876	Pxmp4	chr2	154586665	154588092	-	154586665	154587828	1163	79.6035	14.787	17.9295	13.329	2.5225	18.871	29.703	37.733	11.8805	9.074	0	2.8445	0	0	36.1905	13.5215	34.892	34.1335	4.1715	14.691	69.0985	51.491	39.6065	47.9475	43.7845	11.5225	40.6235	32.055	13.699	0	15.9615	29.3645	25.657	23.791	35.7665	24.4595	25.348	27.023	21.5255
ENSMUSG00000000876_3_D	ENSMUST00000000896	ENSMUSG00000000876	Pxmp4	chr2	154587219	154588092	-	154587219	154587828	609	0	52.754	14.1455	52.912	0	14.154	0	0.118	0.156	0.551	0	0	0	0	0.4895	20.423	0.7745	1.2355	15.8915	12.529	0	0	0	7.647	0	11.5765	0	0	0.1	7.074	10.5695	0	32.306	2.578	5.542	5.1125	0	0	6.135
ENSMUSG00000000876_4_D	ENSMUST00000000896	ENSMUSG00000000876	Pxmp4	chr2	154587588	154588092	-	154587588	154587828	240	0	7.191	13.0795	14.477	0	0	0	0	0	1.336	0	0	0	3.4525	6.2085	0	0	23.686	0	10.9805	0	19.8645	0	19.5375	0	31.4085	0	0	2.781	3.146	24.574	0	0	30.3955	12.273	21.063	12.771	20.3725	14.5135
ENSMUSG00000000876_5_P	ENSMUST00000000896	ENSMUSG00000000876	Pxmp4	chr2	154587627	154588092	-	154587627	154587828	201	13.8825	1.938	42.6925	0	92.608	35.329	0	32.3225	70.236	71.052	29.96	92.509	48.9855	90.2125	48.409	53.501	54.404	28.1505	69.014	52.1715	11.572	21.9945	49.7465	14.4595	45.523	38.616	52.291	59.089	63.846	82.433	41.167	64.68	25.156	34.8865	37.031	42.8375	55.279	45.3345	51.0295
ENSMUSG00000000881_1_P	ENSMUST00000000901	ENSMUSG00000000881	Dlg3	chrX	100816218	100817331	+	100816325	100817331	1006	2.6965	26.602	0	60.746	0	6.414	21.2405	6.152	0.5675	0.5575	30.1745	0	41.2715	0	0	0	4.8395	1.6995	0	0	0	17.652	0	0	0	0	0	1.003	1.678	0	0	0	0	0	10.495	0	0	0	0
ENSMUSG00000000881_2_D	ENSMUST00000000901	ENSMUSG00000000881	Dlg3	chrX	100816218	100818410	+	100816325	100818410	2085	97.3035	73.398	100	39.254	100	93.586	78.7595	93.848	99.4325	99.4425	69.8255	100	58.7285	100	100	100	95.1605	98.3005	100	100	100	82.348	100	100	100	100	100	98.997	98.322	100	100	100	100	100	89.505	100	100	100	100
ENSMUSG00000000889_1_S	ENSMUST00000000910	ENSMUSG00000000889	Dbh	chr2	27182665	27183200	+	27182800	27183200	400	NA	100	100	100	100	100	100	100	100	100	NA	100	NA	100	100	100	100	100	100	100	NA	NA	NA	NA	NA	NA	NA	NA	100	100	100	100	100	100	100	100	100	100	100
ENSMUSG00000000901_1_S	ENSMUST00000000924	ENSMUSG00000000901	Mmp11	chr10	75923221	75924115	-	75923221	75923981	760	100	100	100	100	100	100	100	100	100	100	100	100	100	100	100	100	100	100	100	100	100	100	100	100	100	100	100	100	100	100	100	100	100	100	100	100	100	100	100
ENSMUSG00000000902_1_S	ENSMUST00000000925	ENSMUSG00000000902	Smarcb1	chr10	75896768	75897088	-	75896768	75897048	280	100	100	100	100	100	100	100	100	100	100	100	100	100	100	100	100	100	100	100	100	100	100	100	100	100	100	100	100	100	100	100	100	100	100	100	100	100	100	100
ENSMUSG00000000903_1_S	ENSMUST00000000926	ENSMUSG00000000903	Vpreb3	chr10	75949142	75949657	+	75949462	75949657	195	100	100	100	100	100	100	NA	100	100	NA	NA	100	NA	100	100	100	100	100	100	100	NA	100	100	NA	NA	100	100	NA	100	100	100	100	100	100	100	100	100	100	100
ENSMUSG00000000915_1_P	ENSMUST00000000939	ENSMUSG00000000915	Hip1r	chr5	124002117	124003199	+	124002165	124003199	1034	75.8595	94.935	91.9845	90.45	69.2085	91.809	83.9905	69.5305	77.16	77.1745	84.513	80.425	90.3475	83.175	90.637	93.764	91.011	87.0925	92.3995	93.6225	87.584	91.312	89.473	91.553	88.2015	94.8035	93.6975	94.409	79.1505	90.8505	92.815	88.6145	87.642	83.1905	84.319	86.4225	81.5105	92.6875	92.166
ENSMUSG00000000915_2_D	ENSMUST00000000939	ENSMUSG00000000915	Hip1r	chr5	124002117	124005569	+	124002165	124005569	3404	24.1405	5.065	8.0155	9.55	30.7915	8.191	16.0095	30.4695	22.84	22.8255	15.487	19.575	9.6525	16.825	9.363	6.236	8.989	12.9075	7.6005	6.3775	12.416	8.688	10.527	8.447	11.7985	5.1965	6.3025	5.591	20.8495	9.1495	7.185	11.3855	12.358	16.8095	15.681	13.5775	18.4895	7.3125	7.834
ENSMUSG00000000916_1_P	ENSMUST00000000940	ENSMUSG00000000916	Nsun5	chr5	135375875	135376142	+	135375984	135376142	158	61.269	60.587	91.255	0	66.478	26.045	45.57	86.2115	79.9355	81.506	93.0975	77.174	87.86	65.621	94.0935	94.116	93.536	94.4085	92.9625	94.3735	85.6845	93.838	94.4105	92.914	93.5095	92.5165	93.1555	94.868	81.824	90.782	95.8105	94.813	55.64	95.75	96.396	95.5635	91.699	95.5935	94.874
ENSMUSG00000000916_2_D	ENSMUST00000000940	ENSMUSG00000000916	Nsun5	chr5	135375875	135376807	+	135375984	135376807	823	38.731	39.413	8.745	100	33.522	73.955	54.43	13.7885	20.0645	18.494	6.9025	22.826	12.14	34.379	5.9065	5.884	6.464	5.5915	7.0375	5.6265	14.3155	6.162	5.5895	7.086	6.4905	7.4835	6.8445	5.132	18.176	9.218	4.1895	5.187	44.36	4.25	3.604	4.4365	8.301	4.4065	5.126
ENSMUSG00000000934_1_D	ENSMUST00000000958	ENSMUSG00000000934	Top1mt	chr15	75656996	75657214	-	75656996	75657111	115	25.18	13.119	5.3315	9.037	0	16.435	0	38.0485	43.7305	63.203	65.4255	59.541	56.489	NA	0	0	2.144	11.7865	0	13.126	100	12.434	3.4925	13.4515	17.03	2.9805	8.5865	25.42	82.2215	67.335	2.715	2.5995	9.014	27.3925	0	0	9.15	10.456	8.432
ENSMUSG00000000934_2_P	ENSMUST00000000958	ENSMUSG00000000934	Top1mt	chr15	75657035	75657214	-	75657035	75657111	76	74.82	86.881	94.6685	90.963	100	83.565	100	61.9515	56.2695	36.797	34.5745	40.459	43.511	NA	100	100	97.856	88.2135	100	86.874	0	87.566	96.5075	86.5485	82.97	97.0195	91.4135	74.58	17.7785	32.665	97.285	97.4005	90.986	72.6075	100	100	90.85	89.544	91.568
ENSMUSG00000029844_1_S	ENSMUST00000000964	ENSMUSG00000029844	Hoxa1	chr6	52155588	52157089	-	52155588	52156733	1145	100	100	100	100	100	100	NA	100	100	100	NA	100	NA	100	100	100	100	100	100	100	NA	NA	100	100	NA	NA	NA	NA	NA	100	100	100	100	100	100	100	100	100	100
ENSMUSG00000000958_1_S	ENSMUST00000000984	ENSMUSG00000000958	Slc7a7	chr14	54369441	54369886	-	54369441	54369785	344	100	100	100	100	100	100	100	100	100	100	100	100	100	100	100	100	100	100	100	100	100	100	100	100	100	100	100	100	100	100	100	100	100	100	100	100	100	100	100
ENSMUSG00000000959_1_P	ENSMUST00000000985	ENSMUSG00000000959	Oxa1l	chr14	54368317	54368570	+	54368451	54368570	119	77.6455	67.858	80.255	58.176	84.5235	61.723	78.723	79.9735	76.617	75.605	79.8255	89.1505	81.655	86.7005	81.248	80.5545	80.213	74.9165	75.6365	79.7915	75.691	81.03	81.5945	78.2175	78.1455	76.198	78.0285	73.8615	83.251	92.2695	79.713	81.4635	55.855	80.922	80.8075	78.2685	72.098	79.819	81.881
ENSMUSG00000000959_2_D	ENSMUST00000000985	ENSMUSG00000000959	Oxa1l	chr14	54368317	54368610	+	54368451	54368610	159	2.6815	1.893	11.986	5.52	0.9325	0	6.785	1.247	2.178	2.046	0	0	0	0	11.5965	12.565	8.0815	13.275	15.3	12.0835	0.305	10.9285	7.9755	12.3445	11.749	14.8345	10.2555	17.6745	3.9755	0.3135	12.4215	9.454	2.482	9.993	11.3245	13.406	18.455	12.921	11.594
ENSMUSG00000000959_3_D	ENSMUST00000000985	ENSMUSG00000000959	Oxa1l	chr14	54368317	54368657	+	54368451	54368657	206	14.851	22.001	6.771	27.424	0	29.045	12.4755	6.1155	8.8805	11.9275	17.923	0	16.1345	0.216	4.1835	4.006	8.5815	9.418	7.03	5.523	18.025	5.099	6.6475	6.303	7.232	5.9845	8.9245	4.6245	8.1295	4.201	6.864	6.289	34.512	6.451	5.451	6.1795	7.4465	4.764	4.3105
ENSMUSG00000000959_4_D	ENSMUST00000000985	ENSMUSG00000000959	Oxa1l	chr14	54368317	54368934	+	54368451	54368934	483	0	0	0	0	10.811	0	0	1.139	2.195	0.6725	1.0065	6.73	0.6455	9.484	0.271	0	0	0.109	0	0.068	0.3285	0	0.355	0	0.0555	0	0	0	0	1.761	0	0.257	0	0	0	0	0	0.3505	0.1045
ENSMUSG00000000959_5_D	ENSMUST00000000985	ENSMUSG00000000959	Oxa1l	chr14	54368317	54369451	+	54368451	54369451	1000	0.7485	3.745	0.756	6.39	3.6145	3.182	1.918	8.6625	6.9015	6.171	0.2705	3.9235	0.7085	3.498	1.974	1.9585	2.4515	2.047	1.597	1.9375	4.358	2.346	2.7995	2.465	1.989	2.4665	1.78	3.1415	2.872	1.2515	0.6995	2.0285	4.302	2.1345	1.9515	1.7365	1.6135	1.7665	1.636
ENSMUSG00000000959_6_D	ENSMUST00000000985	ENSMUSG00000000959	Oxa1l	chr14	54368317	54369673	+	54368451	54369673	1222	4.073	4.503	0.2325	2.489	0.119	6.05	0.099	2.862	3.2285	3.578	0.974	0.1955	0.8565	0.1015	0.727	0.9155	0.6725	0.235	0.4365	0.597	1.293	0.5965	0.629	0.6695	0.8285	0.5155	1.0115	0.6985	1.772	0.2025	0.3015	0.508	2.849	0.499	0.4655	0.4085	0.3875	0.3785	0.474
ENSMUSG00000000976_1_P	ENSMUST00000001002	ENSMUSG00000000976	Heatr6	chr11	83781150	83782021	+	83781722	83782021	299	64.31	17.462	43.4585	61.152	89.5505	17.388	22.6025	43.851	63.697	54.207	0	83.582	0	90.527	61.5415	56.7305	54.6945	53.5995	63.5615	59.1705	23.036	65.0885	51.64	41.767	58.009	57.897	53.9985	50.9895	41.077	78.9075	61.4265	62.808	23.174	47.9265	48.547	48.8795	48.6365	62.2405	49.017
ENSMUSG00000000976_2_D	ENSMUST00000001002	ENSMUSG00000000976	Heatr6	chr11	83781150	83782466	+	83781722	83782466	744	20.491	43.206	0	3.281	7.307	0	0	27.2265	3.507	9.1265	16.893	8.135	44.937	0.9825	0	6.1605	8.3385	24.2955	12.264	21.4575	0	7.4435	20.0245	4.157	6.4075	0	17.644	21.899	0	5.981	0	22.38	0	0	0	15.4325	20.863	19.913	19.0615
ENSMUSG00000000976_3_D	ENSMUST00000001002	ENSMUSG00000000976	Heatr6	chr11	83781150	83782549	+	83781722	83782549	827	0	0	0	0	0	0	0	0.203	0.27	0	0	3.4315	0	2.988	8.633	0	0	3.884	0	0	0	8.1705	5.1365	18.7665	0	0	0	0	4.7875	5.912	13.9695	0	0	0	0	0	0	0	9.3685
ENSMUSG00000000976_4_D	ENSMUST00000001002	ENSMUSG00000000976	Heatr6	chr11	83781150	83782616	+	83781722	83782616	894	4.094	0	31.5655	5.196	0	0	21.7105	1.371	4.642	4.044	0	0	0	0	7.708	16.266	0	0	7.409	0	25.265	0	0	6.369	6.6195	6.572	0	0	4.1105	0	0	0	0	18.24	13.6895	13.789	0	0	0
ENSMUSG00000000976_5_D	ENSMUST00000001002	ENSMUSG00000000976	Heatr6	chr11	83781150	83782703	+	83781722	83782703	981	0	3.795	2.165	11.501	0	0	19.296	0	0.065	0	0	0	0	0	0	0	17.104	0	0	4.016	33.4945	0	0	0	0	0	0	0	0.5215	0	3.3955	0	20.125	14.616	18.73	0	3.0695	0	0
ENSMUSG00000000976_6_D	ENSMUST00000001002	ENSMUSG00000000976	Heatr6	chr11	83781150	83783754	+	83781722	83783754	2032	11.105	35.537	22.811	18.87	3.1425	82.612	36.3915	27.349	27.819	32.623	83.107	4.8515	55.063	5.5025	22.1175	20.843	19.8635	18.221	16.7655	15.3565	18.2045	19.2975	23.199	28.9405	28.964	35.5315	28.3575	27.112	49.504	9.1995	21.209	14.812	56.701	19.2175	19.0335	21.899	27.431	17.8475	22.553
ENSMUSG00000063558_1_P	ENSMUST00000001027	ENSMUSG00000063558	Aox1	chr1	58106027	58106293	+	58106078	58106293	215	50	62.82	85.8615	51.895	94.5725	49.778	NA	50	82.573	90.375	92.568	93.318	100	NA	NA	NA	NA	NA	36.939	100	50	NA	50	NA	50	NA	NA	93.989	86.224	94.1325	82.9655	40.355	31.248	50	95.9275	47.0945	77.9185	43.7445	83.06
ENSMUSG00000063558_2_D	ENSMUST00000001027	ENSMUSG00000063558	Aox1	chr1	58106027	58106413	+	58106078	58106413	335	50	37.18	14.1385	48.105	5.4275	50.222	NA	50	17.427	9.625	7.432	6.682	0	NA	NA	NA	NA	NA	63.061	0	50	NA	50	NA	50	NA	NA	6.011	13.776	5.8675	17.0345	59.645	68.752	50	4.0725	52.9055	22.0815	56.2555	16.94
ENSMUSG00000032175_1_S	ENSMUST00000001036	ENSMUSG00000032175	Tyk2	chr9	21104066	21105183	-	21104066	21105048	982	100	100	100	100	100	100	100	100	100	100	100	100	100	100	100	100	100	100	100	100	100	100	100	100	100	100	100	100	100	100	100	100	100	100	100	100	100	100	100
ENSMUSG00000001016_1_P	ENSMUST00000001042	ENSMUSG00000001016	Ilf2	chr3	90487458	90487966	+	90487619	90487966	347	94.3485	74.104	68.5835	62.221	91.791	53.207	70.3555	90.862	84.661	83.467	58.753	96.3165	71.7365	88.173	74.7725	72.6995	71.71	71.704	76.124	74.7205	72.8965	75.9055	74.87	70.334	68.994	75.2975	73.167	69.401	82.2045	91.6785	76.1095	76.7715	58.936	76.1625	74.0265	76.9485	76.0845	78.355	80.6365
ENSMUSG00000001016_2_D	ENSMUST00000001042	ENSMUSG00000001016	Ilf2	chr3	90487458	90488112	+	90487619	90488112	493	0	0	0.9025	0	0	0	0	0	0.07	0	0	0	0	0	0.096	1.127	1.523	1.3345	1.9725	1.794	2.746	0	0.094	0.6145	0.6985	0.4285	0.4065	0.4405	0.0675	0	0	0.2285	0	0	0	0.2645	1.4165	0.8065	0.449
ENSMUSG00000001016_3_D	ENSMUST00000001042	ENSMUSG00000001016	Ilf2	chr3	90487458	90488239	+	90487619	90488239	620	0	0	15.572	0	0	0	0	0	0	0	0	1.2315	0	0	7.68	11.5365	8.825	6.1695	4.2405	1.291	0.1445	6.078	9.487	13.432	8.2215	5.5695	7.0995	11.6245	0	0	9.8145	4.3485	0	10.389	12.013	4.719	2.8435	3.5315	4.391
ENSMUSG00000001016_4_D	ENSMUST00000001042	ENSMUSG00000001016	Ilf2	chr3	90487458	90488379	+	90487619	90488379	760	5.6515	25.896	14.9425	37.779	8.209	46.793	29.6445	9.138	15.2685	16.533	41.247	2.452	28.2635	11.827	17.4515	14.637	17.9415	20.792	17.663	22.1945	24.2125	18.0165	15.549	15.6195	22.0865	18.7045	19.327	18.5345	17.728	8.3215	14.076	18.6515	41.064	13.4485	13.9605	18.068	19.6555	17.3065	14.523
ENSMUSG00000001017_1_D	ENSMUST00000001043	ENSMUSG00000001017	Chtop	chr3	90498957	90500107	-	90498957	90499901	944	24.8135	53.218	42.6195	50.827	5.432	96.11	64.119	35.015	41.5645	46.4535	32.573	5.147	26.635	4.2825	34.9345	46.8095	38.337	41.5635	46.685	37.081	43.658	36.474	39.281	47.4755	38.618	43.7205	40.475	40.5845	47.0275	16.741	43.9935	36.788	66.425	44.8035	43.7385	35.55	43.9105	39.355	35.4485
ENSMUSG00000001017_2_D	ENSMUST00000001043	ENSMUSG00000001017	Chtop	chr3	90499539	90500107	-	90499539	90499901	362	0	0	0.3975	26.263	0	0	6.178	0	0	0	0	0	0	0	0	0	0	0.253	1.091	0.492	26.289	0	0.636	0	0.328	0.627	0.4745	0.5605	0	0	0.5105	0	0	0	0	0.259	1.03	0.1575	0
ENSMUSG00000001017_3_D	ENSMUST00000001043	ENSMUSG00000001017	Chtop	chr3	90499570	90500107	-	90499570	90499901	331	0	33.8	0.78	22.262	16.5325	3.89	0	14.5165	41.254	27.6545	0	5.1895	0	9.844	6.877	1.794	5.104	4.76	4.8795	5.162	0	7.12	5.3955	3.5875	8.9395	5.483	9.223	8.1175	33.157	31.4195	3.276	10.015	33.575	3.9165	5.3205	6.6895	3.631	4.417	9.203
ENSMUSG00000001017_4_P	ENSMUST00000001043	ENSMUSG00000001017	Chtop	chr3	90499696	90500107	-	90499696	90499901	205	75.1865	12.983	56.203	0.649	78.036	0	29.703	50.468	17.1815	25.892	67.427	89.664	73.365	85.874	58.1885	51.3965	56.5585	53.424	47.3445	57.2655	30.0535	56.406	54.6875	48.937	52.1155	50.17	49.8275	50.737	19.816	51.8395	52.2205	53.1975	0	51.2795	50.9415	57.502	51.4285	56.0705	55.3485
ENSMUSG00000001020_1_S	ENSMUST00000001046	ENSMUSG00000001020	S100a4	chr3	90605739	90606045	+	90605904	90606045	141	100	100	100	100	100	100	NA	100	100	100	NA	100	100	100	100	100	100	100	100	100	100	NA	100	100	100	100	100	100	100	100	100	100	100	100	100	100	100	100	100
ENSMUSG00000001021_1_S	ENSMUST00000001047	ENSMUSG00000001021	S100a3	chr3	90602190	90602703	+	90602355	90602703	348	100	100	NA	100	NA	100	NA	NA	100	100	NA	100	100	NA	100	NA	NA	100	100	100	NA	NA	NA	NA	NA	NA	NA	100	100	100	NA	100	NA	NA	100	100	100	NA	100
ENSMUSG00000001023_1_S	ENSMUST00000001049	ENSMUSG00000001023	S100a5	chr3	90611510	90611780	+	90611654	90611780	126	NA	NA	NA	NA	NA	NA	NA	NA	NA	NA	NA	NA	NA	NA	100	NA	100	NA	100	100	NA	NA	NA	NA	NA	NA	NA	NA	100	NA	NA	NA	100	NA	NA	NA	NA	NA	NA
ENSMUSG00000001025_1_P	ENSMUST00000001051	ENSMUSG00000001025	S100a6	chr3	90614190	90614340	+	90614322	90614340	18	42.6475	13.948	34.627	0	43.599	52.52	14.4435	0	5.696	4.7535	0	15.5165	0	40.111	39.365	0	19.708	34.3975	42.475	41.8995	0	35.2105	25.6955	0	15.651	53.264	0	33.5915	19.7935	0	37.2905	16.4865	0	31.5465	33.242	24.85	46.3215	38.017	42.57
ENSMUSG00000001025_2_D	ENSMUST00000001051	ENSMUSG00000001025	S100a6	chr3	90614190	90614415	+	90614322	90614415	93	57.3525	86.052	65.373	100	56.401	47.48	85.5565	100	94.304	95.2465	100	84.4835	100	59.889	60.635	100	80.292	65.6025	57.525	58.1005	100	64.7895	74.3045	100	84.349	46.736	100	66.4085	80.2065	100	62.7095	83.5135	100	68.4535	66.758	75.15	53.6785	61.983	57.43
ENSMUSG00000001029_1_S	ENSMUST00000001055	ENSMUSG00000001029	Icam2	chr11	106377655	106377994	-	106377655	106377806	151	100	100	100	100	100	100	100	100	100	100	100	100	NA	100	100	100	100	100	100	100	100	100	100	100	100	100	100	100	100	100	100	100	100	100	100	100	100	100	100
ENSMUSG00000020715_1_D	ENSMUST00000001059	ENSMUSG00000020715	Ern1	chr11	106394648	106398754	-	106394648	106398541	3893	23.516	100	100	99.821	2.798	100	83.9545	55.653	100	100	100	6.673	100	4.235	84.752	47.287	100	100	100	100	100	100	100	100	61.2655	54.4205	100	100	100	18.491	100	42.0335	100	100	47.4085	100	43.9275	79.544	73.3015
ENSMUSG00000020715_2_P	ENSMUST00000001059	ENSMUSG00000020715	Ern1	chr11	106394757	106398754	-	106394757	106398541	3784	76.484	0	0	0.179	97.202	0	16.0455	44.347	0	0	0	93.327	0	95.765	15.248	52.713	0	0	0	0	0	0	0	0	38.7345	45.5795	0	0	0	81.509	0	57.9665	0	0	52.5915	0	56.0725	20.456	26.6985
ENSMUSG00000001036_1_D	ENSMUST00000001063	ENSMUSG00000001036	Epn2	chr11	61517248	61519707	-	61517248	61519417	2169	100	77.493	57.242	35.67	100	79.143	100	100	100	100	100	100	100	100	44.447	67.2865	48.311	47.037	73.232	43.7145	97.262	37.4175	71.15	46.954	37.9975	60.479	36.039	40.846	100	100	46.4095	39.793	66.18	74.015	52.1195	39.1395	78.517	39.591	43.066
ENSMUSG00000001036_2_P	ENSMUST00000001063	ENSMUSG00000001036	Epn2	chr11	61517999	61519707	-	61517999	61519417	1418	0	22.507	42.758	64.33	0	20.857	0	0	0	0	0	0	0	0	55.553	32.7135	51.689	52.963	26.768	56.2855	2.738	62.5825	28.85	53.046	62.0025	39.521	63.961	59.154	0	0	53.5905	60.207	33.82	25.985	47.8805	60.8605	21.483	60.409	56.934
ENSMUSG00000001052_1_D	ENSMUST00000001079	ENSMUSG00000001052	Sec24b	chr3	129982756	129984006	-	129982756	129983891	1135	8.38	16.855	24.477	21.355	0.934	74.494	47.725	7.3745	14.1545	17.66	22.466	0.199	36.013	0	16.0045	29.4795	27.544	18.908	19.0405	16.8885	39.178	18.0005	20.208	33.2745	27.7505	25.8925	28.649	28.47	17.806	2.036	18.126	16.7475	36.388	20.5385	30.895	15.1075	18.8835	17.0255	14.6635
ENSMUSG00000001052_2_P	ENSMUST00000001079	ENSMUSG00000001052	Sec24b	chr3	129983184	129984006	-	129983184	129983891	707	91.62	83.145	75.523	78.645	99.066	25.506	52.275	92.6255	85.8455	82.34	77.534	99.801	63.987	100	83.9955	70.5205	72.456	81.092	80.9595	83.1115	60.822	81.9995	79.792	66.7255	72.2495	74.1075	71.351	71.53	82.194	97.964	81.874	83.2525	63.612	79.4615	69.105	84.8925	81.1165	82.9745	85.3365
ENSMUSG00000001053_1_S	ENSMUST00000001080	ENSMUSG00000001053	N4bp3	chr11	51643063	51644148	-	51643063	51643620	557	100	100	100	100	100	100	100	100	100	100	100	100	100	100	100	100	100	100	100	100	100	100	100	100	100	100	100	100	100	100	100	100	100	100	100	100	100	100	100
ENSMUSG00000001054_1_S	ENSMUST00000001081	ENSMUSG00000001054	Rmnd5b	chr11	51623673	51624146	-	51623673	51624082	409	100	100	100	100	100	100	100	100	100	100	100	100	100	100	100	100	100	100	100	100	100	100	100	100	100	100	100	100	100	100	100	100	100	100	100	100	100	100	100
ENSMUSG00000001065_1_P	ENSMUST00000001092	ENSMUSG00000001065	Zfp276	chr8	123267769	123268326	+	123268040	123268326	286	44.837	0	45.0815	1.31	81.3295	0	39.078	46.911	45.093	45.888	27.3625	81.306	30.3885	80.783	44.468	34.4775	28.2265	35.889	40.619	44.1995	43.275	64.335	50.438	29.7115	48.8395	50.2825	36.453	45.8	45.1445	79.1555	58.857	54.7275	0	27.2345	47.541	57.237	44.864	56.498	60.721
ENSMUSG00000001065_2_D	ENSMUST00000001092	ENSMUSG00000001065	Zfp276	chr8	123267769	123268414	+	123268040	123268414	374	0	47.198	26.724	77.534	0	38.447	37.583	4.3845	7.039	3.3855	34.4415	0	30.317	0	14.3505	21.892	29.0515	21.473	11.0655	6.8895	13.464	0	5.0085	21.4545	6.6465	3.412	13.554	9.549	12.5135	0	0	6.9705	51.671	19.116	6.91	0	9.734	3.7925	0
ENSMUSG00000001065_3_D	ENSMUST00000001092	ENSMUSG00000001065	Zfp276	chr8	123267769	123269749	+	123268040	123269749	1709	55.163	52.802	28.1945	21.156	18.6705	61.553	23.339	48.704	47.8675	50.727	38.196	18.694	39.2945	19.217	41.1815	43.6305	42.7225	42.638	48.316	48.911	43.2605	35.665	44.5535	48.8345	44.514	46.305	49.993	44.6505	42.3415	20.8445	41.143	38.302	48.329	53.6495	45.549	42.763	45.402	39.7095	39.279
ENSMUSG00000029106_1_S	ENSMUST00000001108,ENSMUST00000114340	ENSMUSG00000029106	Add1	chr5	34630469	34632308	+	34630816	34632308	1492	100	100	100	100	100	100	100	100	100	100	100	100	100	100	100	100	100	100	100	100	100	100	100	100	100	100	100	100	100	100	100	100	100	100	100	100	100	100	100
ENSMUSG00000001082_1_S	ENSMUST00000001109	ENSMUSG00000001082	Mfsd10	chr5	34633645	34634014	-	34633645	34633898	253	100	100	100	100	100	100	100	100	100	100	100	100	100	100	100	100	100	100	100	100	100	100	100	100	100	100	100	100	100	100	100	100	100	100	100	100	100	100	100
ENSMUSG00000052783_1_S	ENSMUST00000001112	ENSMUSG00000052783	Grk4	chr5	34755143	34755305	+	34755194	34755305	111	NA	100	100	NA	NA	100	NA	100	100	100	100	100	NA	NA	NA	100	100	100	100	NA	NA	NA	NA	NA	NA	NA	NA	NA	100	NA	NA	NA	100	NA	100	100	NA	NA	100
ENSMUSG00000074886_1_D	ENSMUST00000001115,ENSMUST00000225925	ENSMUSG00000074886	Grk6	chr13	55459781	55460927	+	55459874	55460927	1053	86.049	100	27.7395	100	18.613	76.645	100	43.596	49.9245	49.4	100	27.6985	85.7755	23.3445	27.9	27.7645	25.244	31.7885	36.5385	34.115	43.9	29.539	29.0345	24.071	34.3145	42.547	28.046	35.972	52.8665	34.3625	31.236	28.69	100	28.4205	23.4195	34.3195	34.5665	29.506	31.175
ENSMUSG00000001089_1_P	ENSMUST00000001116	ENSMUSG00000001089	Luzp1	chr4	136545237	136545895	+	136545393	136545895	502	15.8345	2.107	18.82	28.557	70.866	0	0	0.6125	4.1695	8.4175	7.834	62.828	0	53.853	23.355	35.697	15.591	20.9955	36.68	30.1835	48.2285	26.7255	38.9575	25.4105	27.5135	44.591	34.4525	25.8295	3.646	62.4875	6.8945	36.7665	0	40.1635	19.545	33.774	46.354	34.0905	25.2745
ENSMUSG00000001089_2_D	ENSMUST00000001116	ENSMUSG00000001089	Luzp1	chr4	136545237	136546574	+	136545393	136546574	1181	2.848	19.237	0	19.971	0	0	0	0	0	0	4.8235	0	37.376	0	0	0	0	0.558	0.324	0.4975	0	0	0	0	0	0	0	0	0	0	0	0	0	0	2.6045	0	0	0	0
ENSMUSG00000001089_3_D	ENSMUST00000001116	ENSMUSG00000001089	Luzp1	chr4	136545237	136549319	+	136545393	136549319	3926	81.3175	78.657	81.18	51.472	29.134	100	100	99.3875	95.8305	91.5825	87.3425	37.172	62.624	46.147	76.645	64.303	84.409	78.447	62.9955	69.3195	51.7715	73.2745	61.0425	74.5895	72.4865	55.409	65.5475	74.1705	96.354	37.5125	93.1055	63.2335	100	59.8365	77.851	66.226	53.646	65.9095	74.7255
ENSMUSG00000020829_1_S	ENSMUST00000001126	ENSMUSG00000020829	Slc46a1	chr11	78471370	78471945	+	78471428	78471945	517	100	100	100	100	100	100	100	100	100	100	100	100	100	100	100	100	100	100	100	100	100	100	100	100	100	100	100	100	100	100	100	100	100	100	100	100	100	100	100
ENSMUSG00000001100_1_P	ENSMUST00000001127	ENSMUSG00000001100	Poldip2	chr11	78521793	78522172	+	78521908	78522172	264	49.7885	58.849	77.1935	48.255	20.59	42.465	62.2065	49.809	41.0155	33.976	61.913	46.1825	64.003	25.484	73.8185	74.796	73.3795	77.3955	73.79	74.239	58.413	72.9705	72.976	72.6725	72.223	70.8405	71.464	71.3955	47.5895	56.071	73.1325	75.512	47.35	76.2495	73.3015	74.4205	73.128	74.4595	74.6195
ENSMUSG00000001100_2_D	ENSMUST00000001127	ENSMUSG00000001100	Poldip2	chr11	78521793	78522736	+	78521908	78522736	828	50.2115	41.151	22.8065	51.745	79.41	57.535	37.7935	50.191	58.9845	66.024	38.087	53.8175	35.997	74.516	26.1815	25.204	26.6205	22.6045	26.21	25.761	41.587	27.0295	27.024	27.3275	27.777	29.1595	28.536	28.6045	52.4105	43.929	26.8675	24.488	52.65	23.7505	26.6985	25.5795	26.872	25.5405	25.3805
ENSMUSG00000001103_1_S	ENSMUST00000001130	ENSMUSG00000001103	Sebox	chr11	78504022	78505081	+	78504406	78505081	675	100	NA	NA	NA	NA	100	NA	100	100	100	100	NA	100	NA	NA	NA	NA	NA	100	100	100	NA	NA	NA	100	100	100	100	100	NA	NA	NA	NA	NA	NA	NA	NA	NA	NA
ENSMUSG00000001119_1_D	ENSMUST00000001147	ENSMUSG00000001119	Col6a1	chr10	76708791	76710181	-	76708791	76709558	767	60.68	100	93.598	91.676	21.413	100	100	39.036	47.9275	63.3475	100	22.579	100	28.583	68.713	85.15	76.702	81.8265	80.3435	75.941	31.5625	61.92	67.936	91.4695	89.4265	72.126	72.546	72.2665	54.3165	56.669	81.953	77.3025	98.968	86.214	83.264	74.888	80.4145	77.9075	69.3105
ENSMUSG00000001119_2_D	ENSMUST00000001147	ENSMUSG00000001119	Col6a1	chr10	76709182	76710181	-	76709182	76709558	376	39.32	0	4.0405	6.823	60.867	0	0	60.964	52.0725	36.6525	0	57.959	0	68.2495	0	5.5195	4.1175	10.938	7.96	8.8525	31.9645	25.8795	7.4155	0	0	22.814	6.872	0	45.6835	43.331	2.325	19.031	1.032	1.791	8.594	10.3705	5.579	5.433	11.291
ENSMUSG00000001119_3_P	ENSMUST00000001147	ENSMUSG00000001119	Col6a1	chr10	76709419	76710181	-	76709419	76709558	139	0	0	2.3615	1.5	17.72	0	0	0	0	0	0	19.4615	0	3.1675	31.287	9.3305	19.18	7.2355	11.6965	15.2065	36.473	12.2005	24.6485	8.5305	10.5735	5.0605	20.582	27.7335	0	0	15.7225	3.666	0	11.9945	8.142	14.7415	14.0065	16.6595	19.3985
ENSMUSG00000001120_1_S	ENSMUST00000001148	ENSMUSG00000001120	Pcbp3	chr10	76761857	76762526	-	76761857	76762489	632	100	100	100	100	100	100	100	100	100	100	100	100	100	100	100	100	100	100	100	100	100	100	100	100	100	100	100	100	100	100	100	100	100	100	100	100	100	100	100
ENSMUSG00000001127_1_P	ENSMUST00000001155	ENSMUSG00000001127	Araf	chrX	20859978	20860387	+	20860113	20860387	274	68.0805	11.094	64.3155	8.347	99.1375	0	0	87.0265	83.594	80.2095	29.956	98.802	50	99.2815	73.8815	70.9585	66.254	68.517	70.411	69.0095	88.213	76.3125	76.7285	65.204	71.7645	76.0905	74.76	69.912	81.4545	93.4305	63.2735	69.6955	0	71.6065	65.314	73.3975	66.2795	78.2245	76.826
ENSMUSG00000001127_2_D	ENSMUST00000001155	ENSMUSG00000001127	Araf	chrX	20859978	20860522	+	20860113	20860522	409	31.9195	88.906	35.6845	91.653	0.8625	100	100	12.9735	16.406	19.7905	70.044	1.198	50	0.7185	26.1185	29.0415	33.746	31.483	29.589	30.9905	11.787	23.6875	23.2715	34.796	28.2355	23.9095	25.24	30.088	18.5455	6.5695	36.7265	30.3045	100	28.3935	34.686	26.6025	33.7205	21.7755	23.174
ENSMUSG00000001128_1_D	ENSMUST00000001156	ENSMUSG00000001128	Cfp	chrX	20925449	20925759	-	20925449	20925593	144	1.512	1.744	0.395	0	0	0	8.4265	1.6185	2.194	2.603	7.0015	0	3.8955	0	0	2.3155	0	0.8865	0.823	0	17.458	0	0	0.652	0	0	1.5055	0	3.8455	0.342	0.626	0	14.877	0	0	1.0115	0	0	0
ENSMUSG00000001128_2_P	ENSMUST00000001156	ENSMUSG00000001128	Cfp	chrX	20925533	20925759	-	20925533	20925593	60	98.488	98.256	99.605	100	100	100	91.5735	98.3815	97.806	97.397	92.9985	100	96.1045	100	100	97.6845	100	99.1135	99.177	100	82.542	100	100	99.348	100	100	98.4945	100	96.1545	99.658	99.374	100	85.123	100	100	98.9885	100	100	100
ENSMUSG00000001138_1_P	ENSMUST00000001166	ENSMUSG00000001138	Cnnm3	chr1	36525165	36525681	+	36525230	36525681	451	51.0545	0	0	0	49.8375	0	0	2.845	7.887	6.558	0	51.6775	0	27.9475	0	0	0	0	0	0	25.5475	0	0	0	0	2.473	0	0	3.4335	34.2185	0	0	0	0	10.7775	0	0	0	0
ENSMUSG00000001138_2_D	ENSMUST00000001166	ENSMUSG00000001138	Cnnm3	chr1	36525165	36526404	+	36525230	36526404	1174	5.8975	0	0	0	0	0	0	0	0	0	0	0	0	0	0	0	0	0	0	0	34.2355	0	0	0	0	0	0	0	0	10.0605	0	0	0	0	0	0	0	0	0
ENSMUSG00000001138_3_D	ENSMUST00000001166	ENSMUSG00000001138	Cnnm3	chr1	36525165	36527215	+	36525230	36527215	1985	36.349	79.749	66.982	89.18	45.9165	86.728	95.984	82.8245	79.8515	83.1225	76.2015	44.686	78.4035	67.693	79.1605	93.9425	75.9115	72.1015	89.57	75.7885	29.1725	77.9555	85.964	76.358	78.333	88.476	79.613	82.9045	77.592	44.1755	54.271	81.2695	77.755	76.425	73.108	74.6015	77.191	70.084	67.4195
ENSMUSG00000001138_4_D	ENSMUST00000001166	ENSMUSG00000001138	Cnnm3	chr1	36525165	36528058	+	36525230	36528058	2828	0	0	0	5.689	2.2705	0	0	0	0.1135	0	0	0	0	0	0	1.9165	0	0	0	0	0	0	0	0	0	0	0	0	0.958	0	0	0	0	0	0	0	2.787	0	0
ENSMUSG00000001138_5_D	ENSMUST00000001166	ENSMUSG00000001138	Cnnm3	chr1	36525165	36528237	+	36525230	36528237	3007	6.699	20.251	33.018	5.131	1.9755	13.272	4.016	14.3305	12.148	10.3195	23.7985	3.636	21.5965	4.3595	20.8395	4.141	24.0885	27.8985	10.43	24.2115	11.045	22.0445	14.036	23.642	21.667	9.051	20.387	17.0955	18.0175	11.5455	45.729	18.7305	22.245	23.575	16.1145	25.3985	20.0225	29.916	32.5805
ENSMUSG00000079610_1_D	ENSMUST00000001172	ENSMUSG00000079610	Ankrd39	chr1	36538093	36539534	-	36538093	36539390	1297	9.9415	67.021	12.339	17.363	0.294	51.073	50	17.288	17.531	21.279	5.778	3.549	12.8465	1.406	20.5865	21.3625	25.3455	24.87	20.5075	28.382	15.2505	19.615	32.967	25.744	32.9765	12.8435	29.2205	27.3085	14.4025	4.1825	6.3825	19.0515	41.668	25.7335	19.758	15.1175	15.638	23.525	22.3525
ENSMUSG00000079610_2_D	ENSMUST00000001172	ENSMUSG00000079610	Ankrd39	chr1	36538173	36539534	-	36538173	36539390	1217	9.868	0	9.7695	25.357	3.0455	33.53	13.518	14.745	14.8925	8.8855	38.9995	1.1405	34.5055	1.379	2.382	3.7535	0.657	6.38	4.302	0	3.728	3.3105	0	10.3975	0	6.0755	0	8.403	23.414	6.6795	8.2735	3.6335	29.827	0	5.992	6.983	4.929	1.323	4.0665
ENSMUSG00000079610_3_D	ENSMUST00000001172	ENSMUSG00000079610	Ankrd39	chr1	36539030	36539534	-	36539030	36539390	360	0	0	10.3705	57.28	0	15.396	0	3.109	6.521	0	55.222	0	52.648	0	13.274	8.433	17.3885	14.269	3.372	6.7605	21.0235	5.2385	10.337	11.1035	8.7795	5.09	0	0	0.8905	3.8385	4.65	7.5925	28.505	10.5715	14.145	10.248	0	8.8635	2.6075
ENSMUSG00000079610_4_P	ENSMUST00000001172	ENSMUSG00000079610	Ankrd39	chr1	36539140	36539534	-	36539140	36539390	250	80.1905	32.979	67.522	0	96.661	0	36.482	64.858	61.055	69.8355	0	95.3105	0	97.215	63.7565	66.451	56.609	54.481	71.8185	64.857	59.998	71.8365	56.6955	52.755	58.244	75.9905	70.7795	64.2885	61.2935	85.2995	80.694	69.723	0	63.695	60.105	67.6515	79.433	66.2885	70.973
ENSMUSG00000001151_1_S	ENSMUST00000001179	ENSMUSG00000001151	Pcnt	chr10	76351262	76351779	-	76351262	76351738	476	100	100	100	100	100	100	100	100	100	100	100	100	100	100	100	100	100	100	100	100	100	100	100	100	100	100	100	100	100	100	100	100	100	100	100	100	100	100	100
ENSMUSG00000020241_1_S	ENSMUST00000001181	ENSMUSG00000020241	Col6a2	chr10	76595746	76596811	-	76595746	76596212	466	100	100	100	100	100	100	100	100	100	100	100	100	100	100	100	100	100	100	100	100	100	100	100	100	100	100	100	100	100	100	100	100	100	100	100	100	100	100	100
ENSMUSG00000001155_1_S	ENSMUST00000001183	ENSMUSG00000001155	Ftcd	chr10	76589225	76589561	+	76589312	76589561	249	100	100	100	NA	NA	NA	NA	100	100	100	NA	NA	NA	NA	NA	NA	NA	100	100	100	100	NA	NA	NA	100	NA	100	NA	NA	100	100	100	NA	100	100	100	100	100	100
ENSMUSG00000001156_1_D	ENSMUST00000001184	ENSMUSG00000001156	Mxd1	chr6	86647024	86651079	-	86647024	86650870	3846	22.0885	67.709	45.5205	58.071	16.261	100	100	60.93	74.263	75.8495	93.7175	15.2695	94.384	22.578	69.524	66.0475	68.558	66.7135	63.85	61.0815	57.5695	72.8675	78.765	79.859	81.181	92.4695	88.352	85.292	86.74	38.58	46.724	53.2655	67.415	61.3875	58.139	53.847	49.026	52.135	61.566
ENSMUSG00000001156_2_D	ENSMUST00000001184	ENSMUSG00000001156	Mxd1	chr6	86648982	86651079	-	86648982	86650870	1888	32.0275	24.351	54.4795	19.791	37.2585	0	0	2.875	2.3325	3.4905	0	30.7895	0	34.636	30.476	33.9525	28.3785	33.2865	24.449	38.9185	26.2655	27.1325	21.235	20.141	18.819	7.5305	9.8245	8.9935	1.4595	13.5925	53.276	41.1185	32.585	38.6125	41.861	46.153	43.088	42.9155	29.9415
ENSMUSG00000001156_3_P	ENSMUST00000001184	ENSMUSG00000001156	Mxd1	chr6	86649808	86651079	-	86649808	86650870	1062	45.884	7.941	0	22.138	46.4805	0	0	36.195	23.405	20.66	6.2825	53.9415	5.616	42.7865	0	0	3.063	0	11.701	0	16.165	0	0	0	0	0	1.8235	5.7145	11.8005	47.827	0	5.616	0	0	0	0	7.8865	4.949	8.493
ENSMUSG00000001157_1_D	ENSMUST00000001185	ENSMUSG00000001157	Gmcl1	chr6	86691767	86693051	-	86691767	86692922	1155	87.0295	68.089	56.2935	34.076	3.0565	63.027	100	56.174	70.3125	67.0475	57.528	29.018	41.3775	25.586	39.2635	35.743	42.2595	59.314	59.9435	44.2965	32.132	43.342	44.9475	41.44	56.724	52.1445	41.449	46.746	50.502	35.7925	65.144	31.9335	100	45.995	49.922	52.681	50.273	48.1755	37.0035
ENSMUSG00000001157_2_D	ENSMUST00000001185	ENSMUSG00000001157	Gmcl1	chr6	86691937	86693051	-	86691937	86692922	985	0	10.803	8.1855	54.062	8.5325	0	0	0.5575	3.757	0	0	0	0	0	19.382	21.585	16.655	14.137	5.134	13.1805	0	15.793	13.365	15.5145	9.176	8.1475	13.0955	4.1745	0	0	0	20.643	0	17.764	10.1835	6.978	12.014	7.065	8.1205
ENSMUSG00000001157_3_D	ENSMUST00000001185	ENSMUSG00000001157	Gmcl1	chr6	86692241	86693051	-	86692241	86692922	681	0	21.107	0	11.862	0	36.973	0	19.645	14.1655	13.937	0	0	0	0	0.8495	0	0	0	0	0	26.8985	0	1.238	0	0	0	0	0	16.8715	5.008	0	0	0	0	0	0	0	0	0
ENSMUSG00000001157_4_P	ENSMUST00000001185	ENSMUSG00000001157	Gmcl1	chr6	86692522	86693051	-	86692522	86692922	400	12.9705	0	35.521	0	88.411	0	0	23.6235	11.7645	19.015	42.472	70.982	58.6225	74.414	40.505	42.672	41.086	26.549	34.9225	42.523	40.9705	40.865	40.4495	43.0455	34.1005	39.7085	45.4555	49.0795	32.626	59.1995	34.856	47.424	0	36.241	39.8945	40.341	37.713	44.7595	54.8765
ENSMUSG00000001158_1_D	ENSMUST00000001186	ENSMUSG00000001158	Snrnp27	chr6	86675150	86675580	-	86675150	86675525	375	0	7.354	0.27	6.693	0	5.423	2	2.5255	3.656	4.059	1.4495	9.778	1.979	0	0.239	0.1295	0.254	0.3405	0.2205	0.1855	3.0545	0.1805	0.228	0.3245	0.4405	0.332	0.4	0.285	4.7965	2.3385	0.2865	0.1915	0.483	0.15	0.423	0.3865	0.3175	0.184	0.3265
ENSMUSG00000001158_2_D	ENSMUST00000001186	ENSMUSG00000001158	Snrnp27	chr6	86675216	86675580	-	86675216	86675525	309	77.541	57.818	5.4825	39.238	55.717	39.575	2.3385	33.288	34.8415	26.4715	9.335	7.512	8.0155	100	3.989	4.8175	5.165	3.893	5.203	4.3565	61.476	3.511	4.8195	3.8525	3.315	4.4615	4.1925	3.5605	27.3405	13.5675	4.3955	4.3155	47.561	3.6555	4.3005	4.0195	5.634	3.325	4.1375
ENSMUSG00000001158_3_D	ENSMUST00000001186	ENSMUSG00000001158	Snrnp27	chr6	86675266	86675580	-	86675266	86675525	259	0.383	0	10.2835	0	0	0	9.129	0.083	0	0	1.7515	0	0	0	12.326	10.8255	11.918	12.8865	14.1215	10.906	4.581	11.115	10.9945	11.391	14.0065	12.7565	11.2755	11.6255	0	0	10.4135	13.7665	0	12.541	10.554	13.1925	10.547	12.4705	13.116
ENSMUSG00000001158_4_P	ENSMUST00000001186	ENSMUSG00000001158	Snrnp27	chr6	86675391	86675580	-	86675391	86675525	134	22.0755	34.827	83.9635	54.068	44.283	55.002	86.533	64.1035	61.503	69.47	87.464	82.71	90.0055	0	83.4455	84.228	82.663	82.88	80.455	84.552	30.8885	85.194	83.9575	84.4325	82.238	82.4495	84.132	84.529	67.863	84.094	84.9045	81.726	51.956	83.6535	84.723	82.401	83.5015	84.021	82.42
ENSMUSG00000029994_1_D	ENSMUST00000001187	ENSMUSG00000029994	Anxa4	chr6	86736839	86737823	-	86736839	86737763	924	17.291	36.031	6.657	50.604	20.555	30.917	50.13	10.1355	17.5925	12.597	2.262	5.46	2.3955	12.464	7.3295	7.4655	6.11	6.384	6.7905	6.0285	17.2195	6.612	9.334	8.11	16.632	7.5945	14.1565	9.2635	30.275	7.8545	5.744	5.3195	40.661	5.755	6.386	5.983	6.9055	5.768	5.8305
ENSMUSG00000029994_2_D	ENSMUST00000001187	ENSMUSG00000029994	Anxa4	chr6	86737521	86737823	-	86737521	86737763	242	0	0	13.1475	12.25	0	0	1.6895	0	0	0	0	0	6.559	0	11.8245	7.0285	7.8045	11.5885	9.845	9.816	29.0205	12.9445	11.9135	13.562	52.331	3.0345	32.8845	27.278	0	0	9.8735	7.2175	0	10.382	8.0445	11.1535	13.887	10.5735	11.3325
ENSMUSG00000029994_3_P	ENSMUST00000001187	ENSMUSG00000029994	Anxa4	chr6	86737632	86737823	-	86737632	86737763	131	82.709	63.969	80.1955	37.145	79.445	69.083	48.1805	89.8645	82.4075	87.403	97.738	94.54	91.0455	87.536	80.846	85.506	86.086	82.0275	83.3645	84.1555	53.76	80.4435	78.752	78.328	31.037	89.371	52.9585	63.4585	69.725	92.1455	84.383	87.463	59.339	83.8635	85.5695	82.863	79.208	83.658	82.837
ENSMUSG00000001173_1_P	ENSMUST00000001202	ENSMUSG00000001173	Ocrl	chrX	47963459	47963792	+	47963584	47963792	208	9.971	52.029	77.95	56.583	0	39.748	84.693	15.0825	8.4445	10.5115	82.7695	0	83.467	0	77.6	80.5375	78.352	72.336	74.7715	76.5375	66.889	79.7605	75.543	78.121	73.6345	77.3095	75.8175	79.661	31.523	34.435	76.342	77.6825	40.282	79.739	78.2715	75.124	78.3965	79.246	77.13
ENSMUSG00000001173_2_D	ENSMUST00000001202	ENSMUSG00000001173	Ocrl	chrX	47963459	47965780	+	47963584	47965780	2196	19.082	31.489	0.8125	30.365	100	9.265	0	58.469	62.337	56.273	0	98.8035	3.3475	100	0	0	0	0	1.237	0	10.7485	4.329	2.6175	0	0	2.9405	2.4895	3.9005	33.626	62.7615	0.479	8.559	32.99	0	3.55	0	0	3.1255	8.33
ENSMUSG00000001173_3_D	ENSMUST00000001202	ENSMUSG00000001173	Ocrl	chrX	47963459	47965882	+	47963584	47965882	2298	70.947	16.482	21.2375	13.052	0	50.987	15.307	26.4485	29.2185	33.2155	17.2305	1.1965	13.185	0	22.4	19.4625	21.648	27.664	23.9915	23.4625	22.3625	15.9105	21.839	21.879	26.3655	19.75	21.693	16.4385	34.851	2.8025	23.179	13.7585	26.728	20.261	18.1785	24.876	21.6035	17.628	14.5395
ENSMUSG00000001175_1_P	ENSMUST00000001204	ENSMUSG00000001175	Calm1	chr12	100206399	100206531	+	100206428	100206531	103	17.7165	0	80.219	33.479	0	11.975	61.226	26.5945	32.0755	42.518	37.744	0	29.1985	0	68.895	57.805	76.4525	75.2625	71.2355	76.6785	15.123	71.275	57.6745	76.966	76.831	66.4625	78.777	76.939	35.2935	0	80.721	70.1535	0	63.2425	79.0255	79.271	71.2215	76.883	74.8455
ENSMUSG00000001175_2_D	ENSMUST00000001204	ENSMUSG00000001175	Calm1	chr12	100206399	100206669	+	100206428	100206669	241	0	71.984	15.441	40.508	0	33.455	36.1685	28.2955	21.651	15.3255	58.677	0	66.9995	0.194	23.4325	34.9195	18.252	18.069	21.508	15.5155	67.423	21.2255	34.6005	18.007	16.272	25.9145	14.874	16.767	33.317	0	14.5365	23.6005	54.74	29.6165	16.327	13.952	21.411	16.401	18.496
ENSMUSG00000001175_3_D	ENSMUST00000001204	ENSMUSG00000001175	Calm1	chr12	100206399	100206742	+	100206428	100206742	314	0.2355	0	0.1	0.441	0	15.563	0.395	0	0.033	0.013	0	0	0	0	0.1085	0.158	0.0275	0.063	0.396	0.042	0	0.0695	0.2615	0.102	0.168	0.6815	0.098	0	0.015	0	0.0175	0.0805	7.323	0.286	0	0.09	0.3135	0.035	0.124
ENSMUSG00000001175_4_D	ENSMUST00000001204	ENSMUSG00000001175	Calm1	chr12	100206399	100206825	+	100206428	100206825	397	0	0.131	0	1.54	0	0	0	0.0715	0.0725	0	0	0	0	0	0.0045	0.2675	0	0	0.0375	0.02	1.8555	0.009	0.0455	0.013	0.013	0.053	0.005	0.0075	0.0455	0	0	0	0.182	0.0135	0.041	0	0.0445	0.027	0.013
ENSMUSG00000001175_5_D	ENSMUST00000001204	ENSMUSG00000001175	Calm1	chr12	100206399	100207149	+	100206428	100207149	721	5.0045	8.229	0.066	13.126	49.6315	3.623	0	5.3025	0	0.021	0	13.7875	0	22.14	0.1075	0.519	0.0555	0.165	0.4805	0.2455	0.7515	0.046	0.2915	0.1015	0.2665	0.5325	0.214	0.08	0.0185	0	0.095	0.2445	9.289	0.2035	0.044	0.0205	0.5865	0.0815	0.014
ENSMUSG00000001175_6_D	ENSMUST00000001204	ENSMUSG00000001175	Calm1	chr12	100206399	100207311	+	100206428	100207311	883	72.0565	16.438	4.058	8.706	9.638	15.486	1.9495	34.5845	36.6655	27.8215	0.703	72.485	0.0865	66.3335	7.2845	6.1705	5.041	6.2745	6.111	7.287	10.0305	7.2095	6.944	4.616	6.2305	5.992	5.663	5.6965	8.486	76.5195	4.5225	5.7195	22.796	6.37	4.3185	6.433	6.168	6.3785	6.299
ENSMUSG00000001175_7_D	ENSMUST00000001204	ENSMUSG00000001175	Calm1	chr12	100206399	100209603	+	100206428	100209603	3175	0.1755	0	0	0.045	27.3645	0	0	0	0	0	0	6.1545	0	6.973	0	0	0	0.0015	0.0005	0	1.588	0	0	0	0	0.0015	0	0	0.0035	7.7755	0	0	0	0.001	0.003	0	0	0	0
ENSMUSG00000001175_8_D	ENSMUST00000001204	ENSMUSG00000001175	Calm1	chr12	100206399	100209710	+	100206428	100209710	3282	0	0	0	0	4.023	0	0	0	0	0	0	1.8795	0	0.277	0	0	0	0	0	0	0	0	0	0	0	0	0	0	0.0065	0.3825	0	0	0	0	0.002	0	0	0.0035	0
ENSMUSG00000001175_9_D	ENSMUST00000001204	ENSMUSG00000001175	Calm1	chr12	100206399	100209815	+	100206428	100209815	3387	4.812	3.219	0.116	2.154	9.343	19.899	0.2605	5.1515	9.5025	14.301	2.8765	5.694	3.7155	4.0815	0.168	0.16	0.172	0.165	0.2305	0.212	3.2285	0.166	0.181	0.1945	0.2195	0.362	0.369	0.51	22.8155	15.323	0.108	0.202	5.67	0.267	0.2385	0.234	0.2545	0.19	0.21
ENSMUSG00000022436_1_S	ENSMUST00000001226,ENSMUST00000061239	ENSMUSG00000022436	Sh3bp1	chr15	78911338	78912067	+	78912018	78912067	49	100	100	100	100	100	100	100	100	100	100	100	100	100	100	100	100	100	100	100	100	100	100	100	100	100	100	100	100	100	100	100	100	100	100	100	100	100	100	100
ENSMUSG00000001211_2_D	ENSMUST00000001240	ENSMUSG00000001211	Agpat3	chr10	78269169	78273775	-	78269169	78273686	4517	0.6365	1.382	0.27	1.196	0.181	11.651	0.6015	2.8285	5.701	10.466	1.743	0.2545	1.1935	0.0935	0.801	0.7605	0.6525	1.0105	0.7115	0.506	7.177	0.9425	0.6575	0.953	1.9465	1.891	2.142	2.7845	9.5735	0.3485	0.5245	0.8755	7.144	0.9375	1.108	0.9575	0.8535	0.8275	1.153
ENSMUSG00000001211_3_D	ENSMUST00000001240	ENSMUSG00000001211	Agpat3	chr10	78269771	78273775	-	78269771	78273686	3915	1.8445	3.979	0.074	1.431	1.3755	0.539	0	3.4745	2.6895	2.657	0.7435	1.508	0.5365	2.0345	0.549	0	0.388	0.2345	0	0.418	4.6535	0.3755	0.2935	0.411	0.2235	0.04	0	0.209	2.4495	1.8435	0	0.302	0.51	0	0.1855	0	0	0.1665	0.0875
ENSMUSG00000001211_4_D	ENSMUST00000001240	ENSMUSG00000001211	Agpat3	chr10	78270780	78273775	-	78270780	78273686	2906	0	0	0	0	1.307	0	0	1.309	0	0	0	1.1295	0	0.376	0	0	0	0	0	0	0.2345	0	0	0	0	0	0.017	0	0	0	0	0	0	0	0	0.1385	0	0	0
ENSMUSG00000001211_5_D	ENSMUST00000001240	ENSMUSG00000001211	Agpat3	chr10	78273365	78273775	-	78273365	78273686	321	0	9.157	1.9645	17.287	0	14.947	1.2585	0.2175	0.0215	0	0	0	0.437	0	1.0985	3.004	2.4275	3.643	1.449	1.386	4.979	1.76	3.3305	3.6225	2.5915	1.153	2.6085	1.982	0.3015	0	1.6375	1.6525	15.528	2.9015	3.437	1.3025	1.277	2.223	2.479
ENSMUSG00000001211_1_D	ENSMUST00000001240,ENSMUST00000105388	ENSMUSG00000001211	Agpat3	chr10	78271543	78273775	-	78271543	78273686	2143	2.179	3.037	1.1105	3.952	18.3625	0	0	6.8965	5.723	4.4785	1.1145	16.0655	0.979	17.4765	1.9825	0.9985	1.682	1.493	0.8105	1.905	0	2.3725	1.198	1.6225	1.408	0.416	1.608	1.872	7.9505	7.1075	1.115	1.794	4.388	0.815	1.7565	1.847	1.2035	1.7445	2.213
ENSMUSG00000053329_1_D	ENSMUST00000001242	ENSMUSG00000053329	Gatd3a	chr10	78162065	78162718	-	78162065	78162589	524	100	100	77.112	58.667	0.345	100	100	40.0865	38.142	38.514	100	2.632	100	0.2945	56.103	81.7885	69.001	68.5105	76.5985	74.2845	50.6625	59.903	65.139	86.395	84.646	73.576	58.707	88.9725	66.7075	7.2275	66.656	60.143	100	63.134	72.6185	65.358	84.5415	59.796	63.3415
ENSMUSG00000053329_2_P	ENSMUST00000001242	ENSMUSG00000053329	Gatd3a	chr10	78162123	78162718	-	78162123	78162589	466	0	0	22.888	41.333	99.655	0	0	59.9135	61.858	61.486	0	97.368	0	99.7055	43.897	18.2115	30.999	31.4895	23.4015	25.7155	49.3375	40.097	34.861	13.605	15.354	26.424	41.293	11.0275	33.2925	92.7725	33.344	39.857	0	36.866	27.3815	34.642	15.4585	40.204	36.6585
ENSMUSG00000029130_1_P	ENSMUST00000001247	ENSMUSG00000029130	Rnf32	chr5	29225042	29225451	+	29225291	29225451	160	33.2375	56.601	81.072	62.168	100	0	0	74.273	73.396	63.452	100	100	46.497	100	97.652	85.0295	83.1645	50	89.3775	87.07	82.0875	74.523	70.771	76.475	61.983	81.346	74.128	73.32	75.0815	92.3845	42.257	50	100	91.5585	50	93.038	79.908	100	80.9165
ENSMUSG00000029130_2_D	ENSMUST00000001247	ENSMUSG00000029130	Rnf32	chr5	29225042	29225483	+	29225291	29225483	192	56.7565	0	5.2375	0	0	42.09	0	6.8165	0	0	0	0	50	0	0	14.9705	0	44.87	5.1665	0	0	0	20.0545	0	16.8975	0	0	0	2.714	0	0	50	0	8.4415	0	0	0	0	0
ENSMUSG00000029130_3_D	ENSMUST00000001247	ENSMUSG00000029130	Rnf32	chr5	29225042	29225527	+	29225291	29225527	236	10.006	43.399	13.6905	37.832	0	57.91	100	18.9105	26.604	36.548	0	0	3.503	0	2.348	0	16.8355	5.13	5.456	12.93	17.9125	25.477	9.1745	23.525	21.1195	18.654	25.872	26.68	22.2045	7.6155	57.743	0	0	0	50	6.962	20.092	0	19.0835
ENSMUSG00000020651_1_S	ENSMUST00000001253	ENSMUSG00000020651	Slc26a4	chr12	31519818	31520367	-	31519818	31520343	525	NA	NA	100	100	100	100	NA	NA	100	100	NA	100	100	NA	NA	NA	100	100	100	100	100	NA	NA	NA	NA	100	100	100	100	NA	NA	100	100	100	NA	100	100	100	100
ENSMUSG00000001225_1_S	ENSMUST00000001254	ENSMUSG00000001225	Slc26a3	chr12	31473471	31473917	+	31473495	31473917	422	NA	100	100	NA	NA	100	NA	NA	NA	NA	NA	100	NA	100	NA	NA	NA	NA	NA	100	NA	NA	NA	100	NA	100	100	NA	NA	100	100	NA	100	NA	NA	NA	NA	NA	NA
ENSMUSG00000001227_1_S	ENSMUST00000001256	ENSMUSG00000001227	Sema6b	chr17	56123084	56124917	-	56123084	56124000	916	100	100	100	100	100	100	100	100	100	100	100	100	100	100	100	100	100	100	100	100	100	100	100	100	100	100	100	100	100	100	100	100	100	100	100	100	100	100	100
ENSMUSG00000001228_1_P	ENSMUST00000001258	ENSMUSG00000001228	Uhrf1	chr17	56322355	56322713	+	56322502	56322713	211	67.338	51.811	51.971	44.592	93.709	0	51.093	66.735	73.9325	66.068	81.3775	90.9335	38.285	92.743	62.269	41.2485	57.7855	59.1955	51.3495	62.729	57.2355	63.6915	55.563	58.1925	63.246	45.2525	64.538	62.967	74.8755	91.3305	58.4635	64.5955	0	45.147	55.1315	63.3115	46.1235	63.598	62.7815
ENSMUSG00000001228_2_D	ENSMUST00000001258	ENSMUSG00000001228	Uhrf1	chr17	56322355	56323395	+	56322502	56323395	893	0	0	4.628	0	6.291	0	0	0	0	0	0	8.442	0	7.0935	7.53	0	8.2045	5.1455	5.785	4.755	6.4205	7.8495	3.49	7.6595	2.7705	7.95	2.8465	6.5095	0	4.012	4.3455	7.596	0	3.1685	6.415	3.4055	1.585	6.099	10.27
ENSMUSG00000001228_3_D	ENSMUST00000001258	ENSMUSG00000001228	Uhrf1	chr17	56322355	56323485	+	56322502	56323485	983	32.662	48.189	43.401	55.408	0	100	48.907	33.265	26.0675	33.932	18.6225	0.625	61.715	0.1635	30.2015	58.7515	34.01	35.659	42.865	32.516	36.3435	28.459	40.9465	34.1475	33.983	46.798	32.6155	30.5235	25.1245	4.6575	37.191	27.8085	100	51.6845	38.4535	33.283	52.2915	30.303	26.948
ENSMUSG00000001247_1_S	ENSMUST00000001279	ENSMUSG00000001247	Lsr	chr7	30957769	30957901	-	30957769	30957865	96	100	100	100	100	NA	100	100	100	100	100	100	100	NA	100	100	100	100	100	100	100	100	100	100	100	100	100	100	100	100	100	100	100	100	100	100	100	100	100	100
ENSMUSG00000001248_1_S	ENSMUST00000001280	ENSMUSG00000001248	Gramd1a	chr7	31130126	31130584	-	31130126	31130491	365	100	100	100	100	100	100	100	100	100	100	100	100	100	100	100	100	100	100	100	100	100	100	100	100	100	100	100	100	100	100	100	100	100	100	100	100	100	100	100
ENSMUSG00000001270_1_S	ENSMUST00000001304	ENSMUSG00000001270	Ckb	chr12	111669360	111669741	-	111669360	111669562	202	100	100	100	100	100	100	100	100	100	100	100	100	100	100	100	100	100	100	100	100	100	100	100	100	100	100	100	100	100	100	100	100	100	100	100	100	100	100	100
ENSMUSG00000001300_1_D	ENSMUST00000001319	ENSMUSG00000001300	Efnb2	chr8	8617433	8620976	-	8617433	8620587	3154	14.604	99.227	100	98.352	0	100	95.634	24.473	49.498	54.3125	100	0.2015	100	0.4115	78.9755	100	93.173	100	99.553	99.88	72.54	69.373	95.055	100	99.6215	98.083	96.792	99.8	91.198	3.733	100	62.867	100	99.7295	99	100	98.9525	83.952	81.053
ENSMUSG00000001300_2_D	ENSMUST00000001319	ENSMUSG00000001300	Efnb2	chr8	8617584	8620976	-	8617584	8620587	3003	4.482	0	0	0	0	0	4.0145	12.2595	7.193	9.676	0	1.17	0	0	21.0245	0	6.827	0	0	0	0	30.627	0	0	0	1.5425	2.7255	0	0	0	0	35.9545	0	0	0	0	0	16.048	18.947
ENSMUSG00000001300_3_D	ENSMUST00000001319	ENSMUSG00000001300	Efnb2	chr8	8617695	8620976	-	8617695	8620587	2892	31.191	0.773	0	0	0.357	0	0	11.841	17.8305	7.6125	0	0.911	0	0	0	0	0	0	0	0	0	0	4.8605	0	0	0.2325	0.3545	0	1.8715	6.6365	0	0	0	0	1	0	1.0475	0	0
ENSMUSG00000001300_4_D	ENSMUST00000001319	ENSMUSG00000001300	Efnb2	chr8	8617869	8620976	-	8617869	8620587	2718	9.4045	0	0	1.21	3.2545	0	0	35.6265	0	0	0	0	0	5.1295	0	0	0	0	0.447	0	0	0	0	0	0.3785	0.0935	0.1285	0.2	0	5.2575	0	1.1785	0	0	0	0	0	0	0
ENSMUSG00000001300_5_P	ENSMUST00000001319	ENSMUSG00000001300	Efnb2	chr8	8618613	8620976	-	8618613	8620587	1974	40.318	0	0	0.438	96.3885	0	0.3515	15.801	25.4785	28.3995	0	97.7175	0	94.4585	0	0	0	0	0	0.12	27.46	0	0.0845	0	0	0.0485	0	0	6.93	84.3725	0	0	0	0.2705	0	0	0	0	0
ENSMUSG00000001280_2_P	ENSMUST00000001326	ENSMUSG00000001280	Sp1	chr15	102430724	102431654	+	102431032	102431654	622	44.293	0	0	0	82.318	0	0	14.492	0	0	0	84.6685	0	79.1765	0	0	0	0	0	0	10.3925	0	0	0	0	0	0	0	0	49.127	0	0	0	0	0	0	0	0	0
ENSMUSG00000001280_3_D	ENSMUST00000001326	ENSMUSG00000001280	Sp1	chr15	102430724	102432862	+	102431032	102432862	1830	0	0	0	0	0	0	0	0	0	0	0	0	0	0	0	0	0	0	0	0	0	0	0	0	0	0	0	0	0	0	0	0	0	0	0	0	0	0	0
ENSMUSG00000001280_4_D	ENSMUST00000001326	ENSMUSG00000001280	Sp1	chr15	102430724	102432946	+	102431032	102432946	1914	2.4395	0.324	0	0.166	0	0	0	0.1605	0	0	0.8795	0	0	0	0	0.2175	1.3875	0	0.1585	1.639	0	0	0.259	0.9945	0.6225	0	0	0.883	0	0	0	0	0	1.7105	0	1.3095	0	0	1.083
ENSMUSG00000001280_5_D	ENSMUST00000001326	ENSMUSG00000001280	Sp1	chr15	102430724	102434822	+	102431032	102434822	3790	0	0	0.29	30.9	0	0	16.7105	0	0.0335	0	0	0	0	0	0	0	0	0	0	0	6.0185	0	0	0	0	0	0	0	0	0	0	0	0	0	0	0	0	0	0
ENSMUSG00000001280_6_D	ENSMUST00000001326	ENSMUSG00000001280	Sp1	chr15	102430724	102436404	+	102431032	102436404	5372	53.2675	99.676	99.71	68.934	17.682	100	83.2895	85.3475	99.9665	100	99.1205	15.3315	100	20.8235	99.043	99.7825	97.4895	99.3695	99.394	98.361	74.3735	100	99.741	99.0055	99.3775	100	99.2775	99.117	100	50.873	100	100	100	98.2895	98.222	98.6905	100	100	98.917
ENSMUSG00000001280_1_D	ENSMUST00000001326,ENSMUST00000163709	ENSMUSG00000001280	Sp1	chr15	102430724	102432680	+	102431032	102432680	1648	0	0	0	0	0	0	0	0	0	0	0	0	0	0	0.957	0	1.1225	0.6305	0.4475	0	9.2155	0	0	0	0	0	0.7225	0	0	0	0	0	0	0	1.778	0	0	0	0
ENSMUSG00000001281_1_S	ENSMUST00000001327	ENSMUSG00000001281	Itgb7	chr15	102215994	102216267	-	102215994	102216159	165	100	100	100	100	100	NA	NA	100	100	NA	100	100	NA	100	100	100	100	100	100	100	NA	100	100	100	100	100	100	100	100	100	100	100	100	100	100	100	100	100	100
ENSMUSG00000001305_1_D	ENSMUST00000001339	ENSMUSG00000001305	Rrp15	chr1	186720970	186721546	-	186720970	186721402	432	4.31	2.616	1.857	12.329	0	0	5.64	1.95	4.717	5.5095	11.6985	0	7.7095	0	1.6195	1.1465	1.6595	0.634	0.5435	1.38	4.8025	1.229	1.0065	1.856	2.164	0.553	0.702	0.2455	5.331	0	0	0.7215	0	0.211	1.0005	1.017	1.3095	0.982	0.598
ENSMUSG00000001305_2_P	ENSMUST00000001339	ENSMUSG00000001305	Rrp15	chr1	186721089	186721546	-	186721089	186721402	313	95.69	97.384	98.143	87.671	100	100	94.36	98.05	95.283	94.4905	88.3015	100	92.2905	100	98.3805	98.8535	98.3405	99.366	99.4565	98.62	95.1975	98.771	98.9935	98.144	97.836	99.447	99.298	99.7545	94.669	100	100	99.2785	100	99.789	98.9995	98.983	98.6905	99.018	99.402
ENSMUSG00000001313_1_S	ENSMUST00000001347	ENSMUSG00000001313	Rnd2	chr11	101471057	101471853	+	101471306	101471853	547	100	100	100	100	100	100	100	100	100	100	100	100	100	100	100	100	100	100	100	100	100	100	100	100	100	100	100	100	100	100	100	100	100	100	100	100	100	100	100
ENSMUSG00000001349_1_S	ENSMUST00000001384	ENSMUSG00000001349	Cnn1	chr9	22107985	22108726	+	22108231	22108726	495	100	100	100	100	100	100	NA	100	100	100	NA	100	100	100	100	100	100	100	100	100	NA	100	100	100	100	100	100	100	100	100	100	100	100	100	100	100	100	100	100
ENSMUSG00000001366_1_S	ENSMUST00000001402	ENSMUSG00000001366	Fbxo9	chr9	78081498	78082088	-	78081498	78081979	481	100	100	100	100	100	100	100	100	100	100	100	100	100	100	100	100	100	100	100	100	100	100	100	100	100	100	100	100	100	100	100	100	100	100	100	100	100	100	100
ENSMUSG00000001376_1_S	ENSMUST00000001412	ENSMUSG00000001376	Vps50	chr6	3602659	3603531	+	3602779	3603531	752	100	100	100	100	NA	100	100	100	100	100	100	100	100	NA	100	100	100	100	100	100	100	100	100	100	100	100	100	100	100	NA	100	100	100	100	100	100	100	100	100
ENSMUSG00000117679_1_S	ENSMUST00000001415	ENSMUSG00000117679	Apbb3	chr18	36671153	36671675	-	36671153	36671438	285	100	100	100	100	100	100	100	100	100	100	100	100	100	100	100	100	100	100	100	100	100	100	100	100	100	100	100	100	100	100	100	100	100	100	100	100	100	100	100
ENSMUSG00000001380_1_S	ENSMUST00000001416	ENSMUSG00000001380	Hars	chr18	36766527	36766953	-	36766527	36766881	354	100	100	100	100	100	100	100	100	100	100	100	100	100	100	100	100	100	100	100	100	100	100	100	100	100	100	100	100	100	100	100	100	100	100	100	100	100	100	100
ENSMUSG00000001383_1_P	ENSMUST00000001419	ENSMUSG00000001383	Zmat2	chr18	36797878	36798281	+	36798022	36798281	259	0	20.817	65.737	1.65	0.2935	11.698	0	31.511	0.78	0.554	5.5205	0	5.3755	0.422	70.1895	64.758	67.4195	61.6895	48.2765	64.077	31.0645	70.591	63.8315	72.443	65.325	58.1905	63.657	61.8195	0.187	0	74.5595	73.0735	48.084	74.7255	74.107	71.216	69.559	72.186	75.76
ENSMUSG00000001383_2_D	ENSMUST00000001419	ENSMUSG00000001383	Zmat2	chr18	36797878	36798349	+	36798022	36798349	327	76.246	0	2.151	2.524	3.7925	0.777	68.223	3.145	2.1665	0.9315	0	0	7.771	1.45	0	0	0	3.0685	6.2995	0	9.3155	2.418	7.6775	1.507	3.977	2.6935	0	3.014	0.4715	0.662	0	1.781	0	0	2.9685	4.6795	0	0	2.77
ENSMUSG00000001383_3_D	ENSMUST00000001419	ENSMUSG00000001383	Zmat2	chr18	36797878	36798424	+	36798022	36798424	402	0	42.547	0	71.762	0	45.384	0	13.8625	16.4315	24.129	56.133	0	51.885	0	0	1.873	2.7795	2.2275	1.689	2.897	4.824	0	0	0	0.4715	1.867	2.629	3.846	9.4515	12.2115	2.931	2.0245	28.935	2.597	0	0	0	5.9665	0
ENSMUSG00000001383_4_D	ENSMUST00000001419	ENSMUSG00000001383	Zmat2	chr18	36797878	36798673	+	36798022	36798673	651	18.5605	21.332	21.6435	8.272	85.9475	27.758	0	43.0065	68.541	60.178	24.6815	89.676	24.0555	93.063	21.437	19.84	21.208	19.7125	19.615	22.2355	22.7905	20.0965	17.034	19.2995	19.2475	18.627	22.398	20.8465	79.7115	69.1385	15.7715	19.2575	14.265	12.9625	17.6445	16.5415	15.4675	15.0665	16.808
ENSMUSG00000001383_5_D	ENSMUST00000001419	ENSMUSG00000001383	Zmat2	chr18	36797878	36798864	+	36798022	36798864	842	1.486	0	0	2.958	0	2.809	19.3085	0.5715	0	0.4365	0	0	0	0	0	0	0	0.1545	0.12	0	14.885	0	0	0	0	0	0	0	0.3185	0	0	0	0	0	0	0	0	0	0
ENSMUSG00000001383_6_D	ENSMUST00000001419	ENSMUSG00000001383	Zmat2	chr18	36797878	36799259	+	36798022	36799259	1237	0.521	8.196	0	6.7	8.333	4.78	0	3.082	5.3795	6.611	3.055	4.5295	4.564	1.735	0	0	0	0	0	0	13.305	0	0	0	0	0.024	0.015	0	4.117	12.4245	0	0	2.225	0	0	0	0	0	0
ENSMUSG00000001383_7_D	ENSMUST00000001419	ENSMUSG00000001383	Zmat2	chr18	36797878	36799658	+	36798022	36799658	1636	3.1865	7.109	10.469	6.133	1.634	6.794	12.4685	4.8205	6.7015	7.1595	10.609	5.795	6.349	3.33	8.374	13.5295	8.593	13.1475	24	10.7905	3.8155	6.894	11.457	6.751	10.979	18.598	11.301	10.4745	5.743	5.5635	6.738	3.8635	6.49	9.715	5.28	7.5625	14.9735	6.7805	4.662
ENSMUSG00000001403_1_S	ENSMUST00000001439	ENSMUSG00000001403	Ube2c	chr2	164777189	164778822	+	164777224	164778822	1598	100	NA	100	100	100	NA	NA	100	100	100	NA	100	NA	NA	100	100	100	100	100	100	NA	100	100	100	100	100	100	100	NA	100	100	100	NA	100	100	100	100	100	100
ENSMUSG00000001415_1_S	ENSMUST00000001451	ENSMUSG00000001415	Smg5	chr3	88361024	88362338	+	88361108	88362338	1230	100	100	100	100	100	100	100	100	100	100	100	100	100	100	100	100	100	100	100	100	100	100	100	100	100	100	100	100	100	100	100	100	100	100	100	100	100	100	100
ENSMUSG00000001416_1_S	ENSMUST00000001452	ENSMUSG00000001416	Cct3	chr3	88321443	88321769	+	88321548	88321769	221	100	100	100	100	100	100	100	100	100	100	100	100	100	100	100	100	100	100	100	100	100	100	100	100	100	100	100	100	100	100	100	100	100	100	100	100	100	100	100
ENSMUSG00000001419_1_S	ENSMUST00000001455	ENSMUSG00000001419	Mef2d	chr3	88168631	88172090	+	88168643	88172090	3447	100	100	100	100	100	100	100	100	100	100	100	100	100	100	100	100	100	100	100	100	100	100	100	100	100	100	100	100	100	100	100	100	100	100	100	100	100	100	100
ENSMUSG00000001440_1_D	ENSMUST00000001479	ENSMUSG00000001440	Kpnb1	chr11	97159713	97162681	-	97159713	97162680	2967	13.0665	29.36	16.307	30.653	5.3795	57.941	14.89	23.098	56.3535	56.931	26.439	12.377	20.6565	26.222	8.536	9.433	13.089	13.9715	9.8555	10.146	21.227	10.1465	10.5955	15.8565	15.7045	12.2945	16.4655	13.5565	62.3835	43.1495	10.54	7.0765	30.456	8.2625	11.5685	9.3855	8.2365	9.885	10.071
ENSMUSG00000001440_2_D	ENSMUST00000001479	ENSMUSG00000001440	Kpnb1	chr11	97159796	97162681	-	97159796	97162680	2884	0	0	0	0.499	58.7525	0	0	2.1565	0.1435	1.749	0	26.2465	0	18.4145	3.0985	0.466	0.396	0.6925	0.994	3.982	0.2125	2.5505	0.3575	0	1.8205	3.163	1.8795	6.3605	0.0585	11.5005	0	2.674	0	0	0	1.723	1.674	3.2715	2.84
ENSMUSG00000001440_3_D	ENSMUST00000001479	ENSMUSG00000001440	Kpnb1	chr11	97161532	97162681	-	97161532	97162680	1148	13.1875	49.034	20.223	47.653	0	21.973	21.3665	2.4895	5.561	2.515	0	0	0	0	8.575	13.0355	11.3995	9.857	11.429	9.003	0.0925	7.146	9.941	12.1595	10.874	7.821	6.65	2.1525	1.596	0	21.0915	9.8755	58.793	13.9835	17.7885	11.838	12.3245	11.66	9.3245
ENSMUSG00000001440_4_D	ENSMUST00000001479	ENSMUSG00000001440	Kpnb1	chr11	97161606	97162681	-	97161606	97162680	1074	4.739	0	0	20.815	0	0	0	5.462	2.558	0	4.8595	0	5.493	0	2.067	0	1.709	0.4375	0.634	1.5805	0.653	3.131	0.5825	0.608	0	0.1525	0.4815	1.769	0	0	0.5135	3.4035	0	0.609	0.446	0	0.9145	2.101	0
ENSMUSG00000001440_5_D	ENSMUST00000001479	ENSMUSG00000001440	Kpnb1	chr11	97162043	97162681	-	97162043	97162680	637	15.616	0	0	0.38	35.8685	0	0	16.8805	12.955	8.8575	0	61.377	0	55.3635	0.1315	0	0.3195	0	0.816	0.0975	9.4235	0.558	0.316	0	0.1465	0	0	0	0.7825	45.35	0	0.1325	0	0	0.25	0	0	0	0.257
ENSMUSG00000001440_6_P	ENSMUST00000001479	ENSMUSG00000001440	Kpnb1	chr11	97162388	97162681	-	97162388	97162680	292	53.391	21.607	63.47	0	0	20.086	63.744	49.9135	22.4285	29.9475	68.7015	0	73.8505	0	77.5915	77.066	73.0865	75.041	76.272	75.1915	68.3915	76.4685	78.2075	71.376	71.455	76.569	74.524	76.161	35.18	0	67.8545	76.8375	10.751	77.145	69.947	77.0535	76.8505	73.0825	77.5075
ENSMUSG00000001444_1_S	ENSMUST00000001484	ENSMUSG00000001444	Tbx21	chr11	97098070	97099378	-	97098070	97098771	701	100	100	100	100	100	100	NA	100	100	100	NA	100	NA	100	100	NA	100	100	100	100	100	100	100	100	100	100	100	100	100	100	NA	NA	NA	NA	NA	NA	NA	100	100
ENSMUSG00000001445_3_D	ENSMUST00000001485	ENSMUSG00000001445	Mrpl10	chr11	97048078	97048936	+	97048335	97048936	601	0	0	4.5645	0	26.51	0	0	0.0175	0.1075	3.679	0	12.698	0	23.6195	7.3245	2.2745	2.105	4.6195	5.492	5.714	0	7.805	4.2255	0	5.513	7.125	3.627	4.4085	0	16.2685	1.801	6.255	0	5.53	4.5285	4.016	4.9225	6.8905	10.277
ENSMUSG00000001445_4_D	ENSMUST00000001485	ENSMUSG00000001445	Mrpl10	chr11	97048078	97048986	+	97048335	97048986	651	23.452	29.798	2.454	14.367	0	22.736	0	26.6285	15.409	12.063	0	0.4955	0.19	0	1.146	3.791	1.762	0	1.1175	0.12	10.009	0.5635	2.051	3.261	0.601	2.2675	1.223	0	12.09	1.558	2.129	0.551	33.424	0.4	1.479	2.8995	0.9415	1.029	0
ENSMUSG00000001445_5_D	ENSMUST00000001485	ENSMUSG00000001445	Mrpl10	chr11	97048078	97049213	+	97048335	97049213	878	15.919	47.117	17.8915	52.229	0.513	57.167	100	7.3495	6.22	6.507	22.6075	0.8025	20.1745	0.4765	15.726	18.233	19.549	21.935	18.4745	17.8505	13.178	15.2015	17.7515	21.9845	18.931	14.9795	18.102	16.0525	9.153	1.194	19.9575	15.8585	36.601	18.159	17.8325	16.5235	19.39	17.305	13.78
ENSMUSG00000001445_1_P	ENSMUST00000001485,ENSMUST00000054252	ENSMUSG00000001445	Mrpl10	chr11	97048078	97048382	+	97048335	97048382	47	56.4235	23.085	73.6215	23.88	72.977	20.097	0	62.227	69.7605	67.782	77.3925	85.2965	79.635	75.904	75.8035	75.7025	76.152	73.4455	74.3195	76.3155	76.8125	75.985	75.972	74.7545	74.9545	75.628	77.048	78.6805	71.408	78.524	75.325	76.9255	29.974	75.722	75.58	76.3285	74.357	74.2505	75.943
ENSMUSG00000001445_2_D	ENSMUST00000001485,ENSMUST00000054252	ENSMUSG00000001445	Mrpl10	chr11	97048078	97048429	+	97048335	97048429	94	4.205	0	1.469	9.524	0	0	0	3.778	8.5025	9.969	0	0.7075	0	0	0	0	0.432	0	0.5975	0	0	0.4445	0	0	0	0	0	0.8585	7.3485	2.456	0.788	0.4095	0	0.189	0.5805	0.232	0.389	0.5255	0
ENSMUSG00000022219_1_S	ENSMUST00000001497	ENSMUSG00000022219	Cideb	chr14	55754049	55754571	-	55754049	55754435	386	100	100	100	100	100	100	NA	100	100	100	100	100	100	100	NA	100	100	100	100	100	NA	100	NA	NA	100	NA	100	NA	100	100	100	100	100	100	100	100	100	100	100
ENSMUSG00000001467_1_D	ENSMUST00000001507	ENSMUSG00000001467	Cyp51	chr5	4081145	4083303	-	4081145	4083124	1979	9.9595	9.122	14.273	4.495	0	12.764	25.3585	14.206	19.91	20.0885	6.011	2.904	6.934	2.8005	17.8385	18.628	16.9435	17.4725	15.8355	15.3385	11.2635	19.077	20.197	22.9785	19.7285	16.756	17.108	17.3205	9.982	11.966	17.8545	13.97	15.675	16.2145	17.888	17.834	20.3075	17.198	13.4855
ENSMUSG00000001467_2_D	ENSMUST00000001507	ENSMUSG00000001467	Cyp51	chr5	4081311	4083303	-	4081311	4083124	1813	0	0	0	0	2.2725	0	5.4085	0	0	0	0	4.7305	0	0	3.0185	3.0945	1.4735	2.1135	0	0	4.405	3.7655	1.59	1.9945	1.4555	1.069	2.63	1.4465	0	0	0.5205	1.0295	0	2.07	1.323	0	1.48	0	0
ENSMUSG00000001467_3_D	ENSMUST00000001507	ENSMUSG00000001467	Cyp51	chr5	4081627	4083303	-	4081627	4083124	1497	19.5555	0	0.5665	0.117	97.7275	0	0	28.602	26.859	24.7625	11.848	92.3655	17.501	89.338	4.988	0	3.4955	1.562	4.4135	3.8395	10.0355	5.477	3.052	0.938	2.135	8.5635	5.132	6.1785	12.829	47.639	2.7435	6.0275	0	4.283	1.499	2.5955	2.7	3.7285	6.52
ENSMUSG00000001467_4_D	ENSMUST00000001507	ENSMUSG00000001467	Cyp51	chr5	4082118	4083303	-	4082118	4083124	1006	23.335	16.745	16.3115	14.409	0	25.876	0	25.749	19.5275	15.828	19.1565	0	4.2715	7.8615	15.9205	19.0225	18.8095	20.078	21.8765	23.898	11.0735	14.7915	17.7575	14.661	17.008	16.1545	16.9595	18.8905	17.5845	5.6015	14.022	18.1855	11.074	13.75	16.4245	17.1465	13.102	19.417	21.638
ENSMUSG00000001467_5_D	ENSMUST00000001507	ENSMUSG00000001467	Cyp51	chr5	4082394	4083303	-	4082394	4083124	730	0	0	11.8285	4.232	0	0	0	0	0	0	0	0	0	0	0	0	4.7455	0	2.5895	0	0	0	1.5525	4.362	1.388	0.6725	0	0	0.15	0	0	0.634	0	0	8.019	0	0	0	0
ENSMUSG00000001467_6_D	ENSMUST00000001507	ENSMUSG00000001467	Cyp51	chr5	4082492	4083303	-	4082492	4083124	632	44.1865	0	0	0	0	0	41.3235	17.05	14.475	11.582	8	0	26.784	0	8.273	9.7875	4.5985	18.469	0	6.397	0	0	0	0	0	0	0	7.439	24.3465	0	0	2.657	0	12.6775	0	0	0	11.1595	0
ENSMUSG00000001467_7_D	ENSMUST00000001507	ENSMUSG00000001467	Cyp51	chr5	4082539	4083303	-	4082539	4083124	585	2.9625	9.35	20.2695	1.975	0	1.223	0	11.67	14.3555	13.4405	0	0	0	0	9.695	8.0955	5.0705	10.5295	26.5475	19.55	9.1565	18.976	15.5435	11.3455	21.8325	18.864	23.6135	12.3205	26.7195	0	29.866	20.555	0	7.339	16.4215	26.291	19.8095	9.404	23.854
ENSMUSG00000001467_8_D	ENSMUST00000001507	ENSMUSG00000001467	Cyp51	chr5	4082657	4083303	-	4082657	4083124	467	0	19.731	2.4715	2.682	0	60.138	12.484	1.796	1.716	3.932	0	0	0	0	2.62	6.992	9.2355	14.684	5.776	9.239	0	5.5805	4.059	5.1345	5.1	12.7565	6.2445	3.233	0	0	4.2785	2.3065	73.251	3.9605	4.669	10.4605	18.2645	6.0775	2.507
ENSMUSG00000001467_9_P	ENSMUST00000001507	ENSMUSG00000001467	Cyp51	chr5	4082692	4083303	-	4082692	4083124	432	0	45.052	34.2795	72.091	0	0	15.4255	0.9265	3.1575	10.3665	54.9845	0	44.5095	0	37.647	34.3805	35.627	15.0925	22.961	21.7375	54.065	32.3315	36.2475	38.586	31.3535	25.164	28.3115	33.1715	8.3875	34.7935	30.715	34.636	0	39.705	33.756	25.673	24.3365	33.0155	31.9945
ENSMUSG00000001473_1_S	ENSMUST00000001513	ENSMUSG00000001473	Tubb6	chr18	67401309	67402749	+	67402376	67402749	373	100	100	100	100	100	100	100	100	100	100	100	100	100	100	100	100	100	100	100	100	100	100	100	100	100	100	100	100	100	100	100	100	100	100	100	100	100	100	100
ENSMUSG00000031967_1_P	ENSMUST00000001520	ENSMUSG00000031967	Afg3l1	chr8	123501847	123502176	+	123502066	123502176	110	80.3585	68.872	94.8605	69.202	0	25.614	87.999	79.0735	69.63	58.917	79.6425	29.8625	82.432	0	94.907	95.4315	94.3905	93.946	94.766	95.266	80.684	95.1055	94.797	95.2235	94.0585	93.174	93.924	93.0525	70.811	50.65	96.76	95.057	81.534	94.284	96.2025	95.6135	95.5025	95.621	95.646
ENSMUSG00000031967_2_D	ENSMUST00000001520	ENSMUSG00000031967	Afg3l1	chr8	123501847	123503916	+	123502066	123503916	1850	19.6415	31.128	5.1395	30.798	100	74.386	12.001	20.9265	30.37	41.083	20.3575	70.1375	17.568	100	5.093	4.5685	5.6095	6.054	5.234	4.734	19.316	4.8945	5.203	4.7765	5.9415	6.826	6.076	6.9475	29.189	49.35	3.24	4.943	18.466	5.716	3.7975	4.3865	4.4975	4.379	4.354
ENSMUSG00000001482_1_S	ENSMUST00000001522	ENSMUSG00000001482	Def8	chr8	123461463	123463270	+	123461566	123463270	1704	100	100	100	100	100	100	100	100	100	100	100	100	100	100	100	100	100	100	100	100	100	100	100	100	100	100	100	100	100	100	100	100	100	100	100	100	100	100	100
ENSMUSG00000001494_1_S	ENSMUST00000001534	ENSMUSG00000001494	Sost	chr11	101962462	101964267	-	101962462	101963845	1383	100	100	100	100	100	100	NA	100	100	100	100	NA	NA	NA	100	NA	100	100	100	100	100	100	NA	100	NA	NA	100	NA	100	100	100	100	100	100	100	100	100	100	100
ENSMUSG00000001496_1_S	ENSMUST00000001536	ENSMUSG00000001496	Nkx2-1	chr12	56531957	56533780	-	56531957	56533034	1077	100	100	100	100	100	100	100	100	100	100	100	100	100	100	100	100	100	100	100	100	100	100	100	100	100	100	100	100	100	100	100	100	100	100	100	100	100	100	100
ENSMUSG00000001497_1_P	ENSMUST00000001538	ENSMUSG00000001497	Pax9	chr12	56709652	56710557	+	56709907	56710557	650	0	0	0	0	0	0	NA	18.4565	13.7725	0	0	0	0	0	67.2275	57.55	51.5155	43.919	67.111	53.1475	0	46.2445	0	41.8145	0	0	0	0	0	0	0	17.4535	0	27.797	0	0	0	32.4435	50.0185
ENSMUSG00000001497_2_D	ENSMUST00000001538	ENSMUSG00000001497	Pax9	chr12	56709652	56712822	+	56709907	56712822	2915	0	0	0	0	0	0	NA	43.0005	25.4215	0	0	0	0	0	32.7725	42.45	45.527	52.5835	32.889	44.567	0	53.7555	50	30.8285	0	0	0	0	0	0	50	82.5465	0	0	50	0	0	67.5565	16.4315
ENSMUSG00000023186_1_P	ENSMUST00000001544	ENSMUSG00000023186	Vwa5a	chr9	38741693	38741889	+	38741773	38741889	116	69.983	0	76.4755	0	76.404	0	0	85.779	76.1865	80.036	91.432	92.088	91.6335	74.405	83.2985	77.721	72.408	85.093	77.4445	84.2375	44.9165	74.21	82.65	75.3465	89.393	69.9085	72.3835	79.431	59.1275	92.52	77.714	81.9065	0	79.2445	83.3115	79.5485	83.3385	81.764	78.865
ENSMUSG00000023186_2_D	ENSMUST00000001544	ENSMUSG00000023186	Vwa5a	chr9	38741693	38741973	+	38741773	38741973	200	0	39.776	17.0725	25.874	0	50.187	85.5815	0	0	0	3.9365	0	3.0275	0	8.0065	14.9885	18.1205	7.7955	14.707	7.034	46.509	17.215	10.628	17.1535	2.799	19.812	15.7645	12.6785	18.5925	0	15.6845	9.642	41.509	13.542	10.8735	11.7475	9.2265	10.87	13.066
ENSMUSG00000023186_3_D	ENSMUST00000001544	ENSMUSG00000023186	Vwa5a	chr9	38741693	38742451	+	38741773	38742451	678	22.903	18.944	0.029	24.307	23.5015	9.88	0	8.288	15.625	10.7195	3.556	7.7235	3.5185	25.079	0	0	0	0	0.3015	1.137	1.8495	1.6485	0	0	0	0	0	1.328	7.061	7.018	0	0.7065	11.105	0.6475	0	1.376	1.3375	1.1445	0
ENSMUSG00000023186_4_D	ENSMUST00000001544	ENSMUSG00000023186	Vwa5a	chr9	38741693	38742563	+	38741773	38742563	790	0	0	2.2425	3.887	0	0	0	0	0	0	0	0	0	0	3.8115	2.6275	3.6855	1.064	2.626	1.71	1.2905	2.7705	4.2715	3.59	4.268	4.691	3.14	0	4.937	0	1.2735	3.3265	0	2.5055	1.9455	2.1695	0.5475	2.0655	3.162
ENSMUSG00000023186_5_D	ENSMUST00000001544	ENSMUSG00000023186	Vwa5a	chr9	38741693	38742604	+	38741773	38742604	831	0	23.053	0.0855	12.125	0	0	0	0	0	1.503	0	0	0	0	0	0	0	1.354	0	0	0	0	0	0	0	0	0	0	0	0	0	0	13.592	0	0.518	0	0.6135	0	0
ENSMUSG00000023186_6_D	ENSMUST00000001544	ENSMUSG00000023186	Vwa5a	chr9	38741693	38742766	+	38741773	38742766	993	0	4.487	0.2545	17.033	0.05	0	0	3.3375	5.4875	1.8355	0	0	0.5605	0.47	1.9555	2.575	0	2.971	1.7145	2.8045	2.4515	0	1.133	0	1.103	3.2805	4.1025	4.849	4.935	0.1515	2.6115	1.7425	3.223	1.8715	0.6695	1.2045	2.5755	0.597	0.7075
ENSMUSG00000023186_7_D	ENSMUST00000001544	ENSMUSG00000023186	Vwa5a	chr9	38741693	38742832	+	38741773	38742832	1059	0	0	0.771	2.914	0	12.014	0	0	1.115	0	0	0	0	0	1.6505	0	2.793	0	0.5855	0.6495	0	0.94	0	0	0	0	0	0	1.2805	0	0.55	1.1125	9.469	0.3755	0.579	2.4215	0.4415	0.599	2.6985
ENSMUSG00000023186_8_D	ENSMUST00000001544	ENSMUSG00000023186	Vwa5a	chr9	38741693	38742927	+	38741773	38742927	1154	0	0	0.7595	1.473	0	0	3.9175	0	0	2.5585	0.427	0	0	0	0	0	1.8215	0	0.5665	1.1435	0	0	0	0.951	0	1.0065	1.8755	0	0.856	0	0.516	0	0.647	0	0.375	0.632	0.4765	1.292	0
ENSMUSG00000023186_9_D	ENSMUST00000001544	ENSMUSG00000023186	Vwa5a	chr9	38741693	38743010	+	38741773	38743010	1237	3.377	5.936	1.3245	5.07	0	19.574	0	2.2325	0.3535	2.594	0.388	0	0.9865	0	0	0.68	0	0	0.9415	0	0	2.906	0.792	2.3535	1.5845	0.826	2.6125	0	0.5475	0.0515	0.692	0.9605	13.771	0.8275	0.442	0	0.981	0.5175	0.4885
ENSMUSG00000023186_10_D	ENSMUST00000001544	ENSMUSG00000023186	Vwa5a	chr9	38741693	38743076	+	38741773	38743076	1303	0	0	0.325	0	0	0	10.501	0	0	0	0.2045	0	0.273	0	0.33	0.8785	0.512	1.5495	0.5255	0.3075	2.413	0	0	0	0	0	0	1.5755	0.4635	0	0.6905	0	0	0	0.941	0.238	0.1275	0.1705	0.4705
ENSMUSG00000023186_11_D	ENSMUST00000001544	ENSMUSG00000023186	Vwa5a	chr9	38741693	38743144	+	38741773	38743144	1371	2.54	5.157	0.319	2.834	0	0	0	0	0	0	0	0	0	0	0.6695	0.4545	0	0	0.3685	0.3325	0	0	0	0	0.528	0.1455	0	0	0	0	0	0.189	3.499	0.5035	0	0	0	0.528	0
ENSMUSG00000023186_12_D	ENSMUST00000001544	ENSMUSG00000023186	Vwa5a	chr9	38741693	38743317	+	38741773	38743317	1544	1.197	2.647	0.342	4.484	0.0445	8.344	0	0.3635	1.232	0.7535	0.056	0.1875	0	0.046	0.278	0.0745	0.6605	0.1735	0.2195	0.6445	0.5705	0.3095	0.525	0.6055	0.324	0.33	0.1215	0.138	2.1995	0.259	0.268	0.4145	3.186	0.482	0.344	0.662	0.3345	0.4515	0.542
ENSMUSG00000001506_1_P	ENSMUST00000001547	ENSMUSG00000001506	Col1a1	chr11	94951472	94951895	+	94951619	94951895	276	51.268	75.712	78.145	88.349	91.5	84.294	93.139	76.188	79.054	80.147	81.6725	94.0315	82.325	94.4275	80.496	72.3005	82.0685	73.3095	75.286	69.4685	78.439	81.466	81.682	87.311	74.3755	72.283	73.0325	78.8205	91.0155	92.4615	70.5545	85.412	88.32	71.6975	85.5115	69.811	71.383	75.33	81.2855
ENSMUSG00000001506_2_D	ENSMUST00000001547	ENSMUSG00000001506	Col1a1	chr11	94951472	94952406	+	94951619	94952406	787	0	5.522	0.0015	0	0	0	0	0	0.403	0	0	1.4845	0	0	0	0	0.0025	0.0025	0.0005	0.002	8.715	0	0	0	0	0	0	0	0.3415	0.9975	0	0	0	0	0	0	0.005	0	0
ENSMUSG00000001506_3_D	ENSMUST00000001547	ENSMUSG00000001506	Col1a1	chr11	94951472	94952916	+	94951619	94952916	1297	3.66	0	0.0305	3.734	1.656	0	0.269	2.911	1.7045	0	3.804	0	0	1.3605	0	0	0.0095	0.006	0.046	0.0455	6.483	0	0.028	0.0545	0	0.081	0	0.054	0	0	0.004	0.007	0	0.0185	0	0.0675	0.0575	0.0275	0.004
ENSMUSG00000001506_4_D	ENSMUST00000001547	ENSMUSG00000001506	Col1a1	chr11	94951472	94953042	+	94951619	94953042	1423	45.072	18.765	21.8225	7.917	6.844	15.706	6.592	20.9015	18.838	19.853	14.5235	4.4845	17.675	4.212	19.504	27.6995	17.92	26.682	24.668	30.4835	6.3625	18.534	18.29	12.6345	25.6245	27.636	26.9675	21.1255	8.643	6.541	29.4415	14.581	11.68	28.2835	14.4885	30.121	28.554	24.643	18.7105
ENSMUSG00000001518_2_S	ENSMUST00000001559	ENSMUSG00000001518	Itfg2	chr6	128409443	128410417	-	128409443	128410313	870	100	100	100	100	100	100	100	100	100	100	100	100	100	100	100	100	100	100	100	100	100	100	100	100	100	100	100	100	100	100	100	100	100	100	100	100	100	100	100
ENSMUSG00000001518_1_S	ENSMUST00000001559,ENSMUST00000142615	ENSMUSG00000001518	Itfg2	chr6	128409617	128411682	-	128409617	128410313	696	NA	NA	NA	NA	NA	NA	NA	NA	NA	NA	NA	NA	NA	NA	NA	NA	NA	NA	100	NA	NA	NA	NA	NA	NA	NA	NA	NA	NA	NA	NA	NA	NA	NA	NA	NA	NA	100	NA
ENSMUSG00000001520_1_S	ENSMUST00000001561,ENSMUST00000120405	ENSMUSG00000001520	Nrip2	chr6	128407983	128408932	+	128408420	128408932	512	100	100	100	100	100	100	100	100	100	100	100	100	100	100	100	100	100	100	100	100	100	100	100	100	100	100	100	100	100	100	100	100	100	100	100	100	100	100	100
ENSMUSG00000001521_1_S	ENSMUST00000001562	ENSMUSG00000001521	Tulp3	chr6	128321147	128323212	-	128321147	128323078	1931	100	100	100	100	100	100	100	100	100	100	100	100	100	100	100	100	100	100	100	100	100	100	100	100	100	100	100	100	100	100	100	100	100	100	100	100	100	100	100
ENSMUSG00000001524_1_S	ENSMUST00000001565	ENSMUSG00000001524	Gtf2h4	chr17	35667727	35668002	-	35667727	35667829	102	100	100	100	100	100	100	NA	100	100	100	100	100	100	100	100	100	100	100	100	100	100	100	100	100	100	100	100	100	100	100	100	100	100	100	100	100	100	100	100
ENSMUSG00000001525_1_D	ENSMUST00000001566	ENSMUSG00000001525	Tubb5	chr17	35833918	35836039	-	35833918	35834981	1063	8.4675	38.319	69.402	34.937	2.2915	10.263	14.954	5.352	2.73	1.9665	21.0605	2.1415	14.691	4.987	86.955	56.1455	71.3755	80.61	52.9145	82.5395	4.036	68.655	49.5855	46.5495	43.3215	20.3455	33.8225	27.8745	3.8225	4.6395	68.712	61.3415	20.673	42.8295	41.881	44.3495	35.692	47.101	44.4375
ENSMUSG00000001525_2_D	ENSMUST00000001566	ENSMUSG00000001525	Tubb5	chr17	35834562	35836039	-	35834562	35834981	419	0	0	0.0095	0	0	0	0	0	0	0	0	0	0	0	0.011	0.011	0.075	0.0315	0.0705	0.061	0	0.0075	0.049	0.007	0.0815	0.0225	0.0115	0.0025	0	0	0.0265	0	0	0.023	0.018	0.0075	0	0.008	0.0185
ENSMUSG00000001525_3_D	ENSMUST00000001566	ENSMUSG00000001525	Tubb5	chr17	35834750	35836039	-	35834750	35834981	231	9.009	0	0.023	0	0	12.091	84.9455	0.616	1.7935	2.9015	74.5415	0	68.6635	0	0.0095	0	0.0085	0.022	0.0645	0.0955	16.1295	0	0	0	0.034	0	0.054	0	2.1725	0.274	0.042	0.0155	8.749	0.0245	0	0	0.0845	0.0645	0
ENSMUSG00000001525_4_P	ENSMUST00000001566	ENSMUSG00000001525	Tubb5	chr17	35834807	35836039	-	35834807	35834981	174	82.523	61.681	30.5655	65.063	97.7085	77.646	0.1005	94.0325	95.476	95.132	4.398	97.8585	16.6455	95.013	13.025	43.843	28.541	19.3365	46.951	17.3035	79.835	31.337	50.365	53.444	56.5635	79.632	66.1125	72.123	94.005	95.0865	31.2195	38.6425	70.578	57.1235	58.1015	55.643	64.223	52.8265	55.544
ENSMUSG00000059714_1_S	ENSMUST00000001569	ENSMUSG00000059714	Flot1	chr17	35832506	35832791	+	35832539	35832791	252	100	100	100	100	100	100	100	100	100	100	100	100	100	100	100	100	100	100	100	100	100	100	100	100	100	100	100	100	100	100	100	100	100	100	100	100	100	100	100
ENSMUSG00000001542_1_P	ENSMUST00000001583	ENSMUSG00000001542	Ell2	chr13	75770679	75770844	+	75770796	75770844	48	70.6655	26.537	86	0	0	76.488	0	31.1365	22.7915	48.365	40.152	32.3995	38.4575	0	91.1415	90.284	88.994	90.952	91.001	87.836	0	93.393	47.6895	79.6525	46.8855	0	42.195	47.5685	21.038	21.0315	91.6275	92.4475	61.936	90.896	88.3365	91.991	92.313	92.421	89.6155
ENSMUSG00000001542_2_D	ENSMUST00000001583	ENSMUSG00000001542	Ell2	chr13	75770679	75771046	+	75770796	75771046	250	0	20.561	3.303	25.664	0	0	0	30.496	36.0605	0	0	0	4.004	0	0	4.032	4.875	0	0	2.445	69.74	0	0	6.241	30.6635	23.8365	0	0	31.0635	0	2.044	0.54	0	2.421	4.8525	0	2.0765	0	0
ENSMUSG00000001542_3_D	ENSMUST00000001583	ENSMUSG00000001542	Ell2	chr13	75770679	75771953	+	75770796	75771953	1157	11.0785	23.051	0	38.037	100	0	83.592	28.3005	12.6265	14.9925	38.802	65.9355	29.043	100	1.208	0	0	0	0.6535	0	15.6515	0.7545	0	0	0	0	0	0	24.468	74.45	0	0	6.275	0	0	0	0.908	0	0
ENSMUSG00000001542_4_D	ENSMUST00000001583	ENSMUSG00000001542	Ell2	chr13	75770679	75772238	+	75770796	75772238	1442	0	6.651	0	22.827	0	11.421	16.408	0	0	17.1115	0	0.5655	0	0	3.506	0	1.4955	0	0.214	1.1845	14.6085	0	0	0	19.3365	53.878	41.5345	33.0515	0.3835	0	0	4.1835	16.029	3.16	3.4805	4.4595	0.396	0	1.7375
ENSMUSG00000001542_5_D	ENSMUST00000001583	ENSMUSG00000001542	Ell2	chr13	75770679	75772364	+	75770796	75772364	1568	18.256	23.201	10.697	13.473	0	12.09	0	10.067	28.522	19.531	21.046	1.1	28.4955	0	4.1445	5.6845	4.6355	9.048	8.1315	8.535	0	5.8525	52.3105	14.107	3.1145	22.2855	16.2705	19.38	23.0475	4.5185	6.329	2.828	15.76	3.523	3.331	3.5495	4.3055	7.579	8.6465
ENSMUSG00000001555_1_S	ENSMUST00000001595	ENSMUSG00000001555	Fkbp10	chr11	100423887	100424831	+	100424073	100424831	758	100	100	100	100	100	100	100	100	100	100	100	100	100	100	100	100	100	100	100	100	100	100	100	100	100	100	100	100	100	100	100	100	100	100	100	100	100	100	100
ENSMUSG00000001569_1_P	ENSMUST00000001611	ENSMUSG00000001569	Nom1	chr5	29451028	29451476	+	29451203	29451476	273	6.995	63.697	85.788	74.235	0	76.748	0	69.372	49.9485	40.4975	65.732	0	63.51	0	74.4525	89.411	68.6695	66.9535	84.9185	74.8075	0.8455	76.715	71.8775	69.7135	61.8585	77.807	55.451	64.0195	36.1445	13.5845	79.5145	73.743	71.981	73.5395	70.159	69.471	60.745	67.0625	71.863
ENSMUSG00000001569_2_D	ENSMUST00000001611	ENSMUSG00000001569	Nom1	chr5	29451028	29451935	+	29451203	29451935	732	0.334	11.798	2.3595	15.81	0	0	90.6035	0.073	0.108	0.3725	15.8675	0	9.483	0	1.742	0	0.7785	0.4885	2.189	0.7355	0	1.36	0.468	0.3425	1.0515	2.1615	0.7145	1.075	0.0635	0	1.1915	1.145	10.23	2.038	1.7605	0.9245	0.6085	0.757	0.501
ENSMUSG00000001569_3_D	ENSMUST00000001611	ENSMUSG00000001569	Nom1	chr5	29451028	29453520	+	29451203	29453520	2317	0	0	0	0	0	0	0	0	0	0	0	0	0	0	0	0	0	0	0	0	0	0	0	0	0	0	0	0.0285	0	0	0	0	0	0	0	0	0	0	0
ENSMUSG00000001569_4_D	ENSMUST00000001611	ENSMUSG00000001569	Nom1	chr5	29451028	29457321	+	29451203	29457321	6118	92.671	24.505	11.852	9.954	100	23.252	9.3965	30.5555	49.944	59.1295	18.4005	100	27.0065	100	23.8065	10.589	30.552	32.558	12.8925	24.457	99.1545	21.925	27.6545	29.944	37.09	20.0315	43.8345	34.877	63.7915	86.4155	19.294	25.1125	17.788	24.4225	28.08	29.6045	38.6465	32.18	27.6365
ENSMUSG00000027680_1_P	ENSMUST00000001620,ENSMUST00000167354,ENSMUST00000197694,ENSMUST00000198051	ENSMUSG00000027680	Fxr1	chr3	34068916	34069266	+	34069087	34069266	179	51.9305	41.498	65.229	1.16	0	0	66.378	77.2565	66.421	58.328	76.433	46.414	73.8385	0	65.2285	72.4265	68.4325	66.129	61.52	65.902	62.964	67.613	60.38	70.0805	65.564	68.8865	62.555	67.0855	72.059	75.7215	62.745	73.9555	3.965	68.2955	71.1875	66.022	69.0325	66.47	71.238
ENSMUSG00000027680_2_D	ENSMUST00000001620,ENSMUST00000167354,ENSMUST00000197694,ENSMUST00000198051	ENSMUSG00000027680	Fxr1	chr3	34068916	34069345	+	34069087	34069345	258	30.0395	34.059	30.149	55.091	40.775	52.812	18.883	9.0385	16.552	23.1875	12.022	45.196	18.232	0	30.718	21.715	26.386	28.2825	30.914	27.756	16.394	27.828	31.3735	22.6275	25.3595	21.0025	29.518	24.9	13.3365	17.8235	29.76	20.322	50.462	22.628	20.61	27.5115	22.656	26.528	21.9535
ENSMUSG00000001583_1_D	ENSMUST00000001626	ENSMUSG00000001583	Tnk1	chr11	69851100	69851715	-	69851100	69851601	501	6.494	41.249	50	0	NA	0	NA	69.408	23.447	0	NA	4.0415	NA	6.906	50	50	68.411	50	33.2545	39.0495	NA	0	100	50	NA	NA	NA	NA	50	10.7755	NA	NA	0	0	NA	NA	50	100	50
ENSMUSG00000001583_2_P	ENSMUST00000001626	ENSMUSG00000001583	Tnk1	chr11	69851150	69851715	-	69851150	69851601	451	93.506	58.751	50	100	NA	100	NA	30.592	76.553	100	NA	95.9585	NA	93.094	50	50	31.589	50	66.7455	60.9505	NA	100	0	50	NA	NA	NA	NA	50	89.2245	NA	NA	100	100	NA	NA	50	0	50
ENSMUSG00000001588_1_S	ENSMUST00000001631	ENSMUSG00000001588	Acap1	chr11	69881566	69881725	-	69881566	69881624	58	100	100	100	100	100	100	NA	100	100	100	NA	100	NA	100	100	NA	100	100	100	100	NA	100	NA	100	NA	NA	100	NA	NA	100	100	100	NA	100	100	100	100	100	100
ENSMUSG00000021070_1_S	ENSMUST00000001652	ENSMUSG00000021070	Bdkrb2	chr12	105591572	105595237	+	105592680	105595237	2557	100	100	100	100	100	100	NA	100	100	100	100	100	100	100	100	100	100	100	100	100	100	100	100	100	100	100	100	100	100	100	100	100	100	100	100	100	100	100	100
ENSMUSG00000001627_1_D	ENSMUST00000001672	ENSMUSG00000001627	Ifrd1	chr12	40201567	40203451	-	40201567	40203361	1794	22.1245	0.487	0.1705	0.376	20.2685	0.609	0.881	1.9145	1.4515	1.9925	2.371	1.7455	1.781	19.8815	0.217	0.0885	0.0875	0.1605	0.136	0.149	2.1525	0.186	0.1195	0.2335	0.165	0.2285	0.3035	0.194	1.6685	3.199	0.149	0.172	0.236	0.182	0.167	0.179	0.1775	0.1865	0.174
ENSMUSG00000001627_2_P	ENSMUST00000001672	ENSMUSG00000001627	Ifrd1	chr12	40203130	40203451	-	40203130	40203361	231	77.8755	99.513	99.8295	99.624	79.7315	99.391	99.119	98.0855	98.5485	98.0075	97.629	98.2545	98.219	80.1185	99.783	99.9115	99.9125	99.8395	99.864	99.851	97.8475	99.814	99.8805	99.7665	99.835	99.7715	99.6965	99.806	98.3315	96.801	99.851	99.828	99.764	99.818	99.833	99.821	99.8225	99.8135	99.826
ENSMUSG00000001630_1_P	ENSMUST00000001675	ENSMUSG00000001630	Stk38l	chr6	146775593	146778044	+	146775721	146778044	2323	0	0	0	0	74.373	0	0	18.1005	0	0	0	53.273	0	86.892	8.883	0	0	5.6785	0	17.9035	31.9135	14.4105	0	0	7.3625	0	14.7805	24.2605	0	43.6285	7.213	8.3665	2.224	3.703	11.177	17.8745	7.2505	17.862	20.522
ENSMUSG00000001630_2_D	ENSMUST00000001675	ENSMUSG00000001630	Stk38l	chr6	146775593	146778573	+	146775721	146778573	2852	27.4525	0	28.532	0	13.189	19.308	50	51.024	61.8905	52.67	18.031	43.6975	0	0	52.9055	41.8135	46.494	47.224	53.442	34.8545	0	42.716	51.6395	53.0575	49.1095	47.9945	40.4805	35.588	27.8	52.122	43.345	52.7265	8.1	44.3585	34.5185	42.6495	47.692	41.9525	42.4715
ENSMUSG00000001630_3_D	ENSMUST00000001675	ENSMUSG00000001630	Stk38l	chr6	146775593	146778807	+	146775721	146778807	3086	72.5475	100	71.468	100	12.438	80.692	50	30.8755	38.1095	47.33	81.969	3.0295	100	13.108	38.2115	58.1865	53.506	47.0975	46.558	47.242	68.0865	42.873	48.3605	46.9425	43.528	52.0055	44.739	40.1515	72.2	4.2495	49.4415	38.907	89.676	51.9385	54.3045	39.4765	45.0575	40.1865	37.0065
ENSMUSG00000022484_1_S	ENSMUST00000001699	ENSMUSG00000022484	Hoxc10	chr15	102970797	102971895	+	102971075	102971895	820	100	100	100	100	NA	NA	NA	100	NA	NA	NA	100	NA	NA	NA	NA	NA	NA	NA	NA	NA	NA	NA	NA	NA	NA	NA	NA	NA	100	NA	100	NA	100	100	NA	NA	100	NA
ENSMUSG00000001655_1_S	ENSMUST00000001700	ENSMUSG00000001655	Hoxc13	chr15	102927168	102928814	+	102927425	102928814	1389	100	NA	NA	NA	NA	NA	NA	100	100	NA	NA	NA	NA	NA	100	100	100	100	100	100	NA	NA	100	100	NA	NA	NA	NA	NA	NA	NA	100	NA	NA	100	100	NA	NA	NA
ENSMUSG00000001656_1_S	ENSMUST00000001701	ENSMUSG00000001656	Hoxc11	chr15	102956468	102957709	+	102956701	102957709	1008	100	NA	100	NA	NA	NA	NA	NA	NA	NA	NA	NA	NA	NA	NA	NA	NA	NA	NA	NA	NA	NA	NA	NA	NA	NA	NA	NA	NA	100	NA	NA	NA	NA	NA	NA	NA	NA	NA
ENSMUSG00000001657_1_S	ENSMUST00000001703	ENSMUSG00000001657	Hoxc8	chr15	102992562	102993821	+	102992855	102993821	966	100	100	100	100	100	NA	NA	100	100	NA	NA	100	100	NA	NA	NA	NA	NA	100	NA	NA	NA	NA	NA	NA	NA	NA	NA	NA	100	NA	100	NA	100	100	100	NA	100	NA
ENSMUSG00000036139_1_P	ENSMUST00000001706	ENSMUSG00000036139	Hoxc9	chr15	102983894	102984442	+	102984139	102984442	303	0	80.587	90.822	58.872	0	0	NA	24.4765	0	0	0	0	0	0	0	0	0	0	0	0	0	0	0	0	0	0	0	50	0	0	0	0	0	0	0	0	0	0	0
ENSMUSG00000036139_2_D	ENSMUST00000001706	ENSMUSG00000036139	Hoxc9	chr15	102983894	102984908	+	102984139	102984908	769	100	19.413	9.178	41.128	100	100	NA	75.5235	100	100	100	100	100	100	100	100	100	100	100	100	100	100	100	100	100	100	100	50	100	100	100	100	100	100	100	100	100	100	100
ENSMUSG00000022485_1_P	ENSMUST00000001709	ENSMUSG00000022485	Hoxc5	chr15	103015227	103016303	+	103015442	103016303	861	27.391	60.544	78.018	57.819	99.07	NA	74.14	83.219	76.23	71.375	NA	100	100	85.7565	46.642	80.515	78.3995	81.5835	88.0065	85.33	NA	NA	NA	100	NA	100	NA	NA	NA	95.222	NA	75.0905	NA	89.9965	77.7735	89.5885	NA	87.1665	75.388
ENSMUSG00000022485_2_D	ENSMUST00000001709	ENSMUSG00000022485	Hoxc5	chr15	103015227	103017430	+	103015442	103017430	1988	72.609	39.456	21.982	42.181	0.93	NA	25.86	16.781	23.77	28.625	NA	0	0	14.2435	53.358	19.485	21.6005	18.4165	11.9935	14.67	NA	NA	NA	0	NA	0	NA	NA	NA	4.778	NA	24.9095	NA	10.0035	22.2265	10.4115	NA	12.8335	24.612
ENSMUSG00000001661_1_P	ENSMUST00000001711	ENSMUSG00000001661	Hoxc6	chr15	103010733	103011809	+	103011041	103011809	768	100	2.11	0	0	100	NA	50	76.4385	72.5675	NA	NA	100	NA	100	NA	100	NA	100	50	100	NA	NA	NA	NA	NA	NA	NA	NA	NA	100	100	50	NA	50	100	100	100	0	100
ENSMUSG00000001661_2_D	ENSMUST00000001711	ENSMUSG00000001661	Hoxc6	chr15	103010733	103011883	+	103011041	103011883	842	0	97.89	100	100	0	NA	50	23.5615	27.4325	NA	NA	0	NA	0	NA	0	NA	0	50	0	NA	NA	NA	NA	NA	NA	NA	NA	NA	0	0	50	NA	50	0	0	0	100	0
ENSMUSG00000020196_1_S	ENSMUST00000001712	ENSMUSG00000020196	Cabin1	chr10	75646111	75646687	-	75646111	75646543	432	100	100	100	100	100	100	100	100	100	100	100	100	100	100	100	100	100	100	100	100	100	100	100	100	100	100	100	100	100	100	100	100	100	100	100	100	100	100	100
ENSMUSG00000001663_1_S	ENSMUST00000001713	ENSMUSG00000001663	Gstt1	chr10	75783815	75784233	-	75783815	75784038	223	100	100	100	100	100	100	NA	100	100	100	100	100	100	100	100	100	100	100	100	100	100	100	100	100	100	100	100	100	100	100	100	100	100	100	100	100	100	100	100
ENSMUSG00000001665_1_S	ENSMUST00000001715	ENSMUSG00000001665	Gstt3	chr10	75774106	75775010	-	75774106	75774812	706	100	100	100	100	100	100	NA	100	100	100	100	100	100	100	100	100	100	100	100	100	100	100	100	100	100	100	100	100	100	100	100	100	100	100	100	100	100	100	100
ENSMUSG00000001666_1_S	ENSMUST00000001716	ENSMUSG00000001666	Ddt	chr10	75771227	75771506	-	75771227	75771433	206	100	100	100	100	100	100	100	100	100	100	100	100	100	100	100	100	100	100	100	100	100	100	100	100	100	100	100	100	100	100	100	100	100	100	100	100	100	100	100
ENSMUSG00000001670_1_P	ENSMUST00000001720	ENSMUSG00000001670	Tat	chr8	109998748	109999509	+	109998889	109999509	620	NA	0	49.332	0	NA	100	NA	NA	50	50	NA	99.272	NA	100	NA	NA	NA	50	NA	NA	NA	NA	NA	NA	NA	NA	NA	NA	100	98.122	50	NA	0	NA	NA	100	100	50	100
ENSMUSG00000001670_2_D	ENSMUST00000001720	ENSMUSG00000001670	Tat	chr8	109998748	109999803	+	109998889	109999803	914	NA	100	50.668	100	NA	0	NA	NA	50	50	NA	0.728	NA	0	NA	NA	NA	50	NA	NA	NA	NA	NA	NA	NA	NA	NA	NA	0	1.878	50	NA	100	NA	NA	0	0	50	0
ENSMUSG00000001672_1_S	ENSMUST00000001722	ENSMUSG00000001672	Marveld3	chr8	109947910	109948662	-	109947910	109948024	114	100	100	100	NA	NA	100	NA	NA	100	100	NA	100	NA	100	100	100	100	100	100	100	NA	100	100	100	100	100	100	100	100	100	100	100	100	NA	NA	NA	100	NA	100
ENSMUSG00000001674_1_S	ENSMUST00000001724	ENSMUSG00000001674	Ddx18	chr1	121553834	121554138	-	121553834	121553995	161	100	100	100	100	100	100	100	100	100	100	100	100	100	100	100	100	100	100	100	100	100	100	100	100	100	100	100	100	100	100	100	100	100	100	100	100	100	100	100
ENSMUSG00000001707_1_D	ENSMUST00000001757	ENSMUSG00000001707	Eef1e1	chr13	38644206	38646310	-	38644206	38646169	1963	2.3255	0.033	0.002	0.057	0.545	0.058	0.208	0.345	0.2005	0.189	0.0785	0.3135	0.063	0.355	0.0235	0.041	0.034	0.0565	0.0095	0.017	0.2165	0.0235	0.044	0.0325	0.04	0.054	0.062	0.054	0.0645	0.023	0.004	0.0125	0.07	0.0485	0.0275	0.0125	0.0255	0.027	0.0105
ENSMUSG00000001707_2_D	ENSMUST00000001757	ENSMUSG00000001707	Eef1e1	chr13	38645691	38646310	-	38645691	38646169	478	6.6825	21.572	8.216	45.731	0	34.947	7.01	7.151	6.139	7.87	1.2335	0	1.059	0.3155	4.5205	7.116	5.425	5.9235	4.9445	5.6145	8.616	4.031	5.4065	7.633	7.0875	4.457	6.0445	6.3665	6.8805	0.459	6.666	4.6825	37.913	5.5755	7.247	5.3625	4.2345	6.6845	3.6535
ENSMUSG00000001707_3_D	ENSMUST00000001757	ENSMUSG00000001707	Eef1e1	chr13	38645864	38646310	-	38645864	38646169	305	11.5555	0	2.149	6.698	0	0	1.0095	4.2295	4.664	5.602	0	0	0	0	0.894	0	0.638	0.638	0.9565	0	2.1165	1.4575	1.0005	1.7045	0.348	1.2315	0.9955	0.4105	4.105	0.3275	0.7325	0	0	0.405	1.1875	0.549	0.861	0.758	1.263
ENSMUSG00000001707_4_D	ENSMUST00000001757	ENSMUSG00000001707	Eef1e1	chr13	38646018	38646310	-	38646018	38646169	151	17.2055	10.346	7.678	0	0	34.579	5.0905	15.2395	9.5355	9.9915	0.995	1.6215	0.675	0	7.03	9.6295	7.3415	7.2045	8.7105	12.8695	24.058	7.37	5.9565	5.942	9.426	8.567	8.9305	9.157	10.683	1.8005	7.1635	8.8385	0	8.728	7.6385	13.4875	7.1475	9.8415	6.949
ENSMUSG00000001707_5_P	ENSMUST00000001757	ENSMUSG00000001707	Eef1e1	chr13	38646075	38646310	-	38646075	38646169	94	62.231	68.049	81.955	47.514	99.455	30.416	86.6815	73.0355	79.461	76.3485	97.693	98.065	98.203	99.3295	87.531	83.213	86.562	86.1775	85.3785	81.4985	64.993	87.1185	87.592	84.688	83.0985	85.69	83.967	84.012	78.2665	97.3895	85.4335	86.4665	62.017	85.2425	83.8995	80.589	87.731	82.6895	88.124
ENSMUSG00000001729_1_D	ENSMUST00000001780	ENSMUSG00000001729	Akt1	chr12	112653823	112654777	-	112653823	112654697	874	59.17	38.919	22.7985	23.718	19.195	59.688	52.4015	22.3285	33.461	33.497	36.9265	20.266	26.923	25.374	16.145	19.0905	18.2785	21.5925	20.88	12.3225	18.0065	14.011	17.618	34.3455	22.655	23.4805	17.33	15.4525	36.756	20.698	24.4335	13.867	59.538	22.5915	19.2295	14.122	17.07	11.947	14.3585
ENSMUSG00000001729_2_D	ENSMUST00000001780	ENSMUSG00000001729	Akt1	chr12	112653900	112654777	-	112653900	112654697	797	11.7505	34.114	14.57	49.409	20.447	0	0	32.0485	14.7555	18.315	0	8.1435	10.576	14.765	26.3295	20.9105	21.4965	24.6815	24.328	27.9255	19.977	28.402	17.822	8.9155	21.43	24.804	22.777	25.846	14.212	6.7	18.282	26.0345	0	19.082	19.5005	26.2755	24.009	24.073	27.2155
ENSMUSG00000001729_3_P	ENSMUST00000001780	ENSMUSG00000001729	Akt1	chr12	112654422	112654777	-	112654422	112654697	275	29.0795	26.967	62.6315	26.873	60.358	40.312	47.5985	45.6235	51.7835	48.1875	63.0735	71.5905	62.5015	59.861	57.5255	59.999	60.2255	53.726	54.7925	59.7515	62.017	57.5865	64.561	56.74	55.9155	51.7155	59.893	58.7015	49.0325	72.602	57.2845	60.0985	40.462	58.3265	61.2695	59.603	58.921	63.98	58.426
ENSMUSG00000001739_1_P	ENSMUST00000001790	ENSMUSG00000001739	Cldn15	chr5	136974813	136975208	+	136974916	136975208	292	0	20.187	43.625	17.759	87.53	0	NA	20.764	71.385	0	0	80.294	NA	85.044	31.323	42.531	0	0	27.327	0	NA	0	0	0	0	0	44.6655	76.1375	40.594	74.608	61.5915	54.3045	0	67.3115	59.812	53.058	28.836	55.5565	62.435
ENSMUSG00000001739_2_D	ENSMUST00000001790	ENSMUSG00000001739	Cldn15	chr5	136974813	136975858	+	136974916	136975858	942	100	79.813	56.375	82.241	12.47	100	NA	79.236	28.615	100	100	19.706	NA	14.956	68.677	57.469	100	100	72.673	100	NA	100	100	100	100	100	55.3345	23.8625	59.406	25.392	38.4085	45.6955	100	32.6885	40.188	46.942	71.164	44.4435	37.565
ENSMUSG00000001741_1_D	ENSMUST00000001792	ENSMUSG00000001741	Il16	chr7	83642808	83644076	-	83642808	83643888	1080	15.1985	10.049	4.1245	5.556	6.72	29.188	NA	2.6775	11.513	8.4335	41.037	3.0405	100	0	14.2395	26.7295	20.384	14.5125	21.9645	15.0555	24.0235	11.189	57.4905	64.104	26.7295	15.396	55.068	8.947	19.181	1.8305	24.675	57.437	0	76.7295	71.8885	12.825	31.9185	15.987	19.62
ENSMUSG00000001741_2_P	ENSMUST00000001792	ENSMUSG00000001741	Il16	chr7	83643065	83644076	-	83643065	83643888	823	84.8015	89.951	95.8755	94.444	93.28	70.812	NA	97.3225	88.487	91.5665	58.963	96.9595	0	100	85.7605	73.2705	79.616	85.4875	78.0355	84.9445	75.9765	88.811	42.5095	35.896	73.2705	84.604	44.932	91.053	80.819	98.1695	75.325	42.563	100	23.2705	28.1115	87.175	68.0815	84.013	80.38
ENSMUSG00000001750_1_S	ENSMUST00000001801	ENSMUSG00000001750	Tcirg1	chr19	3896049	3896192	-	3896049	3896113	64	100	100	100	100	100	100	100	100	100	100	100	100	100	100	100	100	100	100	100	100	100	100	100	100	100	100	100	100	100	100	100	100	100	100	100	100	100	100	100
ENSMUSG00000001751_1_S	ENSMUST00000001802	ENSMUSG00000001751	Naglu	chr11	101076240	101077690	+	101077445	101077690	245	100	100	100	100	100	100	100	100	100	100	100	100	100	100	100	100	100	100	100	100	100	100	100	100	100	100	100	100	100	100	100	100	100	100	100	100	100	100	100
ENSMUSG00000001755_1_S	ENSMUST00000001806	ENSMUSG00000001755	Coasy	chr11	101086247	101086619	+	101086310	101086619	309	100	100	100	100	100	100	100	100	100	100	100	100	100	100	100	100	100	100	100	100	100	100	100	100	100	100	100	100	100	100	100	100	100	100	100	100	100	100	100
ENSMUSG00000001761_1_S	ENSMUST00000001812	ENSMUSG00000001761	Smo	chr6	29759851	29761365	+	29760285	29761365	1080	100	100	100	100	100	100	100	100	100	100	100	100	100	100	100	100	100	100	100	100	100	100	100	100	100	100	100	100	100	100	100	100	100	100	100	100	100	100	100
ENSMUSG00000001767_1_D	ENSMUST00000001818	ENSMUSG00000001767	Crnkl1	chr2	145917482	145918600	-	145917482	145918423	941	2.8805	9.592	1.1805	33.121	52.4835	40.258	2.4465	3.236	5.9185	6.535	2.51	1.753	3.7605	50.8825	0.989	1.013	1.1085	0.9435	0.9165	0.952	16.4705	0.9495	0.9995	1.6535	1.3295	1.6735	1.6725	2.3135	6.4315	4.449	0.819	0.7475	16.702	1.0895	1.1145	0.9915	1.384	1.2835	1.0295
ENSMUSG00000001767_2_D	ENSMUST00000001818	ENSMUSG00000001767	Crnkl1	chr2	145918261	145918600	-	145918261	145918423	162	7.4655	50.751	15.7205	66.879	0	30.904	13.198	8.953	15.12	9.235	0	0	0	0	8.012	8.0755	12.932	9.7385	10.1315	10.8985	37.152	8.5705	9.0875	11.969	9.741	8.8555	10.1275	8.665	12.049	0	9.279	7.845	41.668	10.426	11.8285	11.6225	7.674	11.169	8.258
ENSMUSG00000001767_3_P	ENSMUST00000001818	ENSMUSG00000001767	Crnkl1	chr2	145918382	145918600	-	145918382	145918423	41	89.654	39.657	83.099	0	47.5165	28.838	84.355	87.811	78.961	84.2295	97.49	98.247	96.2395	49.1175	90.999	90.9115	85.9595	89.318	88.9515	88.1495	46.378	90.4805	89.914	86.377	88.9295	89.471	88.2005	89.0215	81.5195	95.551	89.9025	91.408	41.63	88.484	87.057	87.3855	90.942	87.548	90.7125
ENSMUSG00000001773_1_D	ENSMUST00000001824	ENSMUSG00000001773	Folh1	chr7	86718968	86719848	-	86718968	86719658	690	NA	1.781	64.37	10.435	NA	16.488	NA	0	50	4.243	36.196	NA	15.2155	NA	NA	NA	0	NA	50	NA	50	18.5425	0	NA	0	50	50	10.311	17.6535	3.7265	50	NA	0	NA	NA	NA	NA	0	12.7135
ENSMUSG00000001773_2_D	ENSMUST00000001824	ENSMUSG00000001773	Folh1	chr7	86719066	86719848	-	86719066	86719658	592	NA	97.517	0	58.38	NA	83.512	NA	100	50	95.757	0	NA	84.7845	NA	NA	NA	0	NA	50	NA	17.1065	0	0	NA	50	50	9.261	0	82.3465	42.88	50	NA	100	NA	NA	NA	NA	100	0
ENSMUSG00000001774_1_P	ENSMUST00000001825	ENSMUSG00000001774	Chordc1	chr9	18312777	18313757	+	18312921	18313757	836	0	0	34.171	32.441	0	0	0	0	0	0.057	0	0	0	0	12.166	44.1505	27.622	10.9625	3.668	15.2495	22.7375	18.865	30.4695	33.9885	27.624	15.905	17.563	26.107	0	0	25.9425	21.446	12.115	21.098	33.8255	21.072	11.335	11.476	18.4115
ENSMUSG00000001774_2_D	ENSMUST00000001825	ENSMUSG00000001774	Chordc1	chr9	18312777	18314000	+	18312921	18314000	1079	77.5265	87.791	60.9805	58.502	86.8545	77.045	73.574	86.423	82.1765	76.806	83.242	81.7805	83.344	87.545	79.121	52.436	64.741	79.9975	91.489	78.869	37.982	73.109	64.1495	57.231	62.892	76.8865	73.561	66.791	79.8215	81.165	69.962	73.277	74.862	74.413	60.552	73.0855	84.5525	83.0725	76.991
ENSMUSG00000001774_3_D	ENSMUST00000001825	ENSMUSG00000001774	Chordc1	chr9	18312777	18315766	+	18312921	18315766	2845	17.0495	5.294	1.7995	5.029	4.1315	8.933	12.934	7.8365	5.2485	7.064	2.88	9.3555	0	6.5175	6.586	2.032	4.8475	6.0865	2.213	3.8265	15.859	5.881	3.0505	5.364	5.9885	3.165	5.478	3.4765	3.365	7.691	3.029	3.1655	5.903	2.5435	3.936	4.2315	1.873	3.595	3.353
ENSMUSG00000001774_4_D	ENSMUST00000001825	ENSMUSG00000001774	Chordc1	chr9	18312777	18316813	+	18312921	18316813	3892	0	0	0	0	3.3825	0	0	0	0	0	0	0	4.0985	5.9375	0	0	0	0	0	0	4.903	0	0.364	0	0	0	0	0	0	0	0	0.2885	0	0	0	0	0	0	0
ENSMUSG00000001774_5_D	ENSMUST00000001825	ENSMUSG00000001774	Chordc1	chr9	18312777	18317442	+	18312921	18317442	4521	5.424	6.915	3.0485	4.028	5.6315	14.022	13.493	5.7405	12.5755	16.073	13.878	8.8645	12.5575	0	2.1275	1.382	2.7895	2.9525	2.6305	2.055	18.518	2.145	1.967	3.4165	3.496	4.043	3.398	3.6255	16.814	11.144	1.0665	1.8235	7.121	1.9455	1.6865	1.6105	2.239	1.857	1.2445
ENSMUSG00000043943_1_P	ENSMUST00000001826	ENSMUSG00000043943	Naalad2	chr9	18322998	18323623	-	18322998	18323433	435	60.788	34.537	90.122	58.617	50	0	0	84.8605	86.6185	76.2985	0	50	0	NA	78.7405	92.4095	92.0535	90.7855	91.163	87.7115	85.3675	41.0775	55.0675	77.29	68.0065	76.755	80.175	61.5925	61.8735	49.8585	86.821	88.331	53.358	93.5035	87.3025	91.803	90.304	90.173	91.8165
ENSMUSG00000001783_1_S	ENSMUST00000001834	ENSMUSG00000001783	Rtcb	chr10	85938636	85939119	-	85938636	85939011	375	100	100	100	100	100	100	100	100	100	100	100	100	100	100	100	100	100	100	100	100	100	100	100	100	100	100	100	100	100	100	100	100	100	100	100	100	100	100	100
ENSMUSG00000001785_1_P	ENSMUST00000001836	ENSMUSG00000001785	Pwp1	chr10	85888029	85888348	+	85888142	85888348	206	72.701	23.11	70.4025	1.703	21.4545	0	69.6855	60.528	47.529	50.8995	73.2265	14.4285	78.4495	25.9755	68.61	71.8505	69.287	68.7565	72.2735	72.5635	69.3775	69.266	68.203	71.967	71.6585	68.0265	69.75	66.891	41.4695	75.3265	69.0825	67.259	18.408	68.818	74.855	70.373	72.7725	74.433	69.4595
ENSMUSG00000001785_2_D	ENSMUST00000001836	ENSMUSG00000001785	Pwp1	chr10	85888029	85888413	+	85888142	85888413	271	1.634	0	7.749	0	0	0	0	1.733	1.6825	0	0	0	0	0	12.8645	5.937	8.9475	11.649	10.806	10.921	9.0605	11.891	11.1175	5.8335	7.8065	13.4605	10.427	13.4065	0	0	10.505	15.0135	0	12.908	2.582	11.9945	9.6615	9.3755	12.282
ENSMUSG00000001785_3_D	ENSMUST00000001836	ENSMUSG00000001785	Pwp1	chr10	85888029	85888942	+	85888142	85888942	800	9.901	0	9.3115	0	65.285	0	0	8.5135	0	0	0	79.6195	0	71.0115	8.8325	10.7855	11.4055	9.649	6.511	6.778	4.0325	9.371	8.8235	9.828	8.0295	8.0665	6.413	8.568	0	12.1035	9.917	8.4095	0	8.275	10.521	6.19	6.0185	6.786	8.2455
ENSMUSG00000001785_4_D	ENSMUST00000001836	ENSMUSG00000001785	Pwp1	chr10	85888029	85889104	+	85888142	85889104	962	15.764	76.89	12.537	98.297	13.2605	100	30.3145	29.226	50.7885	49.1005	26.7735	5.952	21.5505	3.013	9.693	11.427	10.36	9.9455	10.41	9.737	17.529	9.472	11.8565	12.3715	12.505	10.446	13.41	11.134	58.5305	12.57	10.4955	9.318	81.592	9.999	12.0425	11.4425	11.548	9.405	10.012
ENSMUSG00000001794_1_D	ENSMUST00000001845	ENSMUSG00000001794	Capns1	chr7	30186933	30187533	-	30186933	30187506	573	72.6195	24.54	35.8275	20.689	10.2035	26.461	69.6775	17.2515	19.1085	21.4265	44.6485	16.7135	43.2665	9.6815	26.199	32.9155	32.4815	32.5855	40.43	30.5645	10.6635	28.478	37.8385	40.613	40.2895	43.7	30.2905	23.1105	15.3915	10.852	35.8905	30.296	25.279	35.3795	37.2575	34.531	45.2835	30.301	24.4815
ENSMUSG00000001794_2_P	ENSMUST00000001845	ENSMUSG00000001794	Capns1	chr7	30186996	30187533	-	30186996	30187506	510	27.3805	75.46	64.1725	79.311	89.7965	73.539	30.3225	82.7485	80.8915	78.5735	55.3515	83.2865	56.7335	90.3185	73.801	67.0845	67.5185	67.4145	59.57	69.4355	89.3365	71.522	62.1615	59.387	59.7105	56.3	69.7095	76.8895	84.6085	89.148	64.1095	69.704	74.721	64.6205	62.7425	65.469	54.7165	69.699	75.5185
ENSMUSG00000030495_1_S	ENSMUST00000001854	ENSMUSG00000030495	Slc7a10	chr7	35200717	35201114	+	35200851	35201114	263	NA	100	100	100	100	100	100	100	100	100	100	100	100	NA	100	100	100	100	100	100	100	NA	100	100	100	100	100	100	100	100	100	100	100	100	100	100	100	100	100
ENSMUSG00000001815_1_S	ENSMUST00000001867	ENSMUSG00000001815	Evx2	chr2	74652990	74656335	-	74652990	74655615	2625	NA	NA	NA	NA	NA	100	100	100	100	100	NA	100	NA	NA	100	100	100	NA	NA	NA	NA	NA	NA	NA	NA	NA	NA	NA	NA	NA	NA	NA	NA	NA	NA	NA	NA	NA	NA
ENSMUSG00000001819_1_S	ENSMUST00000001872	ENSMUSG00000001819	Hoxd13	chr2	74669885	74671601	+	74670136	74671601	1465	100	NA	NA	NA	NA	100	NA	100	100	100	NA	100	NA	NA	NA	NA	NA	NA	NA	NA	NA	NA	NA	NA	NA	NA	NA	NA	NA	100	NA	NA	NA	NA	100	NA	NA	NA	NA
ENSMUSG00000001823_1_S	ENSMUST00000001878	ENSMUSG00000001823	Hoxd12	chr2	74675813	74677706	+	74676052	74677706	1654	100	NA	NA	NA	NA	NA	NA	NA	NA	NA	NA	100	NA	NA	NA	NA	100	NA	NA	NA	NA	NA	NA	NA	NA	NA	NA	NA	NA	100	NA	100	NA	NA	100	NA	NA	NA	NA
ENSMUSG00000001844_1_S	ENSMUST00000001900	ENSMUSG00000001844	Zdhhc4	chr5	143316488	143316832	-	143316488	143316541	53	100	100	100	100	100	100	100	100	100	100	100	100	100	100	100	100	100	100	100	100	100	100	100	100	100	100	100	100	100	100	100	100	100	100	100	100	100	100	100
ENSMUSG00000001864_1_P	ENSMUST00000001920	ENSMUSG00000001864	Aif1l	chr2	31970902	31971839	+	31970990	31971839	849	54.917	0	62.3605	12.124	87.2285	0	0	55.643	56.718	60.7175	58.1435	83.5315	67.488	76.0355	57.312	53.1285	49.9725	51.29	57.025	61.3035	58.6985	56.2755	49.882	52.3325	54.3925	55.9275	53.777	56.595	65.432	72.331	83.026	71.743	31.423	71.7475	73.0695	77.821	77.5855	79.4615	80.2985
ENSMUSG00000001864_2_D	ENSMUST00000001920	ENSMUSG00000001864	Aif1l	chr2	31970902	31973442	+	31970990	31973442	2452	45.083	100	37.6395	87.876	12.7715	100	100	44.357	43.282	39.2825	41.8565	16.4685	32.512	23.9645	42.688	46.8715	50.0275	48.71	42.975	38.6965	41.3015	43.7245	50.118	47.6675	45.6075	44.0725	46.223	43.405	34.568	27.669	16.974	28.257	68.577	28.2525	26.9305	22.179	22.4145	20.5385	19.7015
ENSMUSG00000001865_1_S	ENSMUST00000001921	ENSMUSG00000001865	Cpa3	chr3	20215610	20215992	-	20215610	20215804	194	NA	100	100	100	NA	100	NA	100	100	100	NA	NA	NA	NA	NA	100	100	100	100	100	NA	NA	NA	NA	NA	NA	100	NA	NA	100	100	100	100	100	NA	100	100	100	100
ENSMUSG00000001870_1_P	ENSMUST00000001927	ENSMUSG00000001870	Ltbp1	chr17	75390371	75391233	+	75390553	75391233	680	0	0	16.2215	0	32.4855	0	0	0	0	0	0	90.445	15.514	75.206	28.39	13.889	43.2455	31.1115	39.4995	44.37	47.535	32.211	0	51.211	27.971	71.3525	0	15.3975	0	81.503	9.1375	46.43	0	40.374	32.821	18.012	32.755	28.281	22.2975
ENSMUSG00000001870_2_D	ENSMUST00000001927	ENSMUSG00000001870	Ltbp1	chr17	75390371	75391276	+	75390553	75391276	723	65.6105	28.103	0	21.476	0	0	0	74.9675	71.9355	82.3705	33.566	0	35.5775	0	0	20.3	3.483	7.1015	9.02	1.0725	0	41.797	44.5215	0	0	0	0	36.3655	62.486	0	0	0	0	3.786	6.714	23.349	8.858	15.7065	33.3695
ENSMUSG00000001870_3_D	ENSMUST00000001927	ENSMUSG00000001870	Ltbp1	chr17	75390371	75391769	+	75390553	75391769	1216	34.3895	46.862	20.561	23.896	67.5145	41.101	15.078	19.55	25.302	17.6295	66.434	9.555	48.9085	24.794	15.509	15.2855	14.4535	17.087	18.438	14.7015	52.465	13.3835	10.7455	15.487	16.387	19.891	19.033	19.8425	37.514	18.497	28.6975	15.628	41.378	19.0705	17.6285	19.432	20.0845	17.2195	19.602
ENSMUSG00000025139_1_D	ENSMUST00000001950	ENSMUSG00000025139	Tollip	chr7	141881582	141884581	-	141881582	141884366	2784	69.4725	100	87.3205	75.205	30.111	100	100	81.236	72.115	78.742	73.866	40.687	56.8885	57.497	76.1555	95.069	76.929	77.5455	87.046	84.6535	59.0115	78.291	90.422	82.872	81.111	86.4345	81.624	79.9245	86.4865	42.4875	86.312	74.6975	100	90.2995	80.2285	77.262	86.194	78.121	76.1405
ENSMUSG00000025139_2_D	ENSMUST00000001950	ENSMUSG00000025139	Tollip	chr7	141883039	141884581	-	141883039	141884366	1327	12.595	0	0	24.795	0	0	0	10.5995	13.664	13.0395	26.134	0	43.1115	0	3.101	0	14.0105	9.484	0	6.181	11.355	10.1985	4.768	0	6.4135	1.5175	13.6035	4.522	12.3365	2.962	0	7.1865	0	4.121	0	5.06	0	7.028	9.9285
ENSMUSG00000025139_3_P	ENSMUST00000001950	ENSMUSG00000025139	Tollip	chr7	141883375	141884581	-	141883375	141884366	991	17.9325	0	12.6795	0	69.889	0	0	8.1645	14.2205	8.2185	0	59.313	0	42.503	20.7435	4.931	9.0605	12.9705	12.954	9.166	29.6335	11.5105	4.81	17.128	12.4755	12.048	4.7725	15.5535	1.177	54.5505	13.688	18.1155	0	5.5795	19.7715	17.678	13.806	14.851	13.9305
ENSMUSG00000020681_2_D	ENSMUST00000001963	ENSMUSG00000020681	Ace	chr11	105988801	105989932	+	105989034	105989932	898	13.899	0	0	0	12.1195	0	0	80.6115	70.849	43.648	24.9545	21.325	8.105	18.666	50	57.5165	21.6225	17.252	12.3695	23.401	8.1625	59.485	52.7265	5.7855	66.356	8.185	0	10.001	74.2235	36.745	14.8295	8.8445	10.755	0	26.596	17.423	43.872	12.1045	6.9815
ENSMUSG00000020681_3_D	ENSMUST00000001963	ENSMUSG00000020681	Ace	chr11	105988801	105989964	+	105989034	105989964	930	0	51.844	24.7145	44.712	0	55.479	50	0	29.151	24.753	0	0.256	0	0.014	21.989	0	0	0	0	0	7.3775	0	0	11.8745	0	17.459	34.113	18.611	5.517	1.429	16.274	0	46.56	0	0	0	0	11.0665	8.186
ENSMUSG00000020681_1_P	ENSMUST00000001963,ENSMUST00000001964	ENSMUSG00000020681	Ace	chr11	105988801	105989262	+	105989034	105989262	228	86.101	48.156	75.2855	55.288	87.8805	44.521	50	19.3885	0	31.599	75.0455	78.419	91.895	81.32	28.011	42.4835	78.3775	82.748	87.6305	76.599	84.46	40.515	47.2735	82.34	33.644	74.356	65.887	71.388	20.259	61.8255	68.8965	91.1555	42.685	100	73.404	82.577	56.128	76.829	84.8325
ENSMUSG00000001909_1_S	ENSMUST00000001974	ENSMUSG00000001909	Trmt1	chr8	84699602	84699803	+	84699764	84699803	39	100	100	100	100	100	100	100	100	100	100	100	100	100	100	100	100	100	100	100	100	100	100	100	100	100	100	100	100	100	100	100	100	100	100	100	100	100	100	100
ENSMUSG00000001910_1_D	ENSMUST00000001975	ENSMUSG00000001910	Nacc1	chr8	84670478	84673304	-	84670478	84673041	2563	80.637	90.155	77.848	59	40.0435	88.424	100	75.427	61.744	54.1525	78.4255	41.9955	71.2965	60.5855	81.391	90.8125	98.1575	100	100	96.7175	65.449	91.21	92.7255	95.14	97.981	98.4255	100	89.3135	63.706	39.991	100	78.527	100	100	83.1075	85.206	100	86.574	88.5465
ENSMUSG00000001910_2_P	ENSMUST00000001975	ENSMUSG00000001910	Nacc1	chr8	84671865	84673304	-	84671865	84673041	1176	19.363	9.845	22.152	41	59.9565	11.576	0	24.573	38.256	45.8475	21.5745	58.0045	28.7035	39.4145	18.609	9.1875	1.8425	0	0	3.2825	34.551	8.79	7.2745	4.86	2.019	1.5745	0	10.6865	36.294	60.009	0	21.473	0	0	16.8925	14.794	0	13.426	11.4535
ENSMUSG00000007209_1_S	ENSMUST00000001984	ENSMUSG00000007209	Ceacam9	chr7	16725198	16726135	+	16725482	16726135	653	100	100	NA	NA	NA	100	NA	NA	NA	100	100	NA	100	NA	NA	NA	NA	NA	NA	NA	NA	NA	NA	NA	NA	NA	100	100	100	100	NA	NA	NA	NA	NA	NA	NA	NA	NA
ENSMUSG00000001924_1_P	ENSMUST00000001989	ENSMUSG00000001924	Uba1	chrX	20682377	20682703	+	20682513	20682703	190	90.002	98.062	98.5075	94.962	99.4925	96.314	38.441	97.548	96.7185	95.221	91.3485	98.7825	84.1125	99.0165	99.3325	98.8335	99.2435	99.4245	99.2755	99.406	96.869	99.29	98.5225	98.7655	99.218	99.201	99.37	99.199	96.5915	98.1655	98.9435	99.492	98.771	99.247	98.9545	99.4645	99.564	99.479	99.5585
ENSMUSG00000001924_2_D	ENSMUST00000001989	ENSMUSG00000001924	Uba1	chrX	20682377	20682758	+	20682513	20682758	245	8.4895	0	1.089	0	0.344	1.924	60.7935	2.1715	2.8535	4.383	7.7845	0.944	14.987	0.8495	0	0.9215	0.377	0	0.453	0.2505	2.2495	0.2425	1.1235	0.8335	0.3115	0.4115	0.139	0.381	3.0135	1.5295	0.6675	0	0	0.3045	0.6745	0	0	0	0
ENSMUSG00000001924_3_D	ENSMUST00000001989	ENSMUSG00000001924	Uba1	chrX	20682377	20683176	+	20682513	20683176	663	1.5085	1.938	0.4035	5.038	0.1635	1.762	0.7655	0.2805	0.428	0.3965	0.867	0.2735	0.9005	0.134	0.6675	0.245	0.3795	0.5755	0.2715	0.344	0.881	0.4675	0.354	0.401	0.4705	0.3875	0.491	0.4195	0.395	0.305	0.389	0.508	1.229	0.4485	0.371	0.5355	0.436	0.521	0.4415
ENSMUSG00000001942_2_P	ENSMUST00000002007	ENSMUSG00000001942	Siae	chr9	37646296	37646933	+	37646524	37646933	409	31.059	0	46.998	39.649	79.4345	25.855	0	31.2495	43.677	39.806	56.1195	81.0615	43.724	85.286	19.6925	20.533	54.0335	48.1025	40.5925	45.7505	33.948	53.4845	19.419	38.118	40.6495	54.765	23.8105	34.518	14.5395	63.074	44.755	25.984	0	16.345	0	27.0255	19.443	44.3175	58.49
ENSMUSG00000001942_3_D	ENSMUST00000002007	ENSMUSG00000001942	Siae	chr9	37646296	37648200	+	37646524	37648200	1676	11.94	0	6.2875	5.712	4.1295	0	28.9145	0	0	0	10.536	12.392	0	6.978	0	0	14.016	16.632	9.2585	11.799	0	5.3435	11.359	0	0	0	28.852	26.9235	0	7.362	24.835	0	0	11.687	15.844	22.4465	8.7065	16.804	0
ENSMUSG00000001942_4_D	ENSMUST00000002007	ENSMUSG00000001942	Siae	chr9	37646296	37648255	+	37646524	37648255	1731	0	42.972	28.57	27.008	0	0	0	34.847	33.6355	40.827	10.947	0	34.5065	0	40.419	35.5215	9.6565	11.7095	30.8	23.975	0	14.05	17.7445	17.3245	41.3165	28.352	13.381	19.9125	42.814	6.685	11.713	31.771	57.215	19.246	20.616	10.5665	27.0325	17.6795	30.8165
ENSMUSG00000001942_1_D	ENSMUST00000002007,ENSMUST00000213126	ENSMUSG00000001942	Siae	chr9	37646296	37646987	+	37646524	37646987	463	0	21.93	4.478	3.049	13.448	0	0	0	0	2.0185	0	0	0	5.14	20.8535	14.8745	0	0	0	0	0	0	21.0545	0	0	0	20.7045	0	10.254	14.545	0	25.2565	17.598	21.393	47.042	28.3155	28.696	0	0
ENSMUSG00000001943_1_S	ENSMUST00000002008	ENSMUSG00000001943	Vsig2	chr9	37544009	37544201	+	37544142	37544201	59	100	100	100	100	NA	100	NA	100	100	100	100	100	NA	NA	100	100	100	100	100	100	100	NA	100	100	NA	100	NA	100	100	100	100	100	100	NA	100	100	100	100	100
ENSMUSG00000001946_1_S	ENSMUST00000002011	ENSMUSG00000001946	Esam	chr9	37537463	37538319	+	37537782	37538319	537	100	100	100	100	100	100	100	100	100	100	100	100	100	100	100	100	100	100	100	100	100	100	100	100	100	100	100	100	100	100	100	100	100	100	100	100	100	100	100
ENSMUSG00000001948_1_S	ENSMUST00000002013	ENSMUSG00000001948	Spa17	chr9	37603289	37603486	-	37603289	37603339	50	100	100	100	100	NA	100	100	100	100	100	100	NA	100	NA	100	100	100	100	100	100	NA	100	100	100	100	100	100	100	100	NA	100	100	100	100	100	100	100	100	100
ENSMUSG00000001964_1_P	ENSMUST00000002029	ENSMUSG00000001964	Emd	chrX	74257006	74257746	+	74257337	74257746	409	93.2035	93.262	100	94.723	100	97.594	67.4225	94.236	96.096	96.352	90.2025	97.7925	88.598	100	99.474	99.4695	98.4795	100	100	94.046	76.302	94.305	99.369	99.3185	99.115	99.7495	100	100	97.7095	98.03	97.46	100	94.572	100	100	100	98.75	100	100
ENSMUSG00000001964_2_D	ENSMUST00000002029	ENSMUSG00000001964	Emd	chrX	74257006	74257887	+	74257337	74257887	550	6.7965	6.738	0	5.277	0	2.406	32.5775	5.764	3.904	3.648	9.7975	2.2075	11.402	0	0.526	0.5305	1.5205	0	0	5.954	23.698	5.695	0.631	0.6815	0.885	0.2505	0	0	2.2905	1.97	2.54	0	5.428	0	0	0	1.25	0	0
ENSMUSG00000078622_1_D	ENSMUST00000002043	ENSMUSG00000078622	Ccdc47	chr11	106198750	106201016	-	106198750	106200935	2185	2.8295	4.059	1.1865	2.213	2.35	10.056	7.7415	5.0595	9.6885	8.958	7.505	3.8275	8.371	4.1305	1.9325	1.1015	1.5625	2.878	0.9665	1.751	14.14	2.0095	2.2715	3.2155	3.3925	0.8415	3.329	3.3725	10.838	5.6525	0.971	2.0125	7.162	1.54	2.478	2.235	1.663	1.8505	2.08
ENSMUSG00000078622_2_D	ENSMUST00000002043	ENSMUSG00000078622	Ccdc47	chr11	106199261	106201016	-	106199261	106200935	1674	0	0	1.2615	0.656	0	6.088	19.484	7.405	9.998	14.07	4.211	0	9.4835	0	0.449	1.444	1.932	0	1.131	0	22.962	1.659	0.647	1.3395	0.8315	1.004	0	3.8965	10.252	1.4905	2.4125	1.2525	2.586	1.174	1.516	0	0.428	1.169	2.024
ENSMUSG00000078622_3_D	ENSMUST00000002043	ENSMUSG00000078622	Ccdc47	chr11	106199358	106201016	-	106199358	106200935	1577	10.068	36.51	29.803	11.827	0	39.595	0	2.972	4.815	12.989	14.838	0	5.4735	0	25.9025	25.5215	26.322	30.738	25.351	28.593	0.6245	23.9795	23.7365	27.2115	29.6305	25.4275	32.8845	31.121	7.247	0	31.2555	27.04	40.442	22.2515	26.8805	31.0845	26.4475	29.817	30.4825
ENSMUSG00000078622_4_D	ENSMUST00000002043	ENSMUSG00000078622	Ccdc47	chr11	106199383	106201016	-	106199383	106200935	1552	0	0	0.903	4.448	0	0	0.9515	0	0	0	0	0	0	0	0	0.332	0	0	0.737	0	0	0	0	0	0.78	2.358	0.441	0	0	0	0.2615	0	0	0	0.5785	0	1.348	0.369	0
ENSMUSG00000078622_5_D	ENSMUST00000002043	ENSMUSG00000078622	Ccdc47	chr11	106199538	106201016	-	106199538	106200935	1397	31.3345	49.194	0.273	25.266	97.65	26.708	3.6905	50.5345	72.504	63.983	18.634	96.1725	20.693	95.8695	0	0	0.339	0	0.6985	0.905	7.787	5.0665	0	0	0.1485	0.484	0	0	53.05	92.8565	0.261	0	36.664	0.874	0	0	0.195	1.597	3.936
ENSMUSG00000078622_6_D	ENSMUST00000002043	ENSMUSG00000078622	Ccdc47	chr11	106200419	106201016	-	106200419	106200935	516	0	0	0.34	53.654	0	0	0	0.163	0.141	0	0	0	0	0	1.777	1.684	9.213	0	1.57	2.701	0	1.4735	5.634	7.9925	1.171	3.693	3.426	0	0	0	1.826	2.6785	0	6.8325	1.091	2.8245	8.274	3.0395	0
ENSMUSG00000078622_7_D	ENSMUST00000002043	ENSMUSG00000078622	Ccdc47	chr11	106200458	106201016	-	106200458	106200935	477	0	0	4.768	1.936	0	0	15.2515	0	0	0	0	0	0	0	2.944	6.1405	0	3.2785	5.227	0	0	0	0	0	0.888	0.847	0.9795	0	0	0	1.1245	1.5525	13.145	2.555	6.8285	0	0.45	0.7265	1.3355
ENSMUSG00000078622_8_P	ENSMUST00000002043	ENSMUSG00000078622	Ccdc47	chr11	106200643	106201016	-	106200643	106200935	292	55.768	10.238	61.464	0	0	17.552	52.8815	33.865	2.8525	0	54.8125	0	55.9795	0	66.9945	63.776	60.632	63.1055	64.3185	66.0495	54.487	65.812	67.7115	60.2405	63.158	65.344	58.9405	61.61	18.6125	0	61.888	65.464	0	64.7725	60.627	63.8555	61.195	61.4315	60.143
ENSMUSG00000001983_1_S	ENSMUST00000002048	ENSMUSG00000001983	Taco1	chr11	106073100	106073612	+	106073301	106073612	311	100	100	100	100	100	100	100	100	100	100	100	100	100	100	100	100	100	100	100	100	100	100	100	100	100	100	100	100	100	100	100	100	100	100	100	100	100	100	100
ENSMUSG00000001988_1_S	ENSMUST00000002053	ENSMUSG00000001988	Npas1	chr7	16455721	16456304	-	16455721	16455834	113	100	100	100	100	NA	100	NA	100	100	100	NA	NA	100	NA	100	100	100	100	100	100	100	100	100	100	100	100	100	100	100	NA	100	100	100	100	100	100	100	100	100
ENSMUSG00000001998_1_S	ENSMUST00000002063	ENSMUSG00000001998	Ap4e1	chr2	127066541	127066960	+	127066702	127066960	258	100	100	100	100	100	100	100	100	100	100	100	100	100	100	100	100	100	100	100	100	100	100	100	100	100	100	100	100	100	100	100	100	100	100	100	100	100	100	100
ENSMUSG00000001999_1_S	ENSMUST00000002064	ENSMUSG00000001999	Blvra	chr2	127096734	127097097	+	127096993	127097097	104	100	100	100	100	NA	100	100	100	100	100	100	100	100	100	100	100	100	100	100	100	100	100	100	100	100	100	100	100	100	100	100	100	100	100	100	100	100	100	100
ENSMUSG00000002020_1_S	ENSMUST00000002073	ENSMUSG00000002020	Ltbp2	chr12	84783211	84784395	-	84783211	84784249	1038	100	100	100	100	100	100	NA	100	100	100	100	100	100	100	NA	100	100	100	100	100	100	NA	NA	100	NA	100	100	100	100	100	100	100	100	100	100	100	100	100	100
ENSMUSG00000031385_1_S	ENSMUST00000002079	ENSMUSG00000031385	Plxnb3	chrX	73772145	73772508	+	73772250	73772508	258	100	100	100	100	100	100	NA	NA	100	100	100	100	100	NA	NA	NA	NA	100	100	100	100	NA	NA	100	NA	NA	NA	100	100	100	100	NA	100	100	100	100	100	100	100
ENSMUSG00000002006_1_S	ENSMUST00000002080	ENSMUSG00000002006	Pdzd4	chrX	73793355	73795920	-	73793355	73794381	1026	100	100	100	100	100	100	100	100	100	100	100	100	100	100	100	100	100	100	100	100	100	100	100	100	100	100	100	100	100	100	100	100	100	100	100	100	100	100	100
ENSMUSG00000002007_1_S	ENSMUST00000002081	ENSMUSG00000002007	Srpk3	chrX	73778503	73778926	+	73778688	73778926	238	100	100	100	NA	100	100	NA	100	100	100	100	100	100	100	100	100	100	100	100	100	100	100	100	100	100	100	100	100	100	100	100	100	100	100	100	100	100	100	100
ENSMUSG00000031378_1_S	ENSMUST00000002084	ENSMUSG00000031378	Abcd1	chrX	73737311	73738535	+	73737531	73738535	1004	100	100	100	100	100	100	100	100	100	100	100	100	100	100	100	100	100	100	100	100	100	100	100	100	100	100	100	100	100	100	100	100	100	100	100	100	100	100	100
ENSMUSG00000002014_1_S	ENSMUST00000002090	ENSMUSG00000002014	Ssr4	chrX	73790653	73790827	+	73790758	73790827	69	100	100	100	100	100	100	100	100	100	100	100	100	100	100	100	100	100	100	100	100	100	100	100	100	100	100	100	100	100	100	100	100	100	100	100	100	100	100	100
ENSMUSG00000002015_1_D	ENSMUST00000002091	ENSMUSG00000002015	Bcap31	chrX	73686176	73686595	-	73686176	73686556	380	25.4335	41.195	8.2315	63.978	5.4555	51.009	53.429	10.475	11.1025	13.366	7.5195	3.276	5.909	3.763	7.486	7.1045	7.1885	7.2075	7.4925	6.0765	17.803	7.4375	7.3635	8.3985	7.0265	6.947	6.8895	7.6115	16.838	4.9365	7.9085	7.1105	56.646	8.541	8.0005	6.794	7.652	6.877	6.6755
ENSMUSG00000002015_2_P	ENSMUST00000002091	ENSMUSG00000002015	Bcap31	chrX	73686387	73686595	-	73686387	73686556	169	74.5665	58.805	91.7685	36.022	94.5445	48.991	46.571	89.525	88.8975	86.634	92.4805	96.724	94.091	96.237	92.514	92.8955	92.8115	92.7925	92.5075	93.9235	82.197	92.5625	92.6365	91.6015	92.9735	93.053	93.1105	92.3885	83.162	95.0635	92.0915	92.8895	43.354	91.459	91.9995	93.206	92.348	93.123	93.3245
ENSMUSG00000002028_1_D	ENSMUST00000002095	ENSMUSG00000002028	Kmt2a	chr9	44803354	44808177	-	44803354	44807901	4547	89.9885	100	100	100	50.243	100	100	89.8235	89.1045	95.1055	65.251	83.6215	63.425	78.927	100	100	100	100	94.001	100	100	100	90.399	100	100	100	99.9345	100	99.947	50.6165	100	98.9185	100	100	100	100	100	100	100
ENSMUSG00000002028_2_D	ENSMUST00000002095	ENSMUSG00000002028	Kmt2a	chr9	44804325	44808177	-	44804325	44807901	3576	10.0115	0	0	0	49.757	0	0	9.686	10.8955	4.8945	0	16.3785	0	21.073	0	0	0	0	5.821	0	0	0	9.601	0	0	0	0	0	0	33.0265	0	1.0815	0	0	0	0	0	0	0
ENSMUSG00000002028_3_P	ENSMUST00000002095	ENSMUSG00000002028	Kmt2a	chr9	44805437	44808177	-	44805437	44807901	2464	0	0	0	0	0	0	0	0.491	0	0	34.749	0	36.575	0	0	0	0	0	0.178	0	0	0	0	0	0	0	0.0655	0	0.053	16.357	0	0	0	0	0	0	0	0	0
ENSMUSG00000002031_2_D	ENSMUST00000002099	ENSMUSG00000002031	Ift46	chr9	44790484	44793376	+	44790580	44793376	2796	11.2435	7.248	1.1	5.499	2.7725	7.396	3.861	5.5455	5.8805	6.875	9.615	2.532	5.0115	1.4315	2.994	1.14	2.4615	2.6335	1.222	1.9255	8.7605	2.964	2.75	3.1275	2.4275	1.0715	2.4255	2.261	6.8255	3.2085	1.8655	2.631	9.787	2.0855	2.9095	2.6385	2.191	2.3905	2.3005
ENSMUSG00000002031_1_P	ENSMUST00000002099,ENSMUST00000118186	ENSMUSG00000002031	Ift46	chr9	44790484	44790896	+	44790580	44790896	316	88.7565	92.752	98.9	94.501	97.2275	92.604	96.139	94.4545	94.1195	93.125	90.385	97.468	94.9885	98.5685	97.006	98.86	97.5385	97.3665	98.778	98.0745	91.2395	97.036	97.25	96.8725	97.5725	98.9285	97.5745	97.739	93.1745	96.7915	98.1345	97.369	90.213	97.9145	97.0905	97.3615	97.809	97.6095	97.6995
ENSMUSG00000002032_1_S	ENSMUST00000002100	ENSMUSG00000002032	Tmem25	chr9	44793751	44795048	-	44793751	44794974	1223	100	100	100	100	100	100	100	100	100	100	100	100	100	100	100	100	100	100	100	100	100	100	100	100	100	100	100	100	100	100	100	100	100	100	100	100	100	100	100
ENSMUSG00000002043_1_S	ENSMUST00000002112,ENSMUST00000108455	ENSMUSG00000002043	Trappc6a	chr7	19515845	19516145	+	19516065	19516145	80	100	100	100	100	100	100	100	100	100	100	100	100	100	100	100	100	100	100	100	100	100	100	100	100	100	100	100	100	100	100	100	100	100	100	100	100	100	100	100
ENSMUSG00000002052_1_D	ENSMUST00000002121	ENSMUSG00000002052	Supt6	chr11	78206745	78207769	-	78206745	78207582	837	11.9685	4.889	6.8915	16.691	5.618	5.042	10.4595	9.352	9.349	10.141	11.765	7.693	15.1805	7.8505	9.017	8.075	8.806	8.2275	7.4715	6.8795	10.216	9.6805	10.8485	8.5395	8.2755	10.07	10.1985	8.1615	5.7245	7.285	9.435	7.5135	14.56	11.0985	7.8155	6.4405	9.6135	9.5685	12.2815
ENSMUSG00000002052_2_P	ENSMUST00000002121	ENSMUSG00000002052	Supt6	chr11	78207024	78207769	-	78207024	78207582	558	88.0315	95.111	93.1085	83.309	94.382	94.958	89.5405	90.648	90.651	89.859	88.235	92.307	84.8195	92.1495	90.983	91.925	91.194	91.7725	92.5285	93.1205	89.784	90.3195	89.1515	91.4605	91.7245	89.93	89.8015	91.8385	94.2755	92.715	90.565	92.4865	85.44	88.9015	92.1845	93.5595	90.3865	90.4315	87.7185
ENSMUSG00000002059_1_S	ENSMUST00000002128	ENSMUSG00000002059	Rab34	chr11	78191773	78192188	+	78191841	78192188	347	100	100	100	100	100	100	100	100	100	100	100	100	100	100	100	100	100	100	100	100	100	100	100	100	100	100	100	100	100	100	100	100	100	100	100	100	100	100	100
ENSMUSG00000002064_1_S	ENSMUST00000002133	ENSMUSG00000002064	Sdf2	chr11	78254850	78255496	+	78255138	78255496	358	100	100	100	100	100	100	100	100	100	100	100	100	100	100	100	100	100	100	100	100	100	100	100	100	100	100	100	100	100	100	100	100	100	100	100	100	100	100	100
ENSMUSG00000002076_3_D	ENSMUST00000002145	ENSMUSG00000002076	Hsf2bp	chr17	31945921	31946811	-	31945921	31946602	681	4.648	0	0	0	NA	0	NA	0	12.9525	0	NA	0	0	0	10.8895	0	0	0	0	0	0	10.8895	0	0	0	15.013	8.5475	10.8895	13.902	0	0	0	0	0	0	0	0	NA	0
ENSMUSG00000002076_1_D	ENSMUST00000002145,ENSMUST00000133308,ENSMUST00000238192	ENSMUSG00000002076	Hsf2bp	chr17	31946069	31946811	-	31946069	31946602	533	62.8915	100	0	0	NA	0	NA	50	0	93.2595	NA	12.065	50	0	0	0	50	0	0	0	0	0	0	0	100	84.987	0	0	86.098	100	0	0	0	0	0	0	50	NA	0
ENSMUSG00000002076_2_P	ENSMUST00000002145,ENSMUST00000133308,ENSMUST00000238192	ENSMUSG00000002076	Hsf2bp	chr17	31946100	31946811	-	31946100	31946602	502	32.461	0	100	100	NA	100	NA	50	87.0475	6.7405	NA	87.935	50	100	89.1105	100	50	100	100	100	100	89.1105	100	100	0	0	91.4525	89.1105	0	0	100	100	100	100	100	100	50	NA	100
ENSMUSG00000002083_1_S	ENSMUST00000002152	ENSMUSG00000002083	Bbc3	chr7	16317117	16318205	+	16317234	16318205	971	100	100	100	100	100	100	100	100	100	100	100	100	100	100	100	100	100	100	100	100	100	100	100	100	100	100	100	100	100	100	100	100	100	100	100	100	100	100	100
ENSMUSG00000002102_1_S	ENSMUST00000002171	ENSMUSG00000002102	Psmc3	chr2	91066029	91066369	+	91066099	91066369	270	100	100	100	100	100	NA	NA	100	100	100	NA	100	NA	100	100	100	100	100	100	100	100	100	100	100	100	100	100	100	100	100	100	100	NA	100	100	100	100	100	100
ENSMUSG00000002103_1_P	ENSMUST00000002172	ENSMUSG00000002103	Acp2	chr2	91210606	91211227	+	91210740	91211227	487	5.847	27.039	33.655	48.047	86.2815	9.678	4.158	24.4495	43.8675	46.5945	40.335	83.517	42.646	87.965	33.2905	30.3815	32.8485	25.4705	39.624	27.432	31.9075	28.4535	32.3115	41.47	22.6005	29.0915	21.782	28.2135	40.3345	82.5215	42.14	23.185	0	32.185	37.4485	32.3045	22.312	42.6985	40.882
ENSMUSG00000002103_2_D	ENSMUST00000002172	ENSMUSG00000002103	Acp2	chr2	91210606	91211473	+	91210740	91211473	733	22.691	3.962	11.059	0.392	9.0645	0	0	2.417	4.8305	2.502	0	9.957	0	8.8115	11.9425	4.6455	3.9025	5.952	4.0295	3.0055	0	9.2075	4.254	4.8995	10.8475	8.4295	8.681	0	5.46	1.0395	3.513	15.6045	0	13.429	0.9985	0	13.9055	0	0
ENSMUSG00000002103_3_D	ENSMUST00000002172	ENSMUSG00000002103	Acp2	chr2	91210606	91211648	+	91210740	91211648	908	30.979	0	23.9765	16.582	0	0	0	31.337	8.721	8.033	0	0	0	0	31.6995	38.089	32.101	32.383	18.333	30.744	0	35.0455	32.409	23.372	29.16	28.5895	28.622	31.3715	8.378	2.2255	24.1155	34.5535	0	26.7325	32.182	38.3765	30.7595	28.773	30.9205
ENSMUSG00000002103_4_D	ENSMUST00000002172	ENSMUSG00000002103	Acp2	chr2	91210606	91212039	+	91210740	91212039	1299	0	2.155	0	0.115	3.5855	0	0	0.167	0.067	0.179	0	4.5285	0	2.701	0	0.3	0	0	0.2805	0.1845	0	0	1.1275	0	0	0	0	0	0.2455	0	0	0	19.635	0	0	0	0.5815	0	0
ENSMUSG00000002103_5_D	ENSMUST00000002172	ENSMUSG00000002103	Acp2	chr2	91210606	91212142	+	91210740	91212142	1402	11.3245	11.294	2.3315	0.121	0	5.842	0	11.978	14.4745	7.518	0	0	7.731	0	0	4.241	2.2965	0	7.6075	0.9085	2.93	1.1485	1.038	3.392	0.95	2.6905	1.2175	2.0855	0	7.9575	0	0	0	0	3.052	1.208	0	2.3715	0
ENSMUSG00000002103_6_D	ENSMUST00000002172	ENSMUSG00000002103	Acp2	chr2	91210606	91214098	+	91210740	91214098	3358	29.1585	55.551	28.978	34.743	1.0685	84.479	95.842	29.6515	28.039	35.1735	59.665	1.997	49.6225	0.5225	23.0675	22.3425	28.852	36.1945	30.1245	37.725	65.1625	26.1445	28.86	26.866	36.442	31.1985	39.6975	38.3295	45.583	6.2555	30.2315	26.657	80.365	27.6535	26.3185	28.1115	32.4415	26.1565	28.198
ENSMUSG00000002108_1_D	ENSMUST00000002177	ENSMUSG00000002108	Nr1h3	chr2	91184062	91184482	-	91184062	91184335	273	50	40.241	43.5455	69.555	1.1955	0	NA	38.231	27.6505	100	14.569	4.9635	50	9.07	100	50	0	100	50	100	50	60.857	0	50	14.569	50	13.0235	8.2515	16.3455	8.7995	5.045	54.8745	7.161	13.0235	0	20.308	50	50	17.5605
ENSMUSG00000002111_1_S	ENSMUST00000002180	ENSMUSG00000002111	Spi1	chr2	91115074	91115756	+	91115394	91115756	362	100	100	100	100	100	100	100	100	100	100	100	100	100	100	100	100	100	100	100	100	100	100	100	100	100	100	100	100	100	100	100	100	100	100	100	100	100	100	100
ENSMUSG00000002129_1_P	ENSMUST00000002198	ENSMUSG00000002129	Sf3a1	chr11	4180033	4180391	+	4180135	4180391	256	55.161	14.886	65.712	0	86.773	13.416	67.1765	8.836	3.0095	19.932	63.7335	84.039	73.2195	80.1165	65.2855	70.0055	67.498	58.5895	57.222	61.6355	76.388	66.0835	65.876	64.8755	59.924	60.4205	64.918	59.906	17.784	64.09	65.8425	65.7865	25.513	66.0655	73.498	65.383	54.57	64.1665	63.9325
ENSMUSG00000002129_2_D	ENSMUST00000002198	ENSMUSG00000002129	Sf3a1	chr11	4180033	4180547	+	4180135	4180547	412	0	0	18.4305	12.971	0	0	25.185	0	0.1305	0.9975	12.124	0	0	6.7605	24.9655	17.641	17.9845	27.0845	28.857	24.366	0.437	23.488	19.5975	21.0345	24.5315	27.083	22.4905	28.357	2.577	8.4505	18.198	25.0975	0	22.292	10.1255	24.893	32.5425	22.9355	26.7145
ENSMUSG00000002129_3_D	ENSMUST00000002198	ENSMUSG00000002129	Sf3a1	chr11	4180033	4180629	+	4180135	4180629	494	27.322	67.034	9.257	74.436	0	63.812	0	58.867	60.6675	50.823	7.8675	0	15.449	0	3.5055	6.5115	8.5145	7.747	7.177	7.4325	8.6065	4.337	8.0195	6.7875	8.3305	5.733	4.61	3.5165	55.7815	12.952	8.889	2.493	58.361	5.0075	10.9065	3.5775	4.614	6.6465	2.9475
ENSMUSG00000002129_4_D	ENSMUST00000002198	ENSMUSG00000002129	Sf3a1	chr11	4180033	4181494	+	4180135	4181494	1359	0	0	0	2.407	2.4825	0	0.296	0.159	0.631	0.0855	0	0	4.8305	0	0	0	0	0.415	0.2315	0	0	0	0	0	0.276	0	0	0.733	0	0	0	0	0	0.493	0	0	0.8025	0.195	0
ENSMUSG00000002129_5_D	ENSMUST00000002198	ENSMUSG00000002129	Sf3a1	chr11	4180033	4181615	+	4180135	4181615	1480	0	0	0	0	0	0	0	0	1.171	0.315	3.0795	0	0	0	0.711	0.1655	0	0	0	0.5015	0	0.427	0	0.124	0.221	0.0945	0.185	0	0	1.9315	0.3395	0.9545	0	0	0	0.265	0	0.5505	0.656
ENSMUSG00000002129_6_D	ENSMUST00000002198	ENSMUSG00000002129	Sf3a1	chr11	4180033	4182541	+	4180135	4182541	2406	17.517	18.081	6.6	10.187	10.7445	22.771	7.3425	32.138	34.3905	27.847	13.1955	15.961	6.5005	13.123	5.5325	5.6765	6.003	6.163	6.512	6.065	14.5685	5.664	6.507	7.178	6.7175	6.6685	7.797	7.4875	23.8575	12.576	6.731	5.669	16.126	6.142	5.4695	5.881	7.4715	5.505	5.749
ENSMUSG00000002190_1_D	ENSMUST00000002259	ENSMUSG00000002190	Clgn	chr8	83426525	83428570	+	83426606	83428570	1964	40.3715	23.636	66.746	100	NA	52.655	18.315	31.9865	86.3715	100	29.644	100	22.077	NA	21.777	26.1755	22.6795	14.318	34.772	31.4925	64.2485	20.2275	22.749	22.63	20.139	27.78	21.254	19.388	58.4765	100	NA	NA	100	57.1045	58.749	11.4575	57.1045	100	54.353
ENSMUSG00000002204_1_S	ENSMUST00000002274	ENSMUSG00000002204	Napsa	chr7	44586558	44586871	+	44586798	44586871	73	100	100	100	100	100	100	NA	100	100	100	NA	100	NA	100	100	100	100	100	100	100	NA	100	100	100	100	100	100	100	100	100	100	NA	100	NA	NA	100	100	100	100
ENSMUSG00000002210_1_S	ENSMUST00000002280	ENSMUSG00000002210	Smg9	chr7	24422299	24422778	+	24422378	24422778	400	100	100	100	100	100	100	100	100	100	100	100	100	100	100	100	100	100	100	100	100	100	100	100	100	100	100	100	100	100	100	100	100	100	100	100	100	100	100	100
ENSMUSG00000046223_1_P	ENSMUST00000002284	ENSMUSG00000046223	Plaur	chr7	24475238	24475756	+	24475471	24475756	285	64.8815	42.088	56.738	50.048	99.862	0	NA	72.0845	71.303	71.6665	0	97.175	0	99.7965	31.132	28.0955	46.91	26.0865	70.356	63.894	92.825	42.8705	34.6615	52.8455	74.521	89.2545	50	38.6785	60.69	92.6065	73.275	51.175	91.597	64.9095	60.5825	57.1715	48.597	69.1915	71.1245
ENSMUSG00000046223_2_D	ENSMUST00000002284	ENSMUSG00000046223	Plaur	chr7	24475238	24475967	+	24475471	24475967	496	35.1185	57.912	43.262	49.952	0.138	100	NA	27.9155	28.697	28.3335	100	2.825	100	0.2035	68.868	71.9045	53.09	73.9135	29.644	36.106	7.175	57.1295	65.3385	47.1545	25.479	10.7455	50	61.3215	39.31	7.3935	26.725	48.825	8.403	35.0905	39.4175	42.8285	51.403	30.8085	28.8755
ENSMUSG00000022111_1_P	ENSMUST00000002289	ENSMUSG00000022111	Uchl3	chr14	101695901	101696003	+	101695985	101696003	18	78.7675	80.045	3.135	95.949	NA	74.687	15.6575	82.971	82.4145	77.8645	54.7415	42.9805	20.897	0	0	2.176	0	7.3875	5.5165	25.5455	58.955	11.473	0	2.9265	16.038	12.8955	9.885	9.9205	74.71	0	8.7695	5.0255	53.333	4.1885	5.4025	8.0905	11.564	12.824	0
ENSMUSG00000022111_2_D	ENSMUST00000002289	ENSMUSG00000022111	Uchl3	chr14	101695901	101696125	+	101695985	101696125	140	21.2325	19.955	96.865	4.051	NA	25.313	84.3425	17.029	17.5855	22.1355	45.2585	57.0195	79.103	100	100	97.824	100	92.6125	94.4835	74.4545	41.045	88.527	100	97.0735	83.962	87.1045	90.115	90.0795	25.29	100	91.2305	94.9745	46.667	95.8115	94.5975	91.9095	88.436	87.176	100
ENSMUSG00000002221_1_D	ENSMUST00000002291	ENSMUSG00000002221	Paxip1	chr5	27740080	27742503	-	27740080	27742487	2407	8.301	4.373	2.221	1.47	8.4195	3.036	0.209	6.1895	3.763	4.5265	6.195	8.168	7.056	10.2755	1.2895	0.5055	1.3585	2.046	0.8245	1.252	11.5595	0.975	1.036	1.061	2.2005	0.7685	1.8325	1.9685	4.832	11.3505	2.0045	1.801	2.457	0.8755	1.498	1.9185	2.1815	2.712	2.025
ENSMUSG00000002221_2_D	ENSMUST00000002291	ENSMUSG00000002221	Paxip1	chr5	27742050	27742503	-	27742050	27742487	437	1.515	20.959	42.361	19.903	0	18.496	18.871	9.624	9.0115	15.05	14.4595	0	0	0	19.6135	31.0835	22.1475	32.562	25.1405	23.388	21.841	19.4945	23.5545	31.8515	38.3365	28.5415	20.514	27.599	9.1795	0	34.0475	20.183	9.44	26.067	33.1075	24.765	24.4135	36.0495	24.732
ENSMUSG00000002221_3_P	ENSMUST00000002291	ENSMUSG00000002221	Paxip1	chr5	27742144	27742503	-	27742144	27742487	343	90.184	74.668	55.4185	78.626	91.5805	78.468	80.92	84.1865	87.2245	80.4235	79.3455	91.832	92.944	89.7245	79.097	68.4115	76.494	65.392	74.035	75.36	66.599	79.5305	75.4095	67.0875	59.463	70.6905	77.6535	70.4325	85.9885	88.6495	63.9475	78.0155	88.102	73.0575	65.3955	73.3165	73.405	61.238	73.242
ENSMUSG00000002222_1_D	ENSMUST00000002292	ENSMUSG00000002222	Rmnd5a	chr6	71388633	71393188	-	71388633	71393124	4491	13.179	54.365	97.634	30.373	0	83.254	73.4295	15.006	22.7005	26.8205	76.0025	0	39.6365	0	77.949	70.058	88.6855	90.8635	91.8555	83.583	27.051	70.4195	59.9155	77.6145	98.731	91.2065	86.5005	75.302	36.672	2.6005	92.993	74.6125	65.944	82.138	84.4195	85.2155	94.998	71.641	48.443
ENSMUSG00000002222_2_D	ENSMUST00000002292	ENSMUSG00000002222	Rmnd5a	chr6	71388877	71393188	-	71388877	71393124	4247	86.7245	45.33	2.366	19.395	100	13.753	0	81.1475	76.415	72.754	17.847	100	35.785	100	21.305	10.493	9.314	9.1365	6.892	16.2635	72.949	29.5805	21.0515	21.3235	1.0415	8.1295	12.8255	22.3115	60.753	96.8295	6.412	25.3875	19.594	4.221	8.0775	14.4745	1.991	28.359	47.7995
ENSMUSG00000002222_3_D	ENSMUST00000002292	ENSMUSG00000002222	Rmnd5a	chr6	71390467	71393188	-	71390467	71393124	2657	0	0	0	0	0	0	0	0	0	0.0235	0	0	0	0	0	0	0	0	0.4035	0.1535	0	0	0	0	0.2275	0	0.3235	0	0	0	0	0	0	0	0	0	0.341	0	0
ENSMUSG00000002222_4_D	ENSMUST00000002292	ENSMUSG00000002222	Rmnd5a	chr6	71391252	71393188	-	71391252	71393124	1872	0.0965	0	0	0.199	0	0	0	3.7165	0.885	0.4015	0	0	0	0	0	0	0	0	0	0	0	0	0	0	0	0	0.3505	0	2.5265	0.397	0.252	0	0	0	0	0.31	0.4095	0	0
ENSMUSG00000002222_5_D	ENSMUST00000002292	ENSMUSG00000002222	Rmnd5a	chr6	71391525	71393188	-	71391525	71393124	1599	0	0	0	39.23	0	2.993	2.8675	0	0	0	0	0	0	0	0	0	0	0	0.8495	0	0	0	0	0	0	0	0	0.414	0	0	0	0	13.551	0	0	0	0.5685	0	0
ENSMUSG00000002222_6_D	ENSMUST00000002292	ENSMUSG00000002222	Rmnd5a	chr6	71391738	71393188	-	71391738	71393124	1386	0	0	0	0	0	0	23.703	0.0345	0	0	0	0	0	0	0.24	0	0	0	0	0	0	0	0.848	1.062	0	0.664	0	0	0	0	0.343	0	0.175	0	0	0	0	0	0
ENSMUSG00000002222_7_D	ENSMUST00000002292	ENSMUSG00000002222	Rmnd5a	chr6	71392363	71393188	-	71392363	71393124	761	0	0.305	0	5	0	0	0	0.096	0	0	0	0	0	0	0.5065	0	0	0	0	0	0	0	0	0	0	0	0	1.9725	0	0	0	0	0	0	0.5405	0	0	0	0
ENSMUSG00000002222_8_D	ENSMUST00000002292	ENSMUSG00000002222	Rmnd5a	chr6	71392429	71393188	-	71392429	71393124	695	0	0	0	5.803	0	0	0	0	0	0	6.151	0	24.5785	0	0	0	2.0005	0	0	0	0	0	0	0	0	0	0	0	0.048	0.173	0	0	0	0	0	0	1.6925	0	0
ENSMUSG00000002222_9_P	ENSMUST00000002292	ENSMUSG00000002222	Rmnd5a	chr6	71392651	71393188	-	71392651	71393124	473	0	0	0	0	0	0	0	0	0	0	0	0	0	0	0	19.449	0	0	0	0	0	0	18.185	0	0	0	0	0	0	0	0	0	0.736	13.641	6.9625	0	0	0	3.757
ENSMUSG00000002227_1_S	ENSMUST00000002297	ENSMUSG00000002227	Mov10	chr3	104794830	104795240	-	104794830	104795148	318	100	100	100	100	100	100	100	100	100	100	100	100	100	100	100	100	100	100	100	100	100	100	100	100	100	100	100	100	100	100	100	100	100	100	100	100	100	100	100
ENSMUSG00000002228_1_S	ENSMUST00000002298	ENSMUSG00000002228	Ppm1j	chr3	104785701	104786029	+	104785852	104786029	177	100	100	100	100	100	100	100	100	100	100	100	100	NA	100	100	100	100	100	100	100	NA	100	NA	100	100	100	100	100	100	100	100	100	100	100	100	100	100	100	100
ENSMUSG00000002233_1_S	ENSMUST00000002303	ENSMUSG00000002233	Rhoc	chr3	104793869	104794461	+	104794043	104794461	418	100	100	100	100	100	100	100	100	100	100	100	100	100	100	100	100	100	100	100	100	100	100	100	100	100	100	100	100	100	100	100	100	100	100	100	100	100	100	100
ENSMUSG00000042599_1_D	ENSMUST00000002305	ENSMUSG00000042599	Kdm7a	chr6	39136620	39143305	-	39136620	39143210	6590	0	15.459	85.2885	2.336	0	17.009	76.4165	13.5	21.82	30.508	64.5005	0	55.943	0	18.912	23.7725	36.1215	43.246	41.6685	29.6525	9.7655	27.677	17.3615	28.217	85.305	32.504	68.3215	68.026	34.1045	0	61.8395	26.4445	12.609	21.3615	30.139	51.595	25.9935	25.7795	33.395
ENSMUSG00000042599_2_D	ENSMUST00000002305	ENSMUSG00000042599	Kdm7a	chr6	39136724	39143305	-	39136724	39143210	6486	88.302	84.541	14.7115	97.664	39.785	82.991	0	76.8195	77.2555	69.492	5.1555	28.6985	5.1125	39.9765	49.599	25.4235	25.239	56.754	24.219	54.3075	75.6415	43.229	41.6825	31.4845	8.8195	44.3065	6.215	21.5585	65.7415	66.82	38.1605	62.199	87.391	41.922	42.8515	40.7095	48.8125	61.0195	57.401
ENSMUSG00000042599_3_P	ENSMUST00000002305	ENSMUSG00000042599	Kdm7a	chr6	39142389	39143305	-	39142389	39143210	821	11.698	0	0	0	60.215	0	23.5835	9.6805	0.9245	0	30.344	71.3015	38.9445	60.0235	31.4895	50.804	38.6395	0	34.1125	16.04	14.5935	29.094	40.956	40.2985	5.8755	23.1895	25.4635	10.415	0.154	33.18	0	11.357	0	36.7165	27.0095	7.6955	25.194	13.201	9.204
ENSMUSG00000024220_1_S	ENSMUST00000002318	ENSMUSG00000024220	Zfp523	chr17	28205110	28205886	+	28205209	28205886	677	100	100	100	100	100	100	100	100	100	100	100	100	100	100	100	100	100	100	100	100	100	100	100	100	100	100	100	100	100	100	100	100	100	100	100	100	100	100	100
ENSMUSG00000002250_1_S	ENSMUST00000002320	ENSMUSG00000002250	Ppard	chr17	28299601	28301474	+	28299849	28301474	1625	100	100	100	100	100	100	100	100	100	100	100	100	100	100	100	100	100	100	100	100	100	100	100	100	100	100	100	100	100	100	100	100	100	100	100	100	100	100	100
ENSMUSG00000002257_1_S	ENSMUST00000002327	ENSMUSG00000002257	Def6	chr17	28228068	28228608	+	28228289	28228608	319	100	100	100	100	100	100	100	100	100	100	100	100	100	100	100	100	100	100	100	100	100	100	100	100	100	100	100	100	100	100	100	100	100	100	100	100	100	100	100
ENSMUSG00000002280_3_D	ENSMUST00000002350	ENSMUSG00000002280	Ciao3	chr17	25782015	25782848	+	25782254	25782848	594	0	33.82	0.436	0	11.114	0	0	3.898	8.9795	12.36	93.322	0	95.159	0	0	0	0	0	0	0	27.036	0	0	0	0	0	0	0	6.0375	10.4835	0	0	12.441	0	0	0.4435	0	0	0
ENSMUSG00000002280_4_D	ENSMUST00000002350	ENSMUSG00000002280	Ciao3	chr17	25782015	25783332	+	25782254	25783332	1078	27.739	4.412	83.163	40.446	7.6745	5.098	59.441	5.9075	4.6905	5.0885	6.678	5.389	4.841	7.125	99.5575	100	99.7845	99.6125	82.2785	91.59	5.9345	99.679	98.829	99.556	100	99.5675	100	100	3.3625	3.7575	40.7645	65.2	3.674	64.052	64.864	69.1335	67.008	64.894	57.943
ENSMUSG00000002280_2_P	ENSMUST00000002350,ENSMUST00000237541	ENSMUSG00000002280	Ciao3	chr17	25782015	25782694	+	25782254	25782694	440	55.009	61.768	16.4015	59.554	81.2115	0	0	66.3	61.449	73.2285	0	78.1855	0	72.304	0	0	0	0	7.562	8.41	67.0295	0	0	0	0	0	0	0	65.423	65.554	37.0085	34.8	53.527	33.2415	28.0425	29.2935	24.509	31.619	42.057
ENSMUSG00000002280_1_D	ENSMUST00000002350,ENSMUST00000237541,ENSMUST00000134108	ENSMUSG00000002280	Ciao3	chr17	25782015	25782805	+	25782254	25782805	551	17.252	0	0	0	0	94.902	40.559	23.8945	24.88	9.3225	0	16.4255	0	20.571	0.4425	0	0.2155	0.3875	10.1595	0	0	0.321	1.171	0.444	0	0.4325	0	0	25.1765	20.205	22.228	0	30.358	2.7065	7.0935	1.1295	8.483	3.487	0
ENSMUSG00000002289_1_D	ENSMUST00000002360	ENSMUSG00000002289	Angptl4	chr17	33773749	33775568	-	33773749	33775386	1637	2.5555	1.803	0.403	0.369	0.153	0	8.8985	0.3825	0.5415	0.5595	1.7855	2.865	0	0.4005	0.194	0.2965	0.107	0.411	0.2535	0.158	2.7915	0.132	1.014	0.237	0.568	0	0.098	0	0.458	0.219	0.2285	0.0995	0.607	0.189	0	0.199	0.1545	0.3195	0.1505
ENSMUSG00000002289_2_P	ENSMUST00000002360	ENSMUSG00000002289	Angptl4	chr17	33774901	33775568	-	33774901	33775386	485	97.4445	98.197	99.597	99.631	99.847	100	91.1015	99.6175	99.4585	99.4405	98.2145	97.135	100	99.5995	99.806	99.7035	99.893	99.589	99.7465	99.842	97.2085	99.868	98.986	99.763	99.432	100	99.902	100	99.542	99.781	99.7715	99.9005	99.393	99.811	100	99.801	99.8455	99.6805	99.8495
ENSMUSG00000002297_2_D	ENSMUST00000002368	ENSMUSG00000002297	Dbf4	chr5	8396942	8398162	-	8396942	8397216	274	3.764	0	19.8795	0	0	48.504	22.0095	3.519	5.1775	3.3905	0	0	0	0	10.1435	14.586	11.426	14.1675	10.146	11.874	3.3435	10.7885	10.6195	19.0675	17.272	8.398	22.725	17.1495	0	0	3.8325	8.7835	0	15.3975	14.3265	12.511	15.1695	16.0435	4.0945
ENSMUSG00000002297_1_P	ENSMUST00000002368,ENSMUST00000168500,ENSMUST00000171808	ENSMUSG00000002297	Dbf4	chr5	8397193	8398162	-	8397193	8397216	23	82.168	0	7.894	0	100	51.496	38.6795	85.138	79.4155	76.275	50	100	50	91.942	52.2	36.9165	34.321	37.452	44.9705	52.327	67.3335	46.852	44.3865	19.1395	37.3545	43.7515	52.945	38.701	76.9665	96.7265	31.9945	50.509	0	43.722	32.592	49.475	38.7565	52.2405	67.0165
ENSMUSG00000002308_2_D	ENSMUST00000002379	ENSMUSG00000002308	Cd320	chr17	33848285	33849780	+	33848428	33849780	1352	2.6435	1.206	0.2565	4.073	0.058	13.992	8.8685	3.5685	4.476	5.6385	12.977	0.6355	28.8135	0	0.6335	0.738	0.64	0.5185	0.417	0.687	9.321	0.629	0.6155	1.39	1.0945	0.7315	1.2465	1.5485	5.9615	0.1805	0.185	0.241	1.259	0.117	0.3245	0.3145	0.381	0.3855	0.535
ENSMUSG00000002308_1_P	ENSMUST00000002379,ENSMUST00000087559	ENSMUSG00000002308	Cd320	chr17	33848285	33848755	+	33848428	33848755	327	97.3565	98.794	99.7435	95.927	99.942	86.008	91.1315	96.4315	95.524	94.3615	87.023	99.3645	71.1865	100	99.3665	99.262	99.36	99.4815	99.583	99.313	90.679	99.371	99.3845	98.61	98.9055	99.2685	98.7535	98.4515	94.0385	99.8195	99.815	99.759	98.741	99.883	99.6755	99.6855	99.619	99.6145	99.465
ENSMUSG00000022218_1_S	ENSMUST00000002389	ENSMUSG00000022218	Tgm1	chr14	55700018	55700428	-	55700018	55700202	184	100	100	100	100	100	100	NA	100	100	100	NA	100	NA	100	100	100	100	100	100	100	NA	100	NA	100	100	NA	NA	NA	100	100	NA	100	NA	NA	NA	NA	NA	100	100
ENSMUSG00000002324_1_S	ENSMUST00000002395	ENSMUSG00000002324	Rec8	chr14	55625275	55625395	+	55625361	55625395	34	100	100	100	100	100	NA	100	100	100	100	100	100	100	100	100	100	100	100	100	100	100	100	100	100	100	100	100	100	100	100	100	100	NA	100	100	100	100	100	100
ENSMUSG00000002326_1_S	ENSMUST00000002397	ENSMUSG00000002326	Gmpr2	chr14	55678223	55678741	+	55678413	55678741	328	100	100	100	100	100	100	100	100	100	100	100	100	100	100	100	100	100	100	100	100	100	100	100	100	100	100	100	100	100	100	100	100	100	100	100	100	100	100	100
ENSMUSG00000022220_1_S	ENSMUST00000002398	ENSMUSG00000022220	Adcy4	chr14	55769085	55769287	-	55769085	55769140	55	100	100	100	100	100	100	NA	100	100	100	100	100	NA	100	100	100	100	100	100	100	100	100	100	100	100	100	100	100	100	100	100	100	100	100	100	100	100	100	100
ENSMUSG00000002329_1_D	ENSMUST00000002400	ENSMUSG00000002329	Mdp1	chr14	55657878	55659074	-	55657878	55658982	1104	16.044	30.517	2.886	37.537	23.6995	34.201	3.417	32.0435	19.242	19.054	5.332	9.906	6.2825	10.993	4.306	3.9185	4.772	4.455	4.555	5.5555	19.261	4.4995	4.9325	4.6795	4.9115	5.7495	5.6015	6.133	28.995	5.39	4.075	4.385	42.429	5.219	4.5195	4.542	4.921	4.9655	4.821
ENSMUSG00000002329_2_P	ENSMUST00000002400	ENSMUSG00000002329	Mdp1	chr14	55658869	55659074	-	55658869	55658982	113	83.956	69.483	97.114	62.463	76.3005	65.799	96.583	67.9565	80.758	80.946	94.668	90.094	93.7175	89.007	95.694	96.0815	95.228	95.545	95.445	94.4445	80.739	95.5005	95.0675	95.3205	95.0885	94.2505	94.3985	93.867	71.005	94.61	95.925	95.615	57.571	94.781	95.4805	95.458	95.079	95.0345	95.179
ENSMUSG00000002332_1_S	ENSMUST00000002403	ENSMUSG00000002332	Dhrs1	chr14	55739019	55739420	-	55739019	55739283	264	100	100	100	100	100	100	100	100	100	100	100	100	100	100	100	100	100	100	100	100	100	100	100	100	100	100	100	100	100	100	100	100	100	100	100	100	100	100	100
ENSMUSG00000002341_1_D	ENSMUST00000002412	ENSMUSG00000002341	Ncan	chr8	70093084	70096450	-	70093084	70096319	3235	80.564	37.172	100	100	31.1795	100	100	84.773	98.635	98.252	100	100	100	42.727	100	99.7365	100	100	100	100	83.6225	100	100	99.9035	99.9705	99.912	99.936	99.9605	98.9885	63.613	100	100	100	100	100	100	100	100	100
ENSMUSG00000002341_2_P	ENSMUST00000002412	ENSMUSG00000002341	Ncan	chr8	70095055	70096450	-	70095055	70096319	1264	19.436	62.828	0	0	68.8205	0	0	15.227	1.365	1.748	0	0	0	57.273	0	0.2635	0	0	0	0	16.3775	0	0	0.0965	0.0295	0.088	0.064	0.0395	1.0115	36.387	0	0	0	0	0	0	0	0	0
ENSMUSG00000002342_2_P	ENSMUST00000002413	ENSMUSG00000002342	Tmem161a	chr8	70181882	70182297	+	70182139	70182297	158	10.654	0	51.6975	0	97.6755	0	12.487	31.795	56.0165	54.4355	49.2565	93.2625	51.3085	96.435	57.742	37.449	52.72	47.4115	54.609	55.278	75.1555	56.345	55.5515	51.1205	53.937	49.1085	57.584	59.419	50.5365	85.8265	54.9365	57.953	0	44.986	51.552	55.5155	48.5345	54.0605	56.7945
ENSMUSG00000002342_3_D	ENSMUST00000002413	ENSMUSG00000002342	Tmem161a	chr8	70181882	70182900	+	70182139	70182900	761	4.5155	6.432	3.009	79.312	0	34.114	0	2.167	3.4175	2.8985	43.536	0	22.827	0	0	10.5665	2.298	5.5825	0	0	1.579	2.221	3.53	2.6355	3.766	0	2.07	0	5.8735	0	4.671	1.104	21.768	2.075	1.708	0.652	0	1.7825	3.727
ENSMUSG00000002342_4_D	ENSMUST00000002413	ENSMUSG00000002342	Tmem161a	chr8	70181882	70183681	+	70182139	70183681	1542	4.8025	5.178	2.4975	5.326	0.663	5.792	6.863	4.686	4.189	6.229	7.2075	1.8045	3.4625	1.0955	3.167	6.3935	3.605	4.0105	4.0985	3.3935	3.477	3.3365	4.1605	3.3825	4.3355	5.6285	4.3445	5.025	6.5885	1.8315	2.4225	2.37	7.423	3.2565	2.8985	2.742	4.14	3.5305	3.1305
ENSMUSG00000002342_1_D	ENSMUST00000002413,ENSMUST00000182980	ENSMUSG00000002342	Tmem161a	chr8	70181882	70182852	+	70182139	70182852	713	80.028	88.39	42.796	15.362	1.6615	60.093	80.65	61.352	36.3765	36.436	0	4.933	22.402	2.4695	39.091	45.5915	41.3775	42.995	41.293	41.329	19.7885	38.0985	36.758	42.8615	37.961	45.2625	36.0015	35.556	37.001	12.342	37.97	38.572	70.808	49.6825	43.841	41.0895	47.3255	40.627	36.348
ENSMUSG00000002365_1_S	ENSMUST00000002436	ENSMUSG00000002365	Snx9	chr17	5930569	5931955	+	5930617	5931955	1338	100	100	100	100	100	100	100	100	100	100	100	100	100	100	100	100	100	100	100	100	100	100	100	100	100	100	100	100	100	100	100	100	100	100	100	100	100	100	100
ENSMUSG00000024206_1_S	ENSMUST00000002444	ENSMUSG00000024206	Rfx2	chr17	56775896	56777074	-	56775896	56776961	1065	100	100	100	100	100	100	100	100	100	100	100	100	100	100	100	100	100	100	100	100	100	100	100	100	100	100	100	100	100	100	100	100	100	100	100	100	100	100	100
ENSMUSG00000002372_1_S	ENSMUST00000002445	ENSMUSG00000002372	Ranbp3	chr17	56710855	56711764	+	56710899	56711764	865	100	100	100	100	100	100	100	100	100	100	100	100	100	100	100	100	100	100	100	100	100	100	100	100	100	100	100	100	100	100	100	100	100	100	100	100	100	100	100
ENSMUSG00000002379_1_S	ENSMUST00000002452	ENSMUSG00000002379	Ndufa11	chr17	56721984	56722137	+	56722097	56722137	40	100	100	100	100	100	100	100	100	100	100	100	100	100	100	100	100	100	100	100	100	100	100	100	100	100	100	100	100	100	100	100	100	100	100	100	100	100	100	100
ENSMUSG00000020622_1_S	ENSMUST00000002456	ENSMUSG00000020622	Nt5c1b	chr12	10389803	10390175	+	10390133	10390175	42	NA	100	100	100	NA	100	NA	NA	NA	NA	NA	NA	NA	NA	NA	NA	NA	100	NA	100	NA	NA	100	NA	NA	NA	NA	NA	NA	100	NA	100	NA	NA	NA	NA	100	100	NA
ENSMUSG00000002393_1_D	ENSMUST00000002466	ENSMUSG00000002393	Nr2f6	chr8	71374126	71374754	-	71374126	71374482	356	51.499	66.846	27.4695	28.977	0.825	72.27	35.7545	42.9645	39.7925	36.1425	100	2.8855	100	1.139	20.5135	20.8195	28.4795	35.584	31.957	26.201	55.139	21.4685	26.359	24.784	35.6895	30.94	35.6295	35.4045	53.5655	7.8905	24.3515	20.2015	71.335	22.0835	31.7875	19.4045	29.054	23.4505	18.102
ENSMUSG00000002393_2_D	ENSMUST00000002466	ENSMUSG00000002393	Nr2f6	chr8	71374158	71374754	-	71374158	71374482	324	0	0	29.0615	71.023	0	0	64.2455	0	0	0	0	0	0	0	21.0545	28.992	18.3015	14.031	19.491	15.2105	0	22.941	17.7535	27.076	13.7725	22.3635	12.624	9.2155	0	0	24.448	22.2545	0	29.148	16.268	26.9575	16.137	24.0945	21.495
ENSMUSG00000002393_3_D	ENSMUST00000002466	ENSMUSG00000002393	Nr2f6	chr8	71374334	71374754	-	71374334	71374482	148	0	0	9.867	0	0	0	0	4.4765	1.4565	0	0	0.7615	0	0	0	1.6335	0	7.8115	0	0	21.0175	0	0	18.218	0	0	0	0	0	9.0805	12.2705	0	0	0	5.06	0	0	0	6.442
ENSMUSG00000002393_4_P	ENSMUST00000002466	ENSMUSG00000002393	Nr2f6	chr8	71374368	71374754	-	71374368	71374482	114	48.501	33.154	33.6015	0	99.175	27.73	0	52.5585	58.751	63.8575	0	96.353	0	98.861	58.4325	48.555	53.219	42.574	48.5515	58.588	23.8435	55.59	55.8875	29.922	50.5385	46.6965	51.7465	55.38	46.4345	83.029	38.93	57.5435	28.665	48.768	46.8845	53.6385	54.8095	52.455	53.961
ENSMUSG00000031820_1_P	ENSMUST00000002473	ENSMUSG00000031820	Babam1	chr8	71404194	71404544	+	71404398	71404544	146	90.926	84.495	95.272	84.237	99.1025	84.336	53.239	95.331	93.398	92.9675	88.859	98.641	82.031	97.578	96.8595	96.796	96.9155	95.6325	95.681	96.802	87.666	96.961	95.6055	95.5425	95.6125	94.7725	94.7755	96.221	95.145	96.0875	96.047	96.5365	97.98	96.196	95.9865	96.87	96.624	94.134	95.723
ENSMUSG00000031820_2_D	ENSMUST00000002473	ENSMUSG00000031820	Babam1	chr8	71404194	71404632	+	71404398	71404632	234	9.074	15.505	4.728	15.763	0.8975	15.664	46.761	4.669	6.602	7.0325	11.141	1.359	17.969	2.422	3.1405	3.204	3.0845	4.3675	4.319	3.198	12.334	3.039	4.3945	4.4575	4.3875	5.2275	5.2245	3.779	4.855	3.9125	3.953	3.4635	2.02	3.804	4.0135	3.13	3.376	5.866	4.277
ENSMUSG00000002413_1_D	ENSMUST00000002487	ENSMUSG00000002413	Braf	chr6	39603237	39610404	-	39603237	39610381	7144	17.7765	68.902	99.697	49.376	0	83.069	50	15.0375	30.9345	28.6015	100	4.72	61.0825	0	59.893	90.09	85.622	87.0275	91.928	69.648	14.8165	50.186	57.3005	75.121	86.9135	71.985	73.947	76.0855	53.3385	0	93.0455	53.9385	94.621	71.5065	73.4005	75.8315	99.2405	65.2065	51.5295
ENSMUSG00000002413_2_D	ENSMUST00000002487	ENSMUSG00000002413	Braf	chr6	39603305	39610404	-	39603305	39610381	7076	0	30.885	0	33.951	0	0	20.6645	18.8	8.456	11.831	0	0	0	0	22.9605	0	0	12.9725	0	5.1305	63.0695	7.293	0	12.7515	5.06	0	4.351	0	34.5365	0	0	8.69	0	6.449	14.4465	17.264	0	9.4165	8.1755
ENSMUSG00000002413_3_D	ENSMUST00000002487	ENSMUSG00000002413	Braf	chr6	39603367	39610404	-	39603367	39610381	7014	77.7755	0	0	6.818	100	16.931	17.8875	66.1625	60.5845	59.5675	0	95.28	23.0115	78.0615	17.1465	9.7515	14.378	0	7.8785	25.2215	0	42.521	42.5955	11.97	7.915	27.657	21.702	23.9145	12.125	100	5.9	37.166	0	22.0445	10.541	6.9045	0	24.607	40.295
ENSMUSG00000002413_4_P	ENSMUST00000002487	ENSMUSG00000002413	Braf	chr6	39609041	39610404	-	39609041	39610381	1340	4.4485	0.213	0.303	9.855	0	0	11.448	0	0.0255	0	0	0	15.9055	21.9385	0	0.1585	0	0	0.1935	0	22.114	0	0.1045	0.1575	0.1115	0.358	0	0	0	0	1.0545	0.2055	5.379	0	1.612	0	0.7595	0.77	0
ENSMUSG00000002428_1_S	ENSMUST00000002502	ENSMUSG00000002428	Hltf	chr3	20116571	20118486	+	20116724	20118486	1762	100	100	100	100	100	100	100	100	100	100	100	100	100	100	100	100	100	100	100	100	100	100	100	100	100	100	100	100	100	100	100	100	100	100	100	100	100	100	100
ENSMUSG00000054452_1_P	ENSMUST00000002518	ENSMUSG00000054452	Tle5	chr10	81565471	81566164	+	81565693	81566164	471	91.529	86.421	77.041	85.398	99.976	68.185	69.8145	91.6705	92.988	92.8225	78.1115	99.876	76.457	99.973	81.349	76.8565	79.635	80.4595	80.7945	83.703	93.7785	80.7885	78.0195	75.1825	76.8525	75.204	78.148	78.322	92.409	99.1895	78.3895	82.6435	67.111	78.977	78.2225	81.4735	77.5415	80.17	80.416
ENSMUSG00000054452_2_D	ENSMUST00000002518	ENSMUSG00000054452	Tle5	chr10	81565471	81566330	+	81565693	81566330	637	0	0	15.6945	0.626	0.024	0	0	2.9435	1.8175	1.585	0	0.104	0	0.019	13.7155	12.494	11.456	11.9775	13.695	11.3365	1.5075	13.7985	12.1835	17.6585	15.9065	17.24	14.6845	15.805	2.258	0.52	14.0775	11.5105	4.855	13.829	13.9135	12.25	16.5185	13.1505	12.1035
ENSMUSG00000054452_3_D	ENSMUST00000002518	ENSMUSG00000054452	Tle5	chr10	81565471	81566362	+	81565693	81566362	669	8.471	13.579	7.264	13.977	0	31.815	30.1855	5.3865	5.1945	5.5925	21.8885	0.02	23.543	0.008	4.9355	10.649	8.909	7.563	5.51	4.9605	4.7145	5.4125	9.797	7.159	7.241	7.5555	7.167	5.873	5.3325	0.2905	7.533	5.8465	28.034	7.1935	7.864	6.2765	5.9405	6.6795	7.4805
ENSMUSG00000002459_1_S	ENSMUST00000002533	ENSMUSG00000002459	Rgs20	chr1	4909556	4910662	-	4909556	4910473	917	100	100	100	100	100	100	100	100	100	100	100	100	100	100	100	100	100	100	100	100	100	100	100	100	100	100	100	100	100	100	100	100	100	NA	100	100	NA	100	100
ENSMUSG00000002504_1_S	ENSMUST00000002572	ENSMUSG00000002504	Slc9a3r2	chr17	24639285	24640389	-	24639285	24640230	945	100	100	100	100	100	100	100	100	100	100	100	100	100	100	100	100	100	100	100	100	100	100	100	100	100	100	100	100	100	100	100	100	100	100	100	100	100	100	100
ENSMUSG00000002489_1_D	ENSMUST00000002588	ENSMUSG00000002489	Tiam1	chr16	89787104	89789591	-	89787104	89789121	2017	48.8675	100	100	74.944	9.644	100	81.5335	61.19	68.277	66.2275	100	11.7815	91.486	9.1425	61.406	100	90.7225	100	98.993	100	50.3725	57.422	91.726	100	100	82.933	100	85.48	75.349	27.927	100	65.4915	100	79.6605	82.4495	100	100	64.8585	85.696
ENSMUSG00000002489_2_P	ENSMUST00000002588	ENSMUSG00000002489	Tiam1	chr16	89788212	89789591	-	89788212	89789121	909	51.1325	0	0	25.056	90.356	0	18.4665	38.81	31.723	33.7725	0	88.2185	8.514	90.8575	38.594	0	9.2775	0	1.007	0	49.6275	42.578	8.274	0	0	17.067	0	14.52	24.651	72.073	0	34.5085	0	20.3395	17.5505	0	0	35.1415	14.304
ENSMUSG00000002524_1_S	ENSMUST00000002599	ENSMUSG00000002524	Puf60	chr15	76070181	76070627	-	76070181	76070327	146	100	100	100	100	100	100	100	100	100	100	100	100	100	100	100	100	100	100	100	100	100	100	100	100	100	100	100	100	100	100	100	100	100	100	100	100	100	100	100
ENSMUSG00000022568_1_S	ENSMUST00000002603	ENSMUSG00000022568	Scrib	chr15	76047157	76047537	-	76047157	76047391	234	100	100	100	100	100	100	100	100	100	100	100	100	100	100	100	100	100	100	100	100	100	100	100	100	100	100	100	100	100	100	100	100	100	100	100	100	100	100	100
ENSMUSG00000002550_1_S	ENSMUST00000002625	ENSMUSG00000002550	Uck1	chr2	32254988	32256211	-	32254988	32256029	1041	100	100	100	100	100	100	100	100	100	100	100	100	100	100	100	100	100	100	100	100	100	100	100	100	100	100	100	100	100	100	100	100	100	100	100	100	100	100	100
ENSMUSG00000002565_1_S	ENSMUST00000002640	ENSMUSG00000002565	Scin	chr12	40059756	40060627	-	40059756	40060499	743	NA	100	100	100	100	NA	100	100	100	100	100	100	100	100	100	100	100	100	100	100	100	100	100	100	100	100	100	100	100	100	100	100	100	100	100	100	100	100	100
ENSMUSG00000002580_1_S	ENSMUST00000002655	ENSMUSG00000002580	Mien1	chr11	98437707	98438145	-	98437707	98438061	354	100	100	100	100	100	100	100	100	100	100	100	100	100	100	100	100	100	100	100	100	100	100	100	100	100	100	100	100	100	100	100	100	100	100	100	100	100	100	100
ENSMUSG00000002588_1_S	ENSMUST00000002663	ENSMUSG00000002588	Pon1	chr6	5168100	5168496	-	5168100	5168337	237	NA	100	100	100	100	NA	NA	NA	100	100	NA	100	NA	NA	NA	NA	NA	100	100	100	NA	100	NA	NA	100	100	100	100	NA	100	NA	NA	100	100	NA	NA	NA	NA	NA
ENSMUSG00000002602_1_D	ENSMUST00000002677	ENSMUSG00000002602	Axl	chr7	25757272	25759013	-	25757272	25758661	1389	50.4885	100	65.591	48.948	9.4295	82.065	100	58.687	84.2755	88.7215	100	16.708	100	12.71	65.4265	59.4895	61.069	66.7485	90.281	68.9945	81.755	69.8265	74.799	62.709	66.686	100	57.642	64.4905	83.221	38.822	74.484	72.6555	91.608	72.6365	57.0835	73.583	91.829	57.803	71.329
ENSMUSG00000002602_2_D	ENSMUST00000002677	ENSMUSG00000002602	Axl	chr7	25757611	25759013	-	25757611	25758661	1050	0	0	26.3505	46.321	0	17.935	0	0	0	0	0	0	0	0	26.2655	25.234	14.7815	22.987	4.5955	9.034	18.245	16.899	10.925	23.1885	13.176	0	10.7535	8.59	0	0	0	12.3965	8.392	19.1445	30.516	11.8225	0	16.952	3.72
ENSMUSG00000002602_3_D	ENSMUST00000002677	ENSMUSG00000002602	Axl	chr7	25757815	25759013	-	25757815	25758661	846	0	0	8.0585	1.075	0	0	0	0	0.276	0	0	0	0	0	0	6.313	1.426	0	0	1.677	0	0	0	6.3655	0	0	0	0	0	0	17.6	0	0	0	6.1535	0	0	0	0
ENSMUSG00000002602_4_P	ENSMUST00000002677	ENSMUSG00000002602	Axl	chr7	25757978	25759013	-	25757978	25758661	683	49.5115	0	0	3.655	90.5705	0	0	41.313	15.449	11.2785	0	83.292	0	87.29	8.308	8.9635	22.724	10.2645	5.1235	20.295	0	13.2745	14.276	7.737	20.138	0	31.6045	26.9195	16.779	61.178	7.916	14.948	0	8.219	6.2465	14.5945	8.171	25.2445	24.951
ENSMUSG00000002603_1_S	ENSMUST00000002678	ENSMUSG00000002603	Tgfb1	chr7	25704783	25705079	+	25704942	25705079	137	100	100	100	100	100	100	NA	100	100	100	NA	100	100	100	100	100	100	NA	100	100	NA	100	NA	NA	100	100	NA	NA	100	100	100	100	100	100	100	100	100	100	100
ENSMUSG00000002608_1_D	ENSMUST00000002683	ENSMUSG00000002608	Ccdc97	chr7	25711105	25713113	-	25711105	25712992	1887	33.1405	57.009	33.2415	43.095	12.8175	55.113	48.94	40.2975	54.513	57.993	20.997	24.542	16.392	23.529	30.99	28.361	29.7985	30.578	30.602	26.1295	21.9215	29.812	31.7685	30.4305	30.139	29.7535	26.4785	26.7765	64.7875	34.693	28.361	28.0895	58.004	26.887	28.4185	24.1025	28.9085	23.381	28.268
ENSMUSG00000002608_2_D	ENSMUST00000002683	ENSMUSG00000002608	Ccdc97	chr7	25711585	25713113	-	25711585	25712992	1407	0	0	0	17.228	87.1825	0	0	9.539	18.9085	13.8235	0	75.458	0	76.471	0	0	0	0	0	0	1.1945	0.63	0	0	1.0485	0.22	0	0	5.0005	33.3875	0	0	0	0	2.0165	2.7905	0	1.1515	0
ENSMUSG00000002608_3_P	ENSMUST00000002683	ENSMUSG00000002608	Ccdc97	chr7	25712783	25713113	-	25712783	25712992	209	66.8595	42.991	66.7585	39.677	0	44.887	51.06	50.1635	26.5785	28.183	79.003	0	83.608	0	69.01	71.639	70.2015	69.422	69.398	73.8705	76.884	69.558	68.2315	69.5695	68.8125	70.0265	73.5215	73.2235	30.212	31.9195	71.639	71.9105	41.996	73.113	69.5655	73.107	71.0915	75.4675	71.732
ENSMUSG00000024045_1_D	ENSMUST00000002699	ENSMUSG00000024045	Akap8	chr17	32303671	32305706	-	32303671	32305256	1585	15.4335	61.014	55.8405	38.401	100	69.108	72.352	30.14	52.4645	64.051	62.986	85.17	78.7855	100	37.33	51.9225	44.36	48.043	67.9755	48.6435	74.821	38.658	51.345	48.1865	51.999	78.3115	53.4025	52.7965	54.3875	93.5735	46.3175	40.9055	67.778	52.6735	43.395	44.7205	65.0635	45.5525	44.531
ENSMUSG00000024045_2_D	ENSMUST00000002699	ENSMUSG00000024045	Akap8	chr17	32304696	32305706	-	32304696	32305256	560	2.8795	38.986	21.7215	61.599	0	30.892	6.4555	0.755	0.289	0.103	0	0	0	0	7.699	11.882	17.725	11.3465	3.832	8.8405	5.9045	9.3805	7.8435	17.8715	4.4305	0.6965	2.8205	8.693	0	0.118	16.8115	6.187	32.222	3.9205	25.786	9.499	3.98	9.873	9.4495
ENSMUSG00000024045_3_P	ENSMUST00000002699	ENSMUSG00000024045	Akap8	chr17	32304968	32305706	-	32304968	32305256	288	81.687	0	22.438	0	0	0	21.1925	69.105	47.246	35.846	37.014	14.83	21.2145	0	54.9705	36.196	37.915	40.6105	28.1925	42.5155	19.2745	51.9615	40.8115	33.9415	43.571	20.992	43.7765	38.5105	45.6125	6.3085	36.8715	52.9075	0	43.4065	30.82	45.7805	30.9565	44.5745	46.0195
ENSMUSG00000002633_1_D	ENSMUST00000002708	ENSMUSG00000002633	Shh	chr5	28456841	28458603	-	28456841	28457854	1013	0	100	100	100	0	100	0	44.5975	69.0185	100	50	0	50	0	91.187	100	59.032	100	100	100	50	100	100	100	83.001	50	0	100	73.9415	0	0	0	NA	50	0	0	NA	100	50
ENSMUSG00000002633_2_P	ENSMUST00000002708	ENSMUSG00000002633	Shh	chr5	28456891	28458603	-	28456891	28457854	963	100	0	0	0	100	0	100	55.4025	30.9815	0	50	100	50	100	8.813	0	40.968	0	0	0	50	0	0	0	16.999	50	100	0	26.0585	100	100	100	NA	50	100	100	NA	0	50
ENSMUSG00000002635_1_S	ENSMUST00000002710	ENSMUSG00000002635	Pdcd2l	chr7	34184499	34184811	-	34184499	34184680	181	100	100	100	100	100	100	100	100	100	100	100	100	100	100	100	100	100	100	100	100	100	100	100	100	100	100	100	100	100	100	100	100	100	100	100	100	100	100	100
ENSMUSG00000002658_1_S	ENSMUST00000002733	ENSMUSG00000002658	Gtf2f1	chr17	57003403	57003631	-	57003403	57003426	23	100	100	100	100	100	100	100	100	100	100	100	100	100	100	100	100	100	100	100	100	100	100	100	100	100	100	100	100	100	100	100	100	100	100	100	100	100	100	100
ENSMUSG00000002660_1_S	ENSMUST00000002735	ENSMUSG00000002660	Clpp	chr17	56995877	56996188	+	56996047	56996188	141	100	100	100	100	100	100	100	100	100	100	100	100	100	100	100	100	100	100	100	100	100	100	100	100	100	100	100	100	100	100	100	100	100	100	100	100	100	100	100
ENSMUSG00000002661_1_P	ENSMUST00000002737	ENSMUSG00000002661	Alkbh7	chr17	56998929	56999137	+	56999092	56999137	45	96.9775	92.858	99.485	91.948	98.647	87.044	95.502	97.088	96.482	96.4185	96.7175	97.3805	97.6695	98.8485	98.564	98.785	98.6905	98.017	98.946	98.321	94.1775	98.402	98.6365	98.5275	98.101	98.18	98.2515	98.233	96.5155	99.541	99.483	98.8695	97.208	98.7415	99.0025	98.879	99.202	99.19	98.6775
ENSMUSG00000002661_2_D	ENSMUST00000002737	ENSMUSG00000002661	Alkbh7	chr17	56998929	56999313	+	56999092	56999313	221	1.367	7.142	0	0.765	1.353	0	2.133	0.343	0	0	0	2.6195	0.8545	1.1515	1.075	0.6625	0.999	1.853	0.299	1.425	4.0145	1.1845	0.6885	0.317	0.427	1.5715	1.5375	0.985	0.865	0.062	0.4365	1.0305	0	0.4885	0.6985	0.8835	0	0.3045	1.2735
ENSMUSG00000002661_3_D	ENSMUST00000002737	ENSMUSG00000002661	Alkbh7	chr17	56998929	56999342	+	56999092	56999342	250	1.6555	0	0.515	7.287	0	12.956	2.365	2.569	3.518	3.5815	3.2825	0	1.476	0	0.361	0.552	0.311	0.1295	0.755	0.2535	1.808	0.4135	0.675	1.156	1.472	0.249	0.211	0.7825	2.6195	0.397	0.081	0.1	2.792	0.77	0.2985	0.2375	0.798	0.5055	0.0485
ENSMUSG00000002679_1_S	ENSMUST00000002756,ENSMUST00000161598	ENSMUSG00000002679	Med6	chr12	81573558	81573960	-	81573558	81573829	271	100	100	100	100	100	100	100	100	100	100	100	100	100	100	100	100	100	100	100	100	100	100	100	100	100	100	100	100	100	100	100	100	100	100	100	100	100	100	100
ENSMUSG00000002688_1_D	ENSMUST00000002765	ENSMUSG00000002688	Prkd1	chr12	50341231	50342220	-	50341231	50342001	770	59.993	91.55	14.983	58.871	7.1125	100	58.62	24.909	39.5145	37.773	13.781	10.4915	57.906	1.6545	17.2275	12.0925	14.6905	12.983	13.3965	11.3435	20.8955	18.0285	14.037	16.0965	13.8805	13.182	12.325	15.063	39.83	20.2985	15.488	11.738	100	15.6065	18.438	12.3985	16.0205	10.2355	11.9015
ENSMUSG00000002688_2_D	ENSMUST00000002765	ENSMUSG00000002688	Prkd1	chr12	50341712	50342220	-	50341712	50342001	289	0	8.45	4.379	36.646	7.371	0	0	2.1795	0.5865	0	0	0	0	17.9275	0	11.4875	5.4925	7.4895	1.6095	4.9635	4.7105	2.3405	4.023	4.152	6.274	0	5.429	4.705	0.986	0	0	4.2055	0	12.982	4.103	5.717	8.8765	8.1405	3.959
ENSMUSG00000002688_3_P	ENSMUST00000002765	ENSMUSG00000002688	Prkd1	chr12	50341942	50342220	-	50341942	50342001	59	40.007	0	80.638	4.483	85.5165	0	41.38	72.911	59.899	62.227	86.219	89.5085	42.094	80.418	82.7725	76.42	79.817	79.5275	84.994	83.6925	74.394	79.631	81.9395	79.7515	79.8455	86.818	82.246	80.2315	59.184	79.7015	84.512	84.0565	0	71.4115	77.459	81.884	75.103	81.624	84.1395
ENSMUSG00000002718_1_P	ENSMUST00000002790	ENSMUSG00000002718	Cse1l	chr2	166945703	166946128	+	166945793	166946128	335	71.854	25.328	38.392	7.957	99.416	17.808	32.2	63.5485	49.741	51.954	41.459	98.9625	69.056	99.286	68.86	63.845	56.9435	61.799	63.2965	69.3865	67.441	71.809	65.183	52.408	61.3815	64.0765	66.119	66.037	54.4815	93.428	55.1295	70.62	10.263	57.4635	53.2185	68.84	59.7735	65.8205	76.115
ENSMUSG00000002718_2_D	ENSMUST00000002790	ENSMUSG00000002718	Cse1l	chr2	166945703	166946263	+	166945793	166946263	470	12.637	22.212	45.428	45.092	0.584	57.486	0	20.889	36.2295	35.812	44.464	1.0375	12.421	0.714	20.6295	23.755	30.569	28.9765	24.9955	20.189	21.7595	19.946	24.569	33.6435	27.0105	25.0705	23.6725	24.0495	33.7415	5.8515	36.1805	20.1905	41.913	32.602	34.25	23.5805	28.132	23.9145	15.146
ENSMUSG00000002718_3_D	ENSMUST00000002790	ENSMUSG00000002718	Cse1l	chr2	166945703	166946332	+	166945793	166946332	539	0	0	0	10.979	0	0	25.82	0	0.33	0	0	0	2.6325	0	3.8885	4.5645	3.5755	0	2.4705	3.412	5.699	0.95	0	0	0	2.124	0	0	0	0.605	1.3065	2.605	0	0	0	0	5.0505	0	3.601
ENSMUSG00000002718_4_D	ENSMUST00000002790	ENSMUSG00000002718	Cse1l	chr2	166945703	166946389	+	166945793	166946389	596	15.509	52.46	16.18	35.972	0	24.705	41.98	15.563	13.6995	12.234	14.077	0	15.8905	0	6.622	7.8355	8.9115	9.2245	9.238	7.0125	5.1005	7.295	10.2475	13.949	11.608	8.7295	10.208	9.9135	11.7775	0.1155	7.3835	6.5845	47.824	9.9345	12.5315	7.5795	7.044	10.265	5.1375
ENSMUSG00000002728_1_P	ENSMUST00000002805	ENSMUSG00000002728	Naa20	chr2	145915803	145916328	+	145915889	145916328	439	91.8595	97.015	95.106	84.603	100	95.678	93.6425	98.12	95.618	95.0805	97.298	100	96.2195	100	95.285	93.197	92.667	93.2555	94.408	95.329	85.9055	93.544	92.2625	90.639	89.919	91.64	91.644	91.7025	96.841	100	95.0255	96.1025	94	94.801	93.6435	95.5215	95.657	94.94	96.6945
ENSMUSG00000002728_2_D	ENSMUST00000002805	ENSMUSG00000002728	Naa20	chr2	145915803	145916375	+	145915889	145916375	486	0	0	0.6105	0	0	0.88	0	0	0	0	0	0	0.789	0	0	0.6395	0.171	0.317	0	1.375	0.7585	0.6385	1.377	0	1.483	0	0	0	0	0	0.5175	0	1.082	0.238	0.218	0.217	0	0.2975	0.168
ENSMUSG00000002728_3_D	ENSMUST00000002805	ENSMUSG00000002728	Naa20	chr2	145915803	145916425	+	145915889	145916425	536	8.1405	2.985	4.2835	15.397	0	3.441	6.3575	1.88	4.382	4.9195	2.702	0	2.9915	0	4.715	6.163	7.162	6.4275	5.592	3.296	13.336	5.8175	6.3605	9.361	8.598	8.36	8.356	8.2975	3.159	0	4.457	3.8975	4.918	4.9605	6.1385	4.2615	4.343	4.7625	3.1375
ENSMUSG00000002731_1_D	ENSMUST00000002808	ENSMUSG00000002731	Prkra	chr2	76629897	76630568	-	76629897	76630410	513	13.5575	1.118	0.994	0	0	22.599	22.589	3.7795	6.2965	9.753	33.87	0	54.658	0	2.029	1.471	1.4985	1.1585	1.2585	4.1855	4.1415	1.4945	3.2965	2.5795	1.75	3.3595	1.8165	1.9205	8.3835	0.7345	0.938	1.876	0	1.9185	0.2465	3.0285	2.635	2.9785	0.9855
ENSMUSG00000002731_2_D	ENSMUST00000002808	ENSMUSG00000002731	Prkra	chr2	76629939	76630568	-	76629939	76630410	471	57.954	79.448	28.814	98.711	1.389	77.401	77.411	69.393	39.9655	34.281	3.6965	2.669	10.656	0.46	26.7185	26.1735	29.6405	30.4625	30.1425	26.5325	13.136	27.3465	25.112	30.4715	31.769	29.496	30.2415	29.626	42.1855	12.107	30.237	27.5165	87.997	26.1615	26.353	22.349	31.2495	26.1335	26.132
ENSMUSG00000002731_3_P	ENSMUST00000002808	ENSMUSG00000002731	Prkra	chr2	76630191	76630568	-	76630191	76630410	219	28.4885	19.434	70.193	1.289	98.611	0	0	26.8275	53.7385	55.9655	62.434	97.331	34.686	99.54	71.2525	72.3555	68.8605	68.3785	68.599	69.282	82.7225	71.159	71.5915	66.949	66.4815	67.1445	67.942	68.4535	49.431	87.158	68.8245	70.6075	12.003	71.919	73.4	74.622	66.1155	70.888	72.883
ENSMUSG00000002732_1_S	ENSMUST00000002809	ENSMUSG00000002732	Fkbp7	chr2	76663043	76663352	-	76663043	76663190	147	100	100	100	100	NA	100	100	100	100	100	100	100	100	NA	100	100	100	100	100	100	100	100	100	100	100	100	100	100	100	100	100	100	100	100	100	100	100	100	100
ENSMUSG00000002741_1_P	ENSMUST00000002818	ENSMUSG00000002741	Ykt6	chr11	5966008	5966293	+	5966044	5966293	249	52.866	31.204	85.143	51.611	21.54	60.101	71.159	64.7125	55.3265	62.3435	83.206	40.319	85.9555	45.8395	81.561	78.6395	85.136	82.588	74.532	80.5005	87.89	83.6915	75.6085	83.8855	82.4975	76.711	83.0605	84.6065	72.341	64.0745	83.0335	82.477	43.884	75.499	83.816	81.5835	68.6895	83.13	81.866
ENSMUSG00000002741_2_D	ENSMUST00000002818	ENSMUSG00000002741	Ykt6	chr11	5966008	5967780	+	5966044	5967780	1736	47.134	68.796	14.857	48.389	78.46	39.899	28.841	35.2875	44.6735	37.6565	16.794	59.681	14.0445	54.1605	18.439	21.3605	14.864	17.412	25.468	19.4995	12.11	16.3085	24.3915	16.1145	17.5025	23.289	16.9395	15.3935	27.659	35.9255	16.9665	17.523	56.116	24.501	16.184	18.4165	31.3105	16.87	18.134
ENSMUSG00000002748_1_P	ENSMUST00000002825	ENSMUSG00000002748	Baz1b	chr5	135244105	135245373	+	135244463	135245373	910	9.517	0	0	24.168	46.735	0	0	20.6995	9.2585	11.0335	6.3355	46.46	16.357	29.8565	12.056	0	0	0	0	4.4795	29.5485	12.478	0	0	0	0	0	0	2.2375	52.661	0	8.682	0	0	0	6.3015	0.7295	4.459	12.602
ENSMUSG00000002748_2_D	ENSMUST00000002825	ENSMUSG00000002748	Baz1b	chr5	135244105	135246140	+	135244463	135246140	1677	90.483	100	100	75.832	53.265	100	100	79.3005	90.7415	88.9665	93.6645	53.54	83.643	70.1435	87.944	100	100	100	100	95.5205	70.4515	87.522	100	100	100	100	100	100	97.7625	47.339	100	91.318	100	100	100	93.6985	99.2705	95.541	87.398
ENSMUSG00000059409_1_D	ENSMUST00000002839	ENSMUSG00000059409	Ppp2r5d	chr17	46682990	46684126	-	46682990	46683988	998	56.337	100	61.568	74.348	7.0725	84.125	100	44.6695	50.3225	51.529	70.3975	14.716	66.4445	9.1835	57.029	61.751	56.821	63.991	57.223	55.9415	47.3755	56.1265	56.312	59.7	56.218	54.5845	58.5005	57.2555	53.6405	28.967	64.4475	52.69	100	59.321	59.73	56.113	55.79	62.79	65.9045
ENSMUSG00000059409_2_P	ENSMUST00000002839	ENSMUSG00000059409	Ppp2r5d	chr17	46683671	46684126	-	46683671	46683988	317	43.663	0	38.432	25.652	92.9275	15.875	0	55.3305	49.6775	48.471	29.6025	85.284	33.5555	90.8165	42.971	38.249	43.179	36.009	42.777	44.0585	52.6245	43.8735	43.688	40.3	43.782	45.4155	41.4995	42.7445	46.3595	71.033	35.5525	47.31	0	40.679	40.27	43.887	44.21	37.21	34.0955
ENSMUSG00000002763_1_S	ENSMUST00000002840	ENSMUSG00000002763	Pex6	chr17	46725187	46725541	+	46725324	46725541	217	100	100	100	100	100	100	100	100	100	100	100	100	100	100	100	100	100	100	100	100	100	100	100	100	100	100	100	100	100	100	100	100	100	100	100	100	100	100	100
ENSMUSG00000002767_1_S	ENSMUST00000002844,ENSMUST00000113429,ENSMUST00000113430	ENSMUSG00000002767	Mrpl2	chr17	46649883	46650132	+	46650096	46650132	36	100	100	100	100	100	100	100	100	100	100	100	100	100	100	100	100	100	100	100	100	100	100	100	100	100	100	100	100	100	100	100	100	100	100	100	100	100	100	100
ENSMUSG00000002768_1_S	ENSMUST00000002845	ENSMUSG00000002768	Mea1	chr17	46682718	46683111	+	46682870	46683111	241	100	100	100	100	100	100	100	100	100	100	100	100	100	100	100	100	100	100	100	100	100	100	100	100	100	100	100	100	100	100	100	100	100	100	100	100	100	100	100
ENSMUSG00000002769_1_S	ENSMUST00000002846	ENSMUSG00000002769	Gnmt	chr17	46725663	46725971	-	46725663	46725799	136	100	100	100	100	100	100	NA	100	100	100	100	100	NA	100	100	100	100	100	100	100	NA	100	100	100	100	100	100	100	100	100	100	100	100	100	100	100	100	100	100
ENSMUSG00000002771_1_S	ENSMUST00000002848	ENSMUSG00000002771	Grin2d	chr7	45831882	45834087	-	45831882	45832779	897	100	100	100	100	100	100	100	100	100	100	100	100	100	100	100	100	100	100	100	100	100	100	100	100	100	100	100	100	100	100	100	100	100	100	100	100	100	100	100
ENSMUSG00000030834_1_D	ENSMUST00000002850	ENSMUSG00000030834	Abcc6	chr7	45976379	45976944	-	45976379	45976835	456	0	0	19.0165	NA	NA	37.273	NA	50	50	75.4205	100	5.984	NA	9.2235	NA	0	50	NA	0	50	0	NA	0	NA	NA	NA	0	0	32.656	NA	NA	0	NA	NA	NA	NA	NA	NA	0
ENSMUSG00000030834_2_P	ENSMUST00000002850	ENSMUSG00000030834	Abcc6	chr7	45976468	45976944	-	45976468	45976835	367	100	100	80.9835	NA	NA	62.727	NA	50	50	24.5795	0	94.016	NA	90.7765	NA	100	50	NA	100	50	100	NA	100	NA	NA	NA	100	100	67.344	NA	NA	100	NA	NA	NA	NA	NA	NA	100
ENSMUSG00000002778_1_P	ENSMUST00000002855,ENSMUST00000211716	ENSMUSG00000002778	Kdelr1	chr7	45882976	45883246	+	45883011	45883246	235	54.8645	3.515	84.6395	0	91.9755	24.422	71.3295	77.0775	78.908	77.132	65.283	96.1595	66.2285	92.8995	89.011	83.801	85.1195	84.877	86.311	87.1515	86.931	88.6865	84.473	85.082	84.8715	85.9405	83.684	86.782	78.3145	94.833	86.9	88.325	26.542	85.6975	86.6205	87.4975	87.6035	87.2795	87.1685
ENSMUSG00000002778_2_D	ENSMUST00000002855,ENSMUST00000211716	ENSMUSG00000002778	Kdelr1	chr7	45882976	45883656	+	45883011	45883656	645	0	46.851	8.153	42.632	7.836	14.868	0	15.3125	13.4415	15.6365	0	3.5965	0	7.026	5.413	8.637	7.8925	8.1275	6.9715	7.167	10.1785	6.6195	7.8815	6.376	6.777	7.451	8	8.0975	15.43	4.6565	6.745	6.093	30.138	8.2275	6.6335	7.3515	5.7575	7.8755	6.7005
ENSMUSG00000002778_3_D	ENSMUST00000002855,ENSMUST00000211716	ENSMUSG00000002778	Kdelr1	chr7	45882976	45883742	+	45883011	45883742	731	45.1355	49.633	7.207	57.368	0.188	60.71	28.6705	7.6105	7.65	7.232	34.717	0.2435	33.7715	0.074	5.5765	7.5615	6.988	6.9955	6.718	5.6815	2.891	4.694	7.646	8.542	8.3515	6.6085	8.3165	5.1205	6.2555	0.5105	6.355	5.5815	43.32	6.075	6.746	5.1505	6.6395	4.845	6.131
ENSMUSG00000002803_1_S	ENSMUST00000002880	ENSMUSG00000002803	Btbd6	chr12	112977503	112978962	+	112978536	112978962	426	100	100	100	100	100	100	100	100	100	100	100	100	100	100	100	100	100	100	100	100	100	100	100	100	100	100	100	100	100	100	100	100	100	100	100	100	100	100	100
ENSMUSG00000002804_1_P	ENSMUST00000002881	ENSMUSG00000002804	Nudt14	chr12	112934730	112935050	-	112934730	112934809	79	91.088	94.309	97.353	0.434	96.9025	13.284	87.4585	92.3555	92.12	86.2055	66.0445	98.143	47.2555	98.5575	96.7555	97.191	97.57	97.24	97.964	97.364	95.7805	96.096	95.564	96.828	95.3805	96.9495	96.2855	94.8815	37.4045	97.2485	87.508	95.3025	24.665	94.0665	94.233	92.7985	93.427	92.993	92.7815
ENSMUSG00000002808_1_D	ENSMUST00000002885	ENSMUSG00000002808	Epdr1	chr13	19591707	19593348	-	19591707	19593151	1444	2.244	5.657	31.6615	19.563	0	29.223	100	2.2925	6.6155	6.405	22.919	0	20.481	0	14.939	21.9815	13.0475	23.932	26.507	12.3435	6.7425	12.975	17.5005	25.4795	24.016	19.079	19.6425	12.6175	7.8375	0.2285	24.379	7.986	18.606	15.466	20.934	16.1705	19.9355	18.6435	10.6465
ENSMUSG00000002808_2_D	ENSMUST00000002885	ENSMUSG00000002808	Epdr1	chr13	19591808	19593348	-	19591808	19593151	1343	33.744	60.534	15.1565	80.437	7.892	56.022	0	30.3035	28.2695	34.752	18.292	7.778	26.05	11.297	25.0855	17.2885	20.412	19.5005	22.315	26.4615	10.9035	27.153	21.645	19.124	20.9175	26.3215	20.8645	25.4365	31.24	13.4385	24.5415	25.3435	61.593	23.4935	17.24	24.5995	25.122	22.1325	29.3795
ENSMUSG00000002808_3_P	ENSMUST00000002885	ENSMUSG00000002808	Epdr1	chr13	19593019	19593348	-	19593019	19593151	132	64.012	33.809	53.1815	0	92.108	14.755	0	67.4035	65.115	58.8425	58.7885	92.222	53.4695	88.703	59.975	60.73	66.5405	56.5675	51.178	61.195	82.354	59.8715	60.8555	55.3965	55.0665	54.6	59.4935	61.946	60.9225	86.333	51.079	66.6705	19.801	61.0405	61.8255	59.2295	54.9425	59.2235	59.9745
ENSMUSG00000002812_1_D	ENSMUST00000002889	ENSMUSG00000002812	Flii	chr11	60714117	60714447	-	60714117	60714312	195	0	0	0.8305	0	0.0525	0	8.197	1.8505	2.8285	2.8395	3.113	0.3885	7.8665	0.043	1.745	3.8295	3.199	0.4885	1.155	0.67	7.302	0.4795	1.76	1.302	1.457	0.962	1.2785	0.427	3.187	1.428	0.62	1.059	0	1.452	1.9605	1.7615	2.8315	0.222	0
ENSMUSG00000002812_2_P	ENSMUST00000002889	ENSMUSG00000002812	Flii	chr11	60714142	60714447	-	60714142	60714312	170	100	100	99.1695	100	99.9475	100	91.803	98.1495	97.1715	97.1605	96.887	99.6115	92.1335	99.957	98.255	96.1705	96.801	99.5115	98.845	99.33	92.698	99.5205	98.24	98.698	98.543	99.038	98.7215	99.573	96.813	98.572	99.38	98.941	100	98.548	98.0395	98.2385	97.1685	99.778	100
ENSMUSG00000002825_1_S	ENSMUST00000002902	ENSMUSG00000002825	Qtrt1	chr9	21420035	21420274	+	21420188	21420274	86	100	100	100	100	100	100	100	100	100	100	100	100	100	100	100	100	100	100	100	100	100	100	100	100	100	100	100	100	100	100	100	100	100	100	100	100	100	100	100
ENSMUSG00000002831_1_D	ENSMUST00000002908	ENSMUSG00000002831	Plin4	chr17	56100575	56102330	-	56100575	56102006	1431	89.574	72.662	100	55.489	44.3325	100	NA	69.2115	33.3055	80.142	73.702	69.896	100	70.0045	100	NA	100	65.327	100	100	56.347	100	100	100	100	100	100	100	64.8835	94.948	67.4765	4.0225	95.727	66.6695	100	100	100	51.1	71.153
ENSMUSG00000002831_2_P	ENSMUST00000002908	ENSMUSG00000002831	Plin4	chr17	56101769	56102330	-	56101769	56102006	237	10.426	27.338	0	44.511	55.6675	0	NA	30.7885	66.6945	19.858	26.298	30.104	0	29.9955	0	NA	0	34.673	0	0	43.653	0	0	0	0	0	0	0	35.1165	5.052	32.5235	95.9775	4.273	33.3305	0	0	0	48.9	28.847
ENSMUSG00000002835_1_P	ENSMUST00000002914	ENSMUSG00000002835	Chaf1a	chr17	56067406	56067803	+	56067550	56067803	253	29.2845	63.061	5.648	0	0	35.31	27.6125	58.2725	53.662	47.4485	58.431	48.684	62.028	26.813	53.975	48.1745	49.176	55.6005	44.4055	59.7	69.2125	56.798	46.7415	46.288	48.884	30.14	46.8135	44.3985	63.731	54.537	0	56.7315	0	48.3845	49.147	55.8	42.4515	62.068	53.4205
ENSMUSG00000002835_2_D	ENSMUST00000002914	ENSMUSG00000002835	Chaf1a	chr17	56067406	56068026	+	56067550	56068026	476	59.1625	33.899	0	0	0	0	57.8475	35.5505	37.333	40.97	30.733	18.8165	0	35.8635	38.218	37.0735	38.2265	28.4655	34.9645	20.076	18.976	36.7885	40.088	38.9925	22.774	3.63	0.584	0.627	27.514	36.2035	0.4495	31.412	89.22	29.051	31.436	19.8395	15.4275	4.739	16.226
ENSMUSG00000002835_3_D	ENSMUST00000002914	ENSMUSG00000002835	Chaf1a	chr17	56067406	56068078	+	56067550	56068078	528	0	0	0.3425	0	0	44.242	8.686	0	0	1.196	0	0	33.636	0	0	0	0	0	0	0	0	0	0	0	0	0	0	0	0	0	0	0	0	0	0	0	0	0	0
ENSMUSG00000002835_4_D	ENSMUST00000002914	ENSMUSG00000002835	Chaf1a	chr17	56067406	56070035	+	56067550	56070035	2485	11.5525	3.04	94.0095	100	100	20.448	5.854	6.177	9.0055	10.3855	10.836	32.4995	4.336	37.324	7.807	14.7515	12.5965	15.9345	20.6305	20.224	11.8115	6.4135	13.1705	14.719	28.342	66.23	52.6025	54.974	8.755	9.26	99.5505	11.8565	10.78	22.565	19.4165	24.3605	42.1205	33.193	30.3535
ENSMUSG00000002844_1_D	ENSMUST00000002923	ENSMUSG00000002844	Adprh	chr16	38444030	38446104	-	38444030	38445689	1659	3.4245	5.464	1.3265	2.27	3.83	1.654	1.4615	3.264	2.696	3.426	6.337	5.788	6.123	14.7405	2.075	0.638	2.1755	2.5535	0.9625	1.9765	10.9275	1.837	1.847	1.738	1.971	0.46	1.958	1.759	4.5935	9.445	1.2775	1.666	2.649	1.175	1.362	1.35	2.053	1.737	1.504
ENSMUSG00000002844_2_D	ENSMUST00000002923	ENSMUSG00000002844	Adprh	chr16	38444936	38446104	-	38444936	38445689	753	0	0	0	0	0	0	0	0	0	0.033	0	0	0	0	0	0.381	0	0	0	0	0	0	0	0	0	0.217	0.071	0	0	0	0	0	0	0	0.055	0	0	0	0.025
ENSMUSG00000002844_3_D	ENSMUST00000002923	ENSMUSG00000002844	Adprh	chr16	38445328	38446104	-	38445328	38445689	361	24.011	94.536	36.606	68.04	6.0385	98.346	79.5885	28.8625	32.1475	38.771	93.663	0	84.3045	0	27.1105	30.668	28.5285	28.8395	30.419	25.54	26.971	27.2705	28.3595	31.7685	27.442	31.454	28.6545	26.4455	45.549	15.962	29.9295	26.9695	86.957	27.3315	33.8565	27.0475	29.4035	28.38	26.22
ENSMUSG00000002844_4_D	ENSMUST00000002923	ENSMUSG00000002844	Adprh	chr16	38445557	38446104	-	38445557	38445689	132	0	0	17.487	29.69	0	0	18.95	0	0	0	0	0	0	0	15.679	12.762	9.6835	8.769	19.7025	10.906	0	7.737	10.2295	13.045	14.385	13.7675	10.786	7.8535	2.7015	0	16.4225	13.931	0	13.5735	11.785	12.8415	17.4585	22.8565	13.3185
ENSMUSG00000002844_5_P	ENSMUST00000002923	ENSMUSG00000002844	Adprh	chr16	38445593	38446104	-	38445593	38445689	96	72.5645	0	44.5805	0	90.1315	0	0	67.873	65.1565	57.77	0	94.212	9.5725	85.2595	55.1355	55.551	59.613	59.838	48.916	61.578	62.101	63.1555	59.564	53.4485	56.2025	54.1015	58.5305	63.9415	47.156	74.593	52.3705	57.434	10.394	57.9195	52.941	58.761	51.085	47.0265	58.9325
ENSMUSG00000002845_1_P	ENSMUST00000002924	ENSMUSG00000002845	Tmem39a	chr16	38590911	38591193	+	38591145	38591193	48	94.189	72.828	81.017	27.51	99.629	0	73.269	96.123	96.4075	94.996	95.7345	99.542	96.7795	99.7955	81.6255	82.7295	76.741	83.5935	79.762	84.715	79.3335	83.779	81.632	70.78	84.35	84.918	86.0715	88.267	96.519	99.2625	75.442	83.8535	43.858	80.094	76.4695	85.79	84.8985	83.5395	89.0335
ENSMUSG00000002845_2_D	ENSMUST00000002924	ENSMUSG00000002845	Tmem39a	chr16	38590911	38591320	+	38591145	38591320	175	0	16.182	9.1085	41.584	0	96.779	0	0	0.4195	0.987	0	0	0	0	9.161	2.7195	10.99	4.1695	6.4235	5.8305	15.7475	5.444	9.2735	15.9675	3.8745	6.37	0	3.987	0.5745	0.2835	9.2035	7.131	30.021	9.355	8.38	3.021	4.671	4.692	3.743
ENSMUSG00000002845_3_D	ENSMUST00000002924	ENSMUSG00000002845	Tmem39a	chr16	38590911	38591384	+	38591145	38591384	239	0	9.219	9.4185	27.777	0	0	26.51	1.682	2.028	2.575	3.4685	0	2.6865	0	8.48	13.569	11.4815	11.209	12.794	8.728	2.227	9.971	8.422	12.4975	10.9585	7.928	13.2085	7.044	1.591	0	14.567	8.4705	22.933	9.6185	14.0685	10.429	9.534	10.946	6.2945
ENSMUSG00000002845_4_D	ENSMUST00000002924	ENSMUSG00000002845	Tmem39a	chr16	38590911	38592162	+	38591145	38592162	1017	5.811	1.771	0.456	3.129	0.371	3.221	0.221	2.195	1.145	1.4425	0.7975	0.458	0.5335	0.2045	0.734	0.983	0.7875	1.0285	1.0205	0.7265	2.692	0.8065	0.6725	0.7555	0.8165	0.784	0.72	0.702	1.3165	0.454	0.787	0.545	3.188	0.9325	1.082	0.76	0.8975	0.822	0.9285
ENSMUSG00000002846_1_S	ENSMUST00000002925	ENSMUSG00000002846	Timmdc1	chr16	38498346	38499083	-	38498346	38498932	586	100	100	100	100	100	100	100	100	100	100	100	100	100	100	100	100	100	100	100	100	100	100	100	100	100	100	100	100	100	100	100	100	100	100	100	100	100	100	100
ENSMUSG00000002847_1_S	ENSMUST00000002926	ENSMUSG00000002847	Pla1a	chr16	38396119	38396535	-	38396119	38396450	331	100	100	100	100	100	100	NA	100	100	100	NA	100	NA	100	NA	NA	100	100	100	100	100	NA	100	100	100	100	100	100	100	100	100	100	100	100	100	100	100	100	100
ENSMUSG00000002885_1_D	ENSMUST00000002964	ENSMUSG00000002885	Adgre5	chr8	83723249	83723902	-	83723249	83723872	623	10.0875	15.356	16.013	12.834	0	14.577	100	6.2285	5.814	10.3025	50	0.07	17.4295	0	19.633	15.9015	12.8235	16.5765	15.8655	14.461	52.381	17.0185	2.2535	35.01	18.1385	5.6455	27.7225	12.6805	5.191	0.406	17.5815	11.7625	22.127	16.2085	26.535	14.1715	14.9785	14.6335	14.2745
ENSMUSG00000002885_2_P	ENSMUST00000002964	ENSMUSG00000002885	Adgre5	chr8	83723345	83723902	-	83723345	83723872	527	89.9125	84.644	83.987	87.166	100	85.423	0	93.7715	94.186	89.6975	50	99.93	82.5705	100	80.367	84.0985	87.1765	83.4235	84.1345	85.539	47.619	82.9815	97.7465	64.99	81.8615	94.3545	72.2775	87.3195	94.809	99.594	82.4185	88.2375	77.873	83.7915	73.465	85.8285	85.0215	85.3665	85.7255
ENSMUSG00000002897_1_P	ENSMUST00000002976	ENSMUSG00000002897	Il17ra	chr6	120480982	120483726	+	120482484	120483726	1242	96.1745	91.639	99.0215	94.994	95.463	94.253	31.231	84.411	75.8285	83.42	91.7645	98.199	88.802	97.83	96.2255	86.581	95.487	96.3745	93.6605	96.942	85.055	95.9955	90.102	95.9565	94.212	92.3225	96.246	97.138	92.115	93.7945	99.0205	98.2185	94.868	92.5915	96.002	98.2965	92.1385	97.148	97.9495
ENSMUSG00000002897_2_D	ENSMUST00000002976	ENSMUSG00000002897	Il17ra	chr6	120480982	120487559	+	120482484	120487559	5075	3.8255	8.361	0.9785	5.006	4.537	5.747	68.769	15.589	24.1715	16.58	8.2355	1.801	11.198	2.17	3.7745	13.419	4.513	3.6255	6.3395	3.058	14.945	4.0045	9.898	4.0435	5.788	7.6775	3.754	2.862	7.885	6.2055	0.9795	1.7815	5.132	7.4085	3.998	1.7035	7.8615	2.852	2.0505
ENSMUSG00000002900_1_S	ENSMUST00000002979	ENSMUSG00000002900	Lamb1	chr12	31329356	31329659	+	31329493	31329659	166	100	100	100	100	100	100	100	100	100	100	100	100	100	NA	100	100	100	100	100	100	100	100	100	100	100	100	100	100	100	100	100	100	100	100	100	100	100	100	100
ENSMUSG00000002910_1_S	ENSMUST00000002989	ENSMUSG00000002910	Arrdc2	chr8	70835128	70835994	-	70835128	70835940	812	100	100	100	100	100	100	100	100	100	100	100	100	100	100	100	100	100	100	100	100	100	100	100	100	100	100	100	100	100	100	100	100	100	100	100	100	100	100	100
ENSMUSG00000029925_1_S	ENSMUST00000003017	ENSMUSG00000029925	Tbxas1	chr6	39084295	39084578	+	39084370	39084578	208	NA	100	100	100	100	100	NA	100	100	100	NA	100	NA	100	100	100	100	NA	100	100	NA	100	NA	100	100	100	100	100	100	100	100	100	100	100	100	100	100	100	100
ENSMUSG00000002949_1_S	ENSMUST00000003029	ENSMUSG00000002949	Timm44	chr8	4259730	4260255	-	4259730	4260135	405	100	100	100	100	100	100	100	100	100	100	100	100	100	100	100	100	100	100	100	100	100	100	100	100	100	100	100	100	100	100	100	100	100	100	100	100	100	100	100
ENSMUSG00000030768_1_S	ENSMUST00000003035	ENSMUSG00000030768	Disp1	chr1	183086265	183089870	-	183086265	183086288	23	100	100	100	100	100	100	100	100	100	100	100	100	100	100	100	100	100	100	100	100	100	100	100	100	100	100	100	100	100	100	100	100	100	100	100	100	100	100	100
ENSMUSG00000002957_1_P	ENSMUST00000003038	ENSMUSG00000002957	Ap2a2	chr7	141631291	141631407	+	141631369	141631407	38	15.3415	22.753	1.5105	69.662	0	52.253	89.7735	14.2335	13.3795	15.0165	5.809	0	0	0	0.914	0	0	0	0	1.4535	24.419	0	0.7105	0.382	0	0.5545	0	0	21.526	0	0	0.631	0	0	0	0.917	1.1945	0.6655	0.9625
ENSMUSG00000002957_2_D	ENSMUST00000003038	ENSMUSG00000002957	Ap2a2	chr7	141631291	141631464	+	141631369	141631464	95	60.208	51.286	88.087	19.224	87.4825	27.837	0	54.7875	54.3535	48.8335	89.2865	82.4405	93.159	80.2045	87.858	90.441	90.0015	91.891	89.5515	88.7325	48.178	89.5605	89.0735	89.2675	90.265	89.448	91.024	90.897	46.3485	82.454	88.382	89.32	52.076	88.9535	89.529	89.7845	88.6245	89.8025	89.1465
ENSMUSG00000002957_3_D	ENSMUST00000003038	ENSMUSG00000002957	Ap2a2	chr7	141631291	141631649	+	141631369	141631649	280	8.0125	13.71	2.8725	4.15	0	8.06	0	13.4085	8.8185	5.235	1.0985	0	2.5605	0	5.693	4.604	5.1475	3.488	4.389	4.7585	13.899	5.31	4.9215	3.9135	4.3675	2.397	3.5655	3.816	2.9855	6.898	5.289	5.3235	22.057	5.33	4.824	4.295	4.359	4.8035	4.6115
ENSMUSG00000002957_4_D	ENSMUST00000003038	ENSMUSG00000002957	Ap2a2	chr7	141631291	141631710	+	141631369	141631710	341	0	0	2.0385	1.306	0	0	6.007	0	0	0	0	0	0	0	0	0.1535	0.3655	0	0	0	2.929	0	0.2195	1.557	0	0.363	0	0	0.0345	0	0	0	2.07	0.464	1.2025	0	0	0	0
ENSMUSG00000002957_5_D	ENSMUST00000003038	ENSMUSG00000002957	Ap2a2	chr7	141631291	141633011	+	141631369	141633011	1642	16.439	12.25	5.4915	5.658	12.5175	11.85	4.22	17.5705	23.4475	30.915	3.806	17.5595	4.2805	19.7955	5.535	4.801	4.485	4.6215	6.06	5.055	10.575	5.1295	5.0755	4.8795	5.367	7.2375	5.411	5.287	29.1055	10.6475	6.3295	4.7255	23.797	5.2525	4.445	5.004	5.822	4.7285	5.28
ENSMUSG00000002963_2_D	ENSMUST00000003044	ENSMUSG00000002963	Pnkp	chr7	44862498	44862925	+	44862622	44862925	303	4.09	12.411	0.99	17.268	1.566	11.161	0.6295	5.214	3.984	4.8535	1.0665	4.222	2.515	2.1235	1.8145	1.452	2.3965	2.789	1.9335	2.7955	6.605	2.2285	1.647	1.999	1.4615	2.602	1.899	2.42	6.024	5.8835	1.043	2.629	6.867	2.558	1.8875	1.5635	0.984	1.797	2.341
ENSMUSG00000002963_1_P	ENSMUST00000003044,ENSMUST00000098478	ENSMUSG00000002963	Pnkp	chr7	44862498	44862656	+	44862622	44862656	34	95.91	87.589	99.01	82.732	98.434	88.839	99.3705	94.786	96.016	95.1465	98.9335	95.778	97.485	97.8765	98.1855	98.548	97.6035	97.211	98.0665	97.2045	93.395	97.7715	98.353	98.001	98.5385	97.398	98.101	97.58	93.976	94.1165	98.957	97.371	93.133	97.442	98.1125	98.4365	99.016	98.203	97.659
ENSMUSG00000002980_1_S	ENSMUST00000003061	ENSMUSG00000002980	Bcam	chr7	19756137	19756619	-	19756137	19756613	476	100	100	100	100	100	100	100	100	100	100	100	100	100	100	100	100	100	100	100	100	100	100	100	100	100	100	100	100	100	100	100	100	100	100	100	100	100	100	100
ENSMUSG00000002985_1_S	ENSMUST00000003066	ENSMUSG00000002985	Apoe	chr7	19696242	19697103	-	19696242	19696379	137	100	100	100	100	100	100	100	100	100	100	100	100	100	100	100	100	100	100	100	100	100	100	100	100	100	100	100	100	100	100	100	100	100	100	100	100	100	100	100
ENSMUSG00000074336_1_S	ENSMUST00000003071	ENSMUSG00000074336	Apoc4	chr7	19678093	19678312	-	19678093	19678146	53	100	100	100	100	100	100	NA	NA	NA	NA	NA	100	NA	100	NA	NA	NA	NA	100	NA	NA	NA	NA	NA	NA	NA	NA	NA	NA	100	100	NA	100	NA	100	100	100	100	NA
ENSMUSG00000052974_1_S	ENSMUST00000003100	ENSMUSG00000052974	Cyp2f2	chr7	27133215	27133660	+	27133397	27133660	263	NA	100	100	100	100	100	NA	NA	NA	100	100	100	100	100	NA	NA	100	100	100	100	NA	NA	NA	NA	NA	NA	NA	NA	100	100	100	NA	100	NA	NA	NA	NA	100	100
ENSMUSG00000003033_1_S	ENSMUST00000003117	ENSMUSG00000003033	Ap1m1	chr8	72256734	72257385	+	72256757	72257385	628	100	100	100	100	100	100	100	100	100	100	100	100	100	100	100	100	100	100	100	100	100	100	100	100	100	100	100	100	100	100	100	100	100	100	100	100	100	100	100
ENSMUSG00000003037_1_P	ENSMUST00000003121	ENSMUSG00000003037	Rab8a	chr8	72180044	72180809	+	72180137	72180809	672	52.5215	38.76	26.707	0	66.47	14.462	0	7.7915	0	22.5905	0	48.2475	0	47.6775	43.8435	35.625	30.022	29.513	36.8825	42.7655	49.2065	41.0995	31.5825	26.02	28.96	36.3505	38.2175	27.712	34.816	27.949	25.8935	40.492	0	46.023	24.8445	34.4965	38.9575	27.276	40.08
ENSMUSG00000003037_2_D	ENSMUST00000003121	ENSMUSG00000003037	Rab8a	chr8	72180044	72180865	+	72180137	72180865	728	9.8435	0	24.6385	35.612	9.866	0	29.3715	15.247	45.7265	20.544	0	0	0	9.376	14.641	25.66	25.1995	22.338	16.2225	8.4245	0	15.682	29.0095	27.1665	22.297	22	11.437	23.7465	6.694	13.318	27.3725	18.2985	24.057	16.6965	29.73	21.1335	21.415	26.253	19.134
ENSMUSG00000003037_3_D	ENSMUST00000003121	ENSMUSG00000003037	Rab8a	chr8	72180044	72181277	+	72180137	72181277	1140	25.6435	50.506	41.303	55.173	22.229	59.253	5.143	72.195	46.037	48.807	56.184	49.7575	57.05	42.174	35.3335	31.79	36.918	41.8255	37.211	40.898	45.456	36.087	33.0385	38.2585	37.273	32.6715	40.392	39.731	49.22	55.6955	38.7385	34.215	50.117	32.822	39.5405	37.6235	30.316	37.0885	33.1745
ENSMUSG00000003037_4_D	ENSMUST00000003121	ENSMUSG00000003037	Rab8a	chr8	72180044	72181366	+	72180137	72181366	1229	7.203	6.27	6.134	6.459	0	19.765	59.855	2.2795	6.029	5.1905	16.688	0.308	21.651	0	5.1455	6.1395	6.6	4.739	8.537	6.5215	0	5.9695	4.825	6.64	9.485	7.823	8.0505	6.623	2.8955	0	6.093	5.702	20.347	3.2055	4.2185	5.26	6.999	7.2655	5.977
ENSMUSG00000003037_5_D	ENSMUST00000003121	ENSMUSG00000003037	Rab8a	chr8	72180044	72183906	+	72180137	72183906	3769	4.789	4.465	1.217	2.756	1.436	6.521	5.6305	2.4865	2.2075	2.8685	27.128	1.687	21.299	0.772	1.036	0.7855	1.26	1.584	1.1465	1.391	5.3365	1.1625	1.5435	1.915	1.9855	1.155	1.9025	2.1875	6.375	3.037	1.9025	1.292	5.479	1.253	1.666	1.4865	2.3125	2.118	1.635
ENSMUSG00000003039_1_P	ENSMUST00000003123	ENSMUSG00000003039	Fam32a	chr8	72222181	72222395	+	72222250	72222395	145	10.582	55.763	93.153	48.891	0	59.292	87.566	24.2845	36.6155	47.1265	97.5725	0	97.0245	0	90.0725	93.296	92.5955	91.456	90.961	90.9185	53.872	90.372	91.6145	92.387	91.52	90.3605	91.576	90.897	52.5905	41.7585	91.956	89.556	58.053	91.4185	93.585	90.803	91.152	91.6715	90.7015
ENSMUSG00000003039_2_D	ENSMUST00000003123	ENSMUSG00000003039	Fam32a	chr8	72222181	72223022	+	72222250	72223022	772	65.8085	1.966	1.4785	2.293	95.5275	0	0	43.269	29.402	21.0055	0.2015	91.7375	0.959	95.015	2.317	1.1915	0.972	0.9225	1.325	1.357	13.9565	2.132	1.5165	0.482	1.301	1.303	0.555	0.305	22.771	46.4185	1.448	3.0605	0	1.024	0.784	1.2325	1.808	1.535	1.5095
ENSMUSG00000003039_3_D	ENSMUST00000003123	ENSMUSG00000003039	Fam32a	chr8	72222181	72223433	+	72222250	72223433	1183	20.5355	13.507	4.5415	23.355	2.951	13.71	4.452	17.957	16.8085	17.045	0.4555	5.5785	0.674	2.6875	6.105	5.0185	5.0175	5.7065	7.1175	6.158	12.1955	6.0255	5.626	5.21	4.8175	7.302	5.1295	5.3085	16.3695	8.3655	5.388	6.1775	22.689	6.8425	4.322	6.293	6.18	5.2175	6.2835
ENSMUSG00000003039_4_D	ENSMUST00000003123	ENSMUSG00000003039	Fam32a	chr8	72222181	72223775	+	72222250	72223775	1525	0	8.784	0	11.012	0	8.54	0	1.7795	5.5705	3.5215	0	0	0	0.7095	0	0.1475	0	0	0	0	0.1355	0.015	0	0	0	0.1165	0	0	0	1.097	0	0	9.712	0	0	0	0	0.013	0
ENSMUSG00000003039_5_D	ENSMUST00000003123	ENSMUSG00000003039	Fam32a	chr8	72222181	72224030	+	72222250	72224030	1780	2.0325	0	0.2645	0	0.5105	0	0	7.104	2.4905	2.3005	0.0225	1.2725	0	0	0.676	0	0.3995	0.546	0.0895	0.266	5.2125	0.3435	0.506	0.5585	0.1615	0.1085	0.346	0.687	3.6615	0.9385	0.3265	0.586	0	0.247	0.5535	0.491	0.5235	0.4145	0.4045
ENSMUSG00000003039_6_D	ENSMUST00000003123	ENSMUSG00000003039	Fam32a	chr8	72222181	72224418	+	72222250	72224418	2168	1.0415	19.98	0.5625	14.45	1.011	18.458	7.9815	5.6065	9.113	9.001	1.749	1.4115	1.342	1.5875	0.829	0.3465	1.016	1.3685	0.5075	1.3	14.628	1.112	0.737	1.362	2.2005	0.8095	2.393	2.803	4.607	1.423	0.8805	0.62	9.546	0.4685	0.7555	1.1805	0.336	1.148	1.1005
ENSMUSG00000003051_1_S	ENSMUST00000003135	ENSMUSG00000003051	Elf3	chr1	135253574	135254380	-	135253574	135254265	691	100	100	100	NA	NA	NA	NA	100	100	100	100	100	NA	100	100	100	100	100	100	100	NA	100	100	100	100	100	100	100	100	100	100	100	NA	100	100	100	100	100	100
ENSMUSG00000003053_1_S	ENSMUST00000003137	ENSMUSG00000003053	Cyp2c29	chr19	39330251	39330701	+	39330433	39330701	268	NA	NA	NA	NA	NA	100	NA	NA	NA	NA	NA	NA	NA	100	NA	NA	NA	NA	NA	NA	NA	NA	NA	NA	NA	NA	NA	NA	NA	NA	NA	NA	100	NA	NA	NA	NA	NA	NA
ENSMUSG00000003070_1_S	ENSMUST00000003154	ENSMUSG00000003070	Efna2	chr10	80188668	80190010	+	80188790	80190010	1220	100	100	100	100	100	100	100	100	100	100	100	100	100	100	100	100	100	100	100	100	100	100	100	100	100	100	100	100	100	100	100	100	100	100	100	100	100	100	100
ENSMUSG00000003072_1_P	ENSMUST00000003156,ENSMUST00000105366,ENSMUST00000105367	ENSMUSG00000003072	Atp5d	chr10	80145422	80145774	+	80145545	80145774	229	0	0	66.185	25.238	0	0	0	16.633	3.578	9.4095	0	42.5955	0	6.8305	76.496	68.3635	69.587	73.9055	71.225	72.522	0	76.4975	71.233	69.077	73.0515	70.2035	72.6225	73.638	40.6955	24.8225	69.52	75.7245	0	70.2165	66.9595	74.3425	70.941	73.5675	75.6995
ENSMUSG00000003072_2_D	ENSMUST00000003156,ENSMUST00000105366,ENSMUST00000105367	ENSMUSG00000003072	Atp5d	chr10	80145422	80145813	+	80145545	80145813	268	100	100	33.815	74.762	100	100	100	83.367	96.422	90.5905	100	57.4045	100	93.1695	23.504	31.6365	30.413	26.0945	28.775	27.478	100	23.5025	28.767	30.923	26.9485	29.7965	27.3775	26.362	59.3045	75.1775	30.48	24.2755	100	29.7835	33.0405	25.6575	29.059	26.4325	24.3005
ENSMUSG00000003099_1_S	ENSMUST00000003183	ENSMUSG00000003099	Ppp5c	chr7	17004639	17005171	-	17004639	17005108	469	100	100	100	100	100	100	100	100	100	100	100	100	100	100	100	100	100	100	100	100	100	100	100	100	100	100	100	100	100	100	100	100	100	100	100	100	100	100	100
ENSMUSG00000024070_1_D	ENSMUST00000003191	ENSMUSG00000024070	Prkd3	chr17	78949404	78952030	-	78949404	78951856	2452	41.066	63.409	49.5055	87.058	100	100	75.634	38.948	49.5175	55.038	28.7395	27.268	22.6095	34.5605	34.196	37.8585	35.6225	40.4735	50.87	39.033	35.805	31.1725	37.386	34.8095	40.693	42.201	42.1785	39.2065	45.25	31.923	40.933	41.0585	100	40.42	32.768	38.7155	46.4595	37.947	34.7385
ENSMUSG00000024070_2_P	ENSMUST00000003191	ENSMUSG00000024070	Prkd3	chr17	78951635	78952030	-	78951635	78951856	221	58.934	36.591	50.4945	12.942	0	0	24.366	61.052	50.4825	44.962	71.2605	72.732	77.3905	65.4395	65.804	62.1415	64.3775	59.5265	49.13	60.967	64.195	68.8275	62.614	65.1905	59.307	57.799	57.8215	60.7935	54.75	68.077	59.067	58.9415	0	59.58	67.232	61.2845	53.5405	62.053	65.2615
ENSMUSG00000003123_1_D	ENSMUST00000003207	ENSMUSG00000003123	Lipe	chr7	25379527	25380173	-	25379527	25379960	433	14.228	1.808	0.263	4.22	0	0	0	0.914	1.073	0.4245	5.8105	0.175	0	0	0.1835	0	0	0	0.4085	0	2.2435	0	0	0	0.1375	0.2095	0.2835	0.178	0.774	0.0645	0.15	0	13.992	0	0	0	0	0	0.281
ENSMUSG00000003123_2_P	ENSMUST00000003207	ENSMUSG00000003123	Lipe	chr7	25379918	25380173	-	25379918	25379960	42	79.956	81.369	95.9635	76.152	95.964	85.081	0	93.034	94.5195	94.2185	71.29	97.018	0	96.951	94.8265	94.4525	93.165	93.048	91.43	92.8535	92.1785	93.542	92.2465	93.589	94.072	92.9485	93.4125	93.7395	96.517	98.6515	94.954	96.024	86.008	97.565	94.1355	92.561	96.475	96.666	93.1685
ENSMUSG00000003135_1_P	ENSMUST00000003219	ENSMUSG00000003135	Cnot11	chr1	39545068	39545401	+	39545266	39545401	135	72.6055	78.429	95.002	73.504	0	75.105	92.19	71.718	74.3865	67.3815	81.272	0	79.691	0	94.9565	96.901	94.087	93.297	96.0165	93.687	76.5885	95.3465	97.762	96.01	94.228	94.01	93.4565	93.4905	63.8135	82.605	95.916	96.5965	77.005	97.8105	95.6565	95.4645	96.258	93.2155	93.385
ENSMUSG00000003135_2_D	ENSMUST00000003219	ENSMUSG00000003135	Cnot11	chr1	39545068	39546889	+	39545266	39546889	1623	27.3945	21.571	4.998	26.496	100	24.895	7.81	28.282	25.6135	32.6185	18.728	100	20.309	100	5.0435	3.099	5.913	6.703	3.9835	6.313	23.4115	4.6535	2.238	3.99	5.772	5.99	6.5435	6.5095	36.1865	17.395	4.084	3.4035	22.995	2.1895	4.3435	4.5355	3.742	6.7845	6.615
ENSMUSG00000003154_1_P	ENSMUST00000003238	ENSMUSG00000003154	Foxj2	chr6	122842763	122843086	+	122842852	122843086	234	0	6.54	35.3545	0	82.5935	0	42.2045	40.1065	42.353	19.066	74.923	83.245	80.4275	76.1785	54.8815	34.0075	64.656	55.5555	62.328	50.974	81.886	69.912	68.951	57.7305	63.383	56.836	62.4865	65.139	52.8295	81.212	58.6425	57.415	0	56.5535	72.1845	48.8585	67.553	63.5495	63.354
ENSMUSG00000003154_2_D	ENSMUST00000003238	ENSMUSG00000003154	Foxj2	chr6	122842763	122845373	+	122842852	122845373	2521	100	93.46	64.6455	100	17.4065	100	57.7955	59.8935	57.647	80.934	25.077	16.755	19.5725	23.8215	45.1185	65.9925	35.344	44.4445	37.672	49.026	18.114	30.088	31.049	42.2695	36.617	43.164	37.5135	34.861	47.1705	18.788	41.3575	42.585	100	43.4465	27.8155	51.1415	32.447	36.4505	36.646
ENSMUSG00000003200_1_S	ENSMUST00000003268	ENSMUSG00000003200	Sh3gl1	chr17	56016749	56017736	-	56016749	56017539	790	100	100	100	100	100	100	100	100	100	100	100	100	100	100	100	100	100	100	100	100	100	100	100	100	100	100	100	100	100	100	100	100	100	100	100	100	100	100	100
ENSMUSG00000003206_1_S	ENSMUST00000003274	ENSMUSG00000003206	Ebi3	chr17	55956621	55957028	+	55956777	55957028	251	100	100	100	100	100	100	100	100	100	100	100	100	100	100	100	100	100	100	100	100	100	100	100	100	100	100	100	100	100	100	100	100	NA	100	100	100	100	100	100
ENSMUSG00000003184_2_D	ENSMUST00000003284	ENSMUSG00000003184	Irf3	chr7	45002163	45002848	+	45002346	45002848	502	5.4	0.725	0.146	1.158	1.951	0.464	0.197	1.4165	1.5415	1.0415	0.166	0.8145	0.116	1.015	0.2485	0.2415	0.2205	0.223	0.197	0.1695	0.9195	0.392	0.189	0.212	0.1955	0.173	0.288	0.3285	0.6875	0.244	0.126	0.302	0.738	0.2995	0.3025	0.1065	0.2475	0.2255	0.329
ENSMUSG00000003184_1_P	ENSMUST00000003284,ENSMUST00000107834	ENSMUSG00000003184	Irf3	chr7	45002163	45002401	+	45002346	45002401	55	94.6	99.275	99.854	98.842	98.049	99.536	99.803	98.5835	98.4585	98.9585	99.834	99.1855	99.884	98.985	99.7515	99.7585	99.7795	99.777	99.803	99.8305	99.0805	99.608	99.811	99.788	99.8045	99.827	99.712	99.6715	99.3125	99.756	99.874	99.698	99.262	99.7005	99.6975	99.8935	99.7525	99.7745	99.671
ENSMUSG00000003190_1_S	ENSMUST00000003290	ENSMUSG00000003190	Bcl2l12	chr7	44991221	44991454	-	44991221	44991403	182	100	100	100	100	100	100	100	100	100	100	100	100	100	100	100	100	100	100	100	100	100	100	100	100	100	100	100	100	100	100	100	100	100	100	100	100	100	100	100
ENSMUSG00000003226_1_S	ENSMUST00000003310	ENSMUSG00000003226	Ranbp2	chr10	58493662	58494172	+	58493968	58494172	204	100	100	100	100	100	100	100	100	100	100	100	100	100	NA	100	100	100	100	100	100	100	100	100	100	100	100	100	100	100	100	100	100	100	100	100	100	100	100	100
ENSMUSG00000003227_1_S	ENSMUST00000003312	ENSMUSG00000003227	Edar	chr10	58600785	58603184	-	58600785	58602861	2076	100	100	100	100	100	100	NA	100	100	100	NA	100	NA	100	100	100	100	100	100	100	100	100	100	100	100	100	100	100	100	100	NA	100	100	NA	100	100	100	100	100
ENSMUSG00000003228_1_P	ENSMUST00000003313	ENSMUSG00000003228	Grk5	chr19	61091893	61092299	+	61091992	61092299	307	58.3485	56.808	68.945	18.004	65.861	50.335	43.152	58.4995	63.151	58.7765	67.158	68.6895	69.5555	37.586	75.3255	65.472	61.7935	51.937	75.0835	76.797	65.8495	61.125	49.132	70.888	58.628	62.378	70.2665	31.637	52.6485	74.3765	68.457	73.095	29.407	59.677	53.4235	71.4865	74.9465	62.8675	75.789
ENSMUSG00000003228_2_D	ENSMUST00000003313	ENSMUSG00000003228	Grk5	chr19	61091893	61092342	+	61091992	61092342	350	0	5.24	0	6.324	0	0	0	10.396	7.663	2.922	0	0	0	0	4.004	0	11.029	7.134	0	0	0	0	0	0	0	0	0	43.0675	6.0715	0	1.8355	0	9.13	11.0025	9.527	0	4.5095	4.281	0
ENSMUSG00000003228_3_D	ENSMUST00000003313	ENSMUSG00000003228	Grk5	chr19	61091893	61092583	+	61091992	61092583	591	0	0	25.409	46.878	0	0	30.3515	0	0	0	0	0	0	0	0	20.0985	13.891	17.7555	8.577	11.4225	0	21.1145	22.915	0	20.0045	9.0205	0	0	0	0	17.211	10.322	22.863	11.016	20.404	12.71	3.0895	17.3535	6.9685
ENSMUSG00000003228_4_D	ENSMUST00000003313	ENSMUSG00000003228	Grk5	chr19	61091893	61095974	+	61091992	61095974	3982	41.6515	37.952	5.6465	28.794	34.139	49.665	26.4965	31.104	29.186	38.301	32.842	31.3105	30.4445	62.414	20.6705	14.43	13.2865	23.1735	16.3395	11.781	34.1505	17.7605	27.953	29.112	21.3675	28.601	29.7335	25.2955	41.28	25.6235	12.496	16.583	38.6	18.3045	16.6455	15.804	17.4545	15.4975	17.2425
ENSMUSG00000003234_1_P	ENSMUST00000003319	ENSMUSG00000003234	Abcf3	chr16	20560356	20560817	+	20560515	20560817	302	89.718	84.844	93.4345	80.985	85.882	94.756	91.6905	63.574	86.2705	90.5055	91.11	77.2405	92.228	83.7235	92.7875	91.976	90.354	89.9405	92.3955	89.9915	93.3345	92.7635	93.6805	90.4095	92.737	94.6655	93.4925	92.638	93.2305	84.6965	96.306	94.69	89.406	94.8845	93.4165	94.589	94.9965	93.035	93.9245
ENSMUSG00000003234_2_D	ENSMUST00000003319	ENSMUSG00000003234	Abcf3	chr16	20560356	20561243	+	20560515	20561243	728	0	0	0.7115	0.299	13.7045	0	0	27.753	2.5525	1.68	0	18.4435	0	6.797	0	0	1.193	0	0	0	0	2.925	0	0	0.899	0.5375	0	2.767	0	10.169	0	1.206	0	0	1.93	0	3.4915	2.6935	0
ENSMUSG00000003234_3_D	ENSMUST00000003319	ENSMUSG00000003234	Abcf3	chr16	20560356	20561380	+	20560515	20561380	865	10.282	15.156	5.854	18.716	0.4135	5.244	8.3095	8.673	11.1765	7.8145	8.89	4.316	7.772	9.479	7.2125	8.024	8.453	10.0595	7.6045	10.0085	6.6655	4.311	6.3195	9.5905	6.3635	4.797	6.5075	4.595	6.7695	5.135	3.694	4.1035	10.594	5.1155	4.653	5.411	1.5115	4.271	6.0755
ENSMUSG00000003235_1_S	ENSMUST00000003320	ENSMUSG00000003235	Eif2b5	chr16	20508960	20509324	+	20509020	20509324	304	100	100	100	100	100	100	100	100	100	100	100	100	100	100	100	100	100	100	100	100	100	100	100	100	100	100	100	100	100	100	100	100	100	100	100	100	100	100	100
ENSMUSG00000021314_1_S	ENSMUST00000003345	ENSMUSG00000021314	Amph	chr13	19149735	19150921	+	19149843	19150921	1078	100	100	100	100	100	100	100	100	100	100	100	100	100	100	100	100	100	100	100	100	100	100	100	100	100	100	100	100	100	100	100	100	100	100	100	100	100	100	100
ENSMUSG00000020734_1_S	ENSMUST00000003351	ENSMUSG00000020734	Grin2c	chr11	115249168	115250707	-	115249168	115249570	402	100	NA	100	100	100	100	NA	100	100	100	100	100	100	100	100	NA	100	NA	100	100	100	NA	NA	100	NA	100	100	100	100	NA	100	100	100	NA	100	NA	100	100	100
ENSMUSG00000003273_1_P	ENSMUST00000003360	ENSMUSG00000003273	Car11	chr7	45704488	45704609	+	45704514	45704609	95	50	100	90.647	88.374	0	95.934	100	94.28	92.926	93.889	80.5075	5.8515	85.181	0	94.2355	100	74.4395	87.65	96.4145	95.376	89.542	86.681	86.682	76.2635	84.4075	82.2435	67.096	98.5705	94.4115	4.989	74.661	0	87.792	40.836	100	36.681	100	86.1865	100
ENSMUSG00000003273_2_D	ENSMUST00000003360	ENSMUSG00000003273	Car11	chr7	45704488	45704682	+	45704514	45704682	168	50	0	9.353	11.626	100	4.066	0	5.72	7.074	6.111	19.4925	94.1485	14.819	100	5.7645	0	25.5605	12.35	3.5855	4.624	10.458	13.319	13.318	23.7365	15.5925	17.7565	32.904	1.4295	5.5885	95.011	25.339	100	12.208	59.164	0	63.319	0	13.8135	0
ENSMUSG00000003282_1_S	ENSMUST00000003369	ENSMUSG00000003282	Plag1	chr4	3901398	3904947	-	3901398	3903689	2291	100	100	100	100	100	100	100	100	100	100	100	100	100	100	100	100	100	100	100	100	100	100	100	100	100	100	100	100	100	100	100	100	100	100	100	100	100	100	100
ENSMUSG00000003283_1_S	ENSMUST00000003370	ENSMUSG00000003283	Hck	chr2	153150946	153151441	+	153151149	153151441	292	100	100	100	100	100	100	NA	100	100	100	100	100	100	100	100	100	100	100	100	100	100	100	100	100	100	100	100	100	100	100	100	100	100	100	100	100	100	100	100
ENSMUSG00000003299_1_S	ENSMUST00000003386	ENSMUSG00000003299	Mrpl4	chr9	21008493	21008839	+	21008639	21008839	200	100	100	100	100	100	100	100	100	100	100	100	100	100	100	100	100	100	100	100	100	100	100	100	100	100	100	100	100	100	100	100	100	100	100	100	100	100	100	100
ENSMUSG00000048440_1_S	ENSMUST00000003416	ENSMUSG00000048440	Cyp4f16	chr17	32551055	32551798	+	32551233	32551798	565	100	100	100	100	100	100	100	100	100	100	100	100	100	100	100	100	100	100	100	100	100	100	100	100	100	100	100	100	100	100	100	100	100	100	100	100	100	100	100
ENSMUSG00000020190_1_S	ENSMUST00000003433	ENSMUSG00000020190	Mknk2	chr10	80665325	80667332	-	80665325	80667106	1781	100	100	100	100	100	100	100	100	100	100	100	100	100	100	100	100	100	100	100	100	100	100	100	100	100	100	100	100	100	100	100	100	100	100	100	100	100	100	100
ENSMUSG00000003344_1_S	ENSMUST00000003434	ENSMUSG00000003344	Btbd2	chr10	80642622	80643691	-	80642622	80643529	907	100	100	100	100	100	100	100	100	100	100	100	100	100	100	100	100	100	100	100	100	100	100	100	100	100	100	100	100	100	100	100	100	100	100	100	100	100	100	100
ENSMUSG00000003346_1_D	ENSMUST00000003436,ENSMUST00000191440	ENSMUSG00000003346	Abhd17a	chr10	80583648	80584322	-	80583648	80583837	189	100	100	54.258	72.672	15.9715	100	98.6535	43.502	40.854	43.5785	100	11.9895	100	18.281	36.02	47.183	48.8625	39.488	54.5815	28.4915	31.2835	30.409	36.571	68.6565	43.791	42.973	39.796	24.951	36.1765	13.181	59.8755	45.7505	100	55.0245	67.3515	32.1515	47.3365	42.6465	24.436
ENSMUSG00000003346_2_P	ENSMUST00000003436,ENSMUST00000191440	ENSMUSG00000003346	Abhd17a	chr10	80583688	80584322	-	80583688	80583837	149	0	0	45.742	27.328	84.0285	0	1.3465	56.498	59.146	56.4215	0	88.0105	0	81.719	63.98	52.817	51.1375	60.512	45.4185	71.5085	68.7165	69.591	63.429	31.3435	56.209	57.027	60.204	75.049	63.8235	86.819	40.1245	54.2495	0	44.9755	32.6485	67.8485	52.6635	57.3535	75.564
ENSMUSG00000003348_1_S	ENSMUST00000003438	ENSMUSG00000003348	Mob3a	chr10	80685252	80687173	-	80685252	80687143	1891	100	100	100	100	100	100	100	100	100	100	100	100	100	100	100	100	100	100	100	100	100	100	100	100	100	100	100	100	100	100	100	100	100	100	100	100	100	100	100
ENSMUSG00000003352_1_S	ENSMUST00000003442	ENSMUSG00000003352	Cacnb3	chr15	98643256	98644529	+	98643571	98644529	958	100	100	100	100	100	100	100	100	100	100	100	100	100	100	100	100	100	100	100	100	100	100	100	100	100	100	100	100	100	100	100	100	100	100	100	100	100	100	100
ENSMUSG00000003354_1_P	ENSMUST00000003444	ENSMUSG00000003354	Ccdc65	chr15	98722813	98723302	+	98723107	98723302	195	100	86.16	100	0	100	100	NA	100	74.9605	32.163	50	100	0	100	50	100	100	50	100	90.803	50	100	100	100	50	88.833	100	87.262	0	91.793	50	NA	NA	100	NA	100	100	100	100
ENSMUSG00000003354_2_D	ENSMUST00000003444	ENSMUSG00000003354	Ccdc65	chr15	98722813	98723336	+	98723107	98723336	229	0	13.84	0	100	0	0	NA	0	25.0395	67.837	50	0	100	0	50	0	0	50	0	9.197	50	0	0	0	50	11.167	0	12.738	100	8.207	50	NA	NA	0	NA	0	0	0	0
ENSMUSG00000003355_1_S	ENSMUST00000003445	ENSMUSG00000003355	Fkbp11	chr15	98724347	98724602	-	98724347	98724384	37	100	100	100	100	100	100	100	100	100	100	100	100	100	100	100	100	100	100	100	100	NA	100	100	100	100	100	100	100	100	100	100	100	100	100	100	100	100	100	100
ENSMUSG00000003360_1_D	ENSMUST00000003450	ENSMUSG00000003360	Ddx23	chr15	98645118	98646017	-	98645118	98645793	675	0	18.063	98.4375	40.208	0	4.732	88.1925	0.7105	0.95	4.261	100	0	100	0	98.6285	96.1935	99.125	93.471	86.6555	95.64	4.0485	98.1795	98.173	92.9845	96.6265	88.874	90.952	98.477	3.5365	0	94.8685	100	5.158	96.4525	87.973	98.2575	95.288	88.464	97.158
ENSMUSG00000003360_2_P	ENSMUST00000003450	ENSMUSG00000003360	Ddx23	chr15	98645147	98646017	-	98645147	98645793	646	100	81.937	1.5625	59.792	100	95.268	11.8075	99.2895	99.05	95.739	0	100	0	100	1.3715	3.8065	0.875	6.529	13.3445	4.36	95.9515	1.8205	1.827	7.0155	3.3735	11.126	9.048	1.523	96.4635	100	5.1315	0	94.842	3.5475	12.027	1.7425	4.712	11.536	2.842
ENSMUSG00000020437_1_S	ENSMUST00000003459	ENSMUSG00000020437	Myo1g	chr11	6506547	6506832	-	6506547	6506675	128	100	100	100	100	100	NA	NA	100	100	100	NA	100	100	100	100	100	100	100	100	100	NA	100	100	100	100	NA	100	100	100	100	100	100	100	100	100	100	100	100	100
ENSMUSG00000020456_1_P	ENSMUST00000003461	ENSMUSG00000020456	Ogdh	chr11	6355553	6355750	+	6355674	6355750	76	67.6055	42.941	93.7615	28.633	84.5625	52.161	81.845	71.0915	68.9885	72.9575	90.902	87.729	91.982	84.3855	93.677	93.689	93.4505	93.9585	93.4415	93.062	60.8265	93.9525	93.6855	93.8795	93.451	93.4405	93.1545	93.8595	69.6075	93.3035	93.7155	93.409	51.644	93.334	93.747	93.638	93.4615	93.584	93.8475
ENSMUSG00000020456_2_D	ENSMUST00000003461	ENSMUSG00000020456	Ogdh	chr11	6355553	6356458	+	6355674	6356458	784	7.4845	0.208	0.1855	0.674	10.9505	0	0	10.5985	16.2675	11.437	0	8.172	0	9.5665	2.29	0.809	0.473	1.335	1.112	2.2285	16.9465	1.8945	1.3225	0.627	0.8365	0.907	1.105	1.608	14.36	4.051	0.5255	2.3395	0.426	1.12	0.55	1.7095	0.876	1.9175	2.1875
ENSMUSG00000020456_3_D	ENSMUST00000003461	ENSMUSG00000020456	Ogdh	chr11	6355553	6356594	+	6355674	6356594	920	0	0.406	0.3305	19.426	3.8665	0	0	0	0.0645	0	0	2.0225	0	5.244	0	0.2825	0.492	0	0.338	0.3355	4.439	0.186	0.075	0.197	0.4995	0.473	0.724	0.802	0	2.0145	0.1255	0.0605	1.008	0.0395	0.08	0.3455	0.433	0.2075	0.4235
ENSMUSG00000020456_4_D	ENSMUST00000003461	ENSMUSG00000020456	Ogdh	chr11	6355553	6356642	+	6355674	6356642	968	24.91	56.445	5.7225	51.267	0.6205	47.839	18.155	18.3105	14.6795	15.6055	9.098	2.077	8.018	0.8035	4.033	5.2195	5.5845	4.7065	5.1085	4.3745	17.788	3.967	4.9165	5.2965	5.213	5.1795	5.0165	3.7305	16.032	0.631	5.633	4.1915	46.922	5.507	5.6235	4.307	5.2295	4.291	3.541
ENSMUSG00000003378_1_S	ENSMUST00000003468	ENSMUSG00000003378	Grik5	chr7	25009841	25010794	-	25009841	25010368	527	100	100	100	100	100	100	100	100	100	100	100	100	100	100	100	100	100	100	100	100	100	100	100	100	100	100	100	100	100	100	100	100	100	100	100	100	100	100	100
ENSMUSG00000003410_1_S	ENSMUST00000003501	ENSMUSG00000003410	Elavl3	chr9	22015004	22018854	-	22015004	22018502	3498	100	100	100	100	100	100	100	100	100	100	100	100	100	100	100	100	100	100	100	100	100	100	100	100	100	100	100	100	100	100	100	100	100	100	100	100	100	100	100
ENSMUSG00000003411_1_P	ENSMUST00000003502	ENSMUSG00000003411	Rab3b	chr4	108940625	108941089	+	108940813	108941089	276	75.378	0	13.7175	11.199	99.676	30.627	34.0595	84.556	76.834	74.955	30.043	99.251	26.4395	99.6985	0	36.472	29.1665	19.5775	31.3055	27.3285	60.2255	31.9815	40.1385	7.746	16.8735	24.407	17.6505	26.368	67.5665	95.962	12.891	40.7345	0	30.1315	47.899	12.923	29.927	19.5225	12.1245
ENSMUSG00000003411_2_D	ENSMUST00000003502	ENSMUSG00000003411	Rab3b	chr4	108940625	108941188	+	108940813	108941188	375	23.0565	97.651	84.3655	81.626	0.1195	59.731	62.401	14.174	21.9945	23.5855	65.8705	0.5015	68.0235	0	98.58	62.1785	70.0015	79.0905	66.916	71.5325	37.7195	66.503	58.8485	90.6175	81.194	73.816	80.352	71.5565	29.673	3.7195	85.098	57.2405	95.021	69.186	51.3235	86.004	68.451	79.125	86.3865
ENSMUSG00000003418_1_D	ENSMUST00000003509	ENSMUSG00000003418	St8sia6	chr2	13651020	13657290	-	13651020	13656821	5801	32.5905	98.987	28.998	71.769	100	100	67.599	53.2915	100	100	71.146	100	100	100	39.092	43.172	32.212	34.4425	52.712	28.946	86.637	26.499	64.981	35.7145	20.4255	39.765	33.0355	59.2665	100	62.625	19.373	25.4515	100	61.47	56.7135	35.6155	44.4735	19.273	26.821
ENSMUSG00000003418_2_P	ENSMUST00000003509	ENSMUSG00000003418	St8sia6	chr2	13656104	13657290	-	13656104	13656821	717	67.4095	1.013	71.002	28.231	0	0	32.401	46.7085	0	0	28.854	0	0	0	60.908	56.828	67.788	65.5575	47.288	71.054	13.363	73.501	35.019	64.2855	79.5745	60.235	66.9645	40.7335	0	37.375	80.627	74.5485	0	38.53	43.2865	64.3845	55.5265	80.727	73.179
ENSMUSG00000003420_2_D	ENSMUST00000003512	ENSMUSG00000003420	Fcgrt	chr7	45092989	45093355	-	45092989	45093245	256	5.624	17.42	3.508	8.494	0.9705	17.585	NA	6.014	8.8875	9.295	11.375	2.41	11.8445	1.764	3.313	3.8875	4.5685	2.827	3.384	3.3495	2.222	2.2675	1.364	2.8	4.673	2.774	5.288	3.0725	7.0505	2.2625	3.529	0.75	36.111	2.148	3.7025	3.322	3.77	2.9365	3.2055
ENSMUSG00000003420_1_P	ENSMUST00000003512,ENSMUST00000210642	ENSMUSG00000003420	Fcgrt	chr7	45093050	45093355	-	45093050	45093245	195	94.376	82.58	96.492	91.506	99.0295	82.415	NA	93.986	91.1125	90.705	88.625	97.59	88.1555	98.236	96.687	96.1125	95.4315	97.173	96.616	96.6505	97.778	97.7325	98.636	97.2	95.327	97.226	94.712	96.9275	92.9495	97.7375	96.471	99.25	63.889	97.852	96.2975	96.678	96.23	97.0635	96.7945
ENSMUSG00000003421_1_D	ENSMUST00000003513	ENSMUSG00000003421	Nosip	chr7	45077311	45077807	+	45077383	45077807	424	0	0	1.915	0	31.923	0	31.343	0.5885	0.0835	0.0745	0	26.2515	0	26.6695	4.5175	4.7245	5.666	3.4805	3.7205	4.6425	6.5165	4.565	5.0285	3.8915	3.418	3.639	3.3385	4.659	0.1555	3.012	2.2035	5.3715	0	3.7335	4.732	3.8495	3.616	3.0385	4.247
ENSMUSG00000003421_2_D	ENSMUST00000003513	ENSMUSG00000003421	Nosip	chr7	45077311	45077875	+	45077383	45077875	492	0.5645	0	0	0.299	0	0	0	8.282	9.1225	7.0675	8.2835	2.924	9.454	0	0.3115	0.475	0	1.1675	0	0.3715	1.2005	0.3615	0	1.143	0.672	0.315	0	0.177	7.6005	15.4165	0.345	0.0805	0	0.6725	0	0	0.4425	0	0.1855
ENSMUSG00000003421_3_D	ENSMUST00000003513	ENSMUSG00000003421	Nosip	chr7	45077311	45078203	+	45077383	45078203	820	1.9905	15.373	3.082	4.263	24.4855	14.876	24.7875	5.7855	6.9155	5.979	14.579	8.5985	10.921	60.5325	5.473	5.6435	6.156	6.0125	5.4425	5.5505	3.609	5.1045	5.0185	4.3085	4.0775	5.415	4.397	5.337	7.7065	13.445	3.7305	5.844	8.903	6.001	4.097	5.23	5.0015	4.5105	6.4065
ENSMUSG00000003429_1_S	ENSMUST00000003521	ENSMUSG00000003429	Rps11	chr7	45122378	45122558	-	45122378	45122434	56	100	100	100	100	100	100	100	100	100	100	100	100	100	100	100	100	100	100	100	100	100	100	100	100	100	100	100	100	100	100	100	100	100	100	100	100	100	100	100
ENSMUSG00000003435_1_S	ENSMUST00000003527	ENSMUSG00000003435	Supt5	chr7	28314891	28315270	-	28314891	28315123	232	100	100	100	100	100	100	100	100	100	100	100	100	100	100	100	100	100	100	100	100	100	100	100	100	100	100	100	100	100	100	100	100	100	100	100	100	100	100	100
ENSMUSG00000003437_1_S	ENSMUST00000003529	ENSMUSG00000003437	Paf1	chr7	28398825	28399388	+	28399250	28399388	138	100	100	100	100	100	100	100	100	100	100	100	100	100	100	100	100	100	100	100	100	100	100	100	100	100	100	100	100	100	100	100	100	100	100	100	100	100	100	100
ENSMUSG00000003444_1_D	ENSMUST00000003536	ENSMUSG00000003444	Med29	chr7	28386145	28387024	-	28386145	28386781	636	2.215	4.402	1.19	8.391	0.044	7.14	1.647	3.826	4.3785	3.7825	2.4745	0.244	0.183	0.0625	1.6345	0.4775	1.316	1.741	0.379	1.388	7.7755	1.538	0.5365	2.0315	1.4595	0.61	2.351	2.2015	1.488	0.3015	0.788	1.5915	3.625	0.2185	1.6765	0.856	0.263	1.011	1.037
ENSMUSG00000003444_2_D	ENSMUST00000003536	ENSMUSG00000003444	Med29	chr7	28386365	28387024	-	28386365	28386781	416	1.5405	2.05	0	0	2.967	0	5.305	7.83	7.0225	3.5335	2.817	2.3765	4.2435	4.2555	1.38	1.646	1.261	1.157	0.8195	1.1385	2.2355	1.202	1.634	1.3305	1.182	0.885	0.4095	1.953	3.043	1.335	0.298	0.546	0	0.799	0.477	1.1115	0.498	1.046	0.812
ENSMUSG00000003444_3_P	ENSMUST00000003536	ENSMUSG00000003444	Med29	chr7	28386740	28387024	-	28386740	28386781	41	96.2445	93.548	98.81	91.609	96.989	92.86	93.048	88.3435	88.599	92.6835	94.709	97.38	95.574	95.6825	96.9855	97.8765	97.423	97.102	98.801	97.474	89.989	97.2605	97.8305	96.638	97.3585	98.505	97.2395	95.846	95.469	98.3635	98.9145	97.8625	96.375	98.9825	97.8465	98.033	99.2395	97.943	98.151
ENSMUSG00000003458_1_D	ENSMUST00000003550	ENSMUSG00000003458	Ncstn	chr1	172066012	172066796	-	172066012	172066673	661	9.7205	32.917	34.634	21.377	4.6425	79.477	77.0925	6.3555	13.558	19.0285	42.1495	2.3515	35.157	3.4535	24.8565	28.6455	32.51	26.96	27.701	20.024	94.191	23.3795	23.866	40.9855	20.8245	23.0875	17.2535	16.811	24.7195	7.0105	31.567	20.043	27.679	32.8885	38.5095	18.8105	31.196	20.9985	13.246
ENSMUSG00000003458_2_P	ENSMUST00000003550	ENSMUSG00000003458	Ncstn	chr1	172066099	172066796	-	172066099	172066673	574	90.2795	67.083	65.366	78.623	95.3575	20.523	22.9075	93.6445	86.442	80.9715	57.8505	97.6485	64.843	96.5465	75.1435	71.3545	67.49	73.04	72.299	79.976	5.809	76.6205	76.134	59.0145	79.1755	76.9125	82.7465	83.189	75.2805	92.9895	68.433	79.957	72.321	67.1115	61.4905	81.1895	68.804	79.0015	86.754
ENSMUSG00000007122_1_S	ENSMUST00000003554	ENSMUSG00000007122	Casq1	chr1	172209899	172210503	-	172209899	172210344	445	100	100	100	100	100	100	NA	100	100	100	100	100	100	100	100	100	100	100	100	100	100	100	100	100	100	100	100	100	100	100	100	100	100	100	100	100	100	100	100
ENSMUSG00000003469_1_S	ENSMUST00000003561	ENSMUSG00000003469	Phyhip	chr14	70466800	70468832	+	70467335	70468832	1497	100	100	100	100	100	100	100	100	100	100	100	100	100	100	100	100	100	100	100	100	100	100	100	100	100	100	100	100	100	100	100	100	100	100	100	100	100	100	100
ENSMUSG00000003476_1_S	ENSMUST00000003568	ENSMUSG00000003476	Crhr2	chr6	55090048	55091418	-	55090048	55091277	1229	100	100	NA	100	100	100	NA	100	100	100	NA	100	100	100	100	100	100	NA	100	100	100	100	NA	100	100	100	100	100	100	100	100	100	100	100	100	100	100	100	100
ENSMUSG00000003477_1_S	ENSMUST00000003569	ENSMUSG00000003477	Inmt	chr6	55170625	55171277	-	55170625	55170847	222	NA	100	100	100	100	100	NA	100	100	NA	100	100	100	100	100	100	100	100	100	100	NA	100	100	100	NA	NA	NA	NA	100	100	NA	100	100	NA	100	100	100	NA	NA
ENSMUSG00000029777_1_P	ENSMUST00000003572	ENSMUSG00000029777	Gars	chr6	55079219	55079399	+	55079345	55079399	54	66.913	34.806	78.8095	43.603	98.5865	44.219	21.3845	85.027	76.982	72.135	65.9145	96.12	58.9065	99.077	81.65	77.641	80.9835	77.0995	82.845	83.9005	33.1745	83.8955	81.3095	78.834	81.889	81.9795	84.1265	82.463	63.3275	94.482	82.33	83.0445	48.251	81.9295	78.63	81.4805	81.1695	81.635	83.532
ENSMUSG00000029777_2_D	ENSMUST00000003572	ENSMUSG00000029777	Gars	chr6	55079219	55079500	+	55079345	55079500	155	33.087	65.194	21.1905	56.397	1.4135	55.781	78.6155	14.973	23.018	27.865	34.0855	3.88	41.0935	0.923	18.35	22.359	19.0165	22.9005	17.155	16.0995	66.8255	16.1045	18.6905	21.166	18.111	18.0205	15.8735	17.537	36.6725	5.518	17.67	16.9555	51.749	18.0705	21.37	18.5195	18.8305	18.365	16.468
ENSMUSG00000003484_1_S	ENSMUST00000003574	ENSMUSG00000003484	Cyp4f18	chr8	71988479	71988737	-	71988479	71988559	80	NA	100	100	100	100	NA	NA	100	NA	NA	NA	100	100	100	100	100	100	100	100	100	100	100	100	100	100	NA	NA	100	NA	100	100	100	NA	NA	100	100	100	100	100
ENSMUSG00000031799_1_P	ENSMUST00000003575	ENSMUSG00000031799	Tpm4	chr8	72151741	72151854	+	72151824	72151854	30	60.5165	70.266	1.9235	90.924	0	62.53	48.2565	44.311	22.8375	22.8895	23.262	0	15.797	0	1.7015	0.9185	3.1145	1.5275	5.9335	2.4945	0	0.7085	1.483	0.257	1.938	2.451	2.6705	0	9.3885	0.8545	0.292	1.7775	60.745	1.8145	3.4505	1.5275	7.3735	3.4825	0.5205
ENSMUSG00000031799_2_D	ENSMUST00000003575	ENSMUSG00000031799	Tpm4	chr8	72151741	72151980	+	72151824	72151980	156	20.3795	16.383	88.095	3.988	0	20.135	46.7035	26.1675	36.839	39.1885	72.8835	0	78.3885	0	87.93	89.9785	87.0775	88.225	82.749	87.491	71.2425	88.85	88.5975	89.6665	88.2495	85.9515	86.6625	89.8395	56.7375	60.3145	89.4445	87.8785	19.579	88.0065	87.053	87.8365	81.6705	86.9775	89.2735
ENSMUSG00000031799_3_D	ENSMUST00000003575	ENSMUSG00000031799	Tpm4	chr8	72151741	72152640	+	72151824	72152640	816	0	0	0.754	0	0	0	0	0.2205	0.247	0.2925	0	2.4805	0	0	1.147	0.7345	0.87	0.912	1.2145	1.1395	5.6745	1.2055	0.837	0.84	1.0225	1.59	1.6445	0.4085	0	0	0.945	1.1555	0	0.648	0.8015	1.447	1.094	0.989	1.281
ENSMUSG00000031799_4_D	ENSMUST00000003575	ENSMUSG00000031799	Tpm4	chr8	72151741	72152810	+	72151824	72152810	986	0	0	0.5795	2.982	0	2.791	0	0.0155	0	0	0	0	0.663	0	0.533	1.0485	0.7815	0.3995	0.285	0.4885	1.205	0.818	0.846	0.931	0.603	0.451	0.177	1.2225	0	0	0.2785	0.699	4.55	0.94	0.7835	0.1665	0.3245	0.5065	0.484
ENSMUSG00000031799_5_D	ENSMUST00000003575	ENSMUSG00000031799	Tpm4	chr8	72151741	72153153	+	72151824	72153153	1329	19.1045	13.351	8.6475	2.107	100	14.545	5.04	29.2865	40.0765	37.6295	3.8545	97.5195	5.1515	100	8.689	7.3195	8.156	8.9355	9.8185	8.3865	21.878	8.418	8.237	8.306	8.187	9.557	8.845	8.53	33.874	38.831	9.0395	8.489	15.127	8.5905	7.9115	9.0225	9.5385	8.0445	8.4415
ENSMUSG00000003518_1_D	ENSMUST00000003612	ENSMUSG00000003518	Dusp3	chr11	101971129	101974939	-	101971129	101974733	3604	46.58	100	99.878	84.203	3.356	100	100	57.0745	51.1915	47.527	100	7.228	95.6755	7.029	100	100	100	100	99.717	99.91	45.7725	99.9005	99.468	98.406	100	99.7555	99.5475	100	59.0915	13.357	99.7185	99.691	100	99.7845	99.76	99.6385	99.67	99.8015	99.97
ENSMUSG00000003518_2_D	ENSMUST00000003612	ENSMUSG00000003518	Dusp3	chr11	101972859	101974939	-	101972859	101974733	1874	0	0	0.083	0	1.8025	0	0	0	0	0	0	0.6385	0	0.5115	0	0	0	0	0.124	0.09	6.274	0.0995	0	0	0	0.2445	0.1155	0	0	0	0	0	0	0	0	0	0	0.1	0.03
ENSMUSG00000003518_3_D	ENSMUST00000003612	ENSMUSG00000003518	Dusp3	chr11	101973468	101974939	-	101973468	101974733	1265	3.25	0	0.039	0.271	0	0	0	9.1905	0	0.052	0	0	0	0	0	0	0	0	0	0	22.355	0	0	0	0	0	0	0	0.03	0	0.0795	0	0	0	0	0	0.045	0	0
ENSMUSG00000003518_4_D	ENSMUST00000003612	ENSMUSG00000003518	Dusp3	chr11	101974155	101974939	-	101974155	101974733	578	50.17	0	0	15.526	94.842	0	0	33.735	48.8085	24.3885	0	85.1605	0	75.835	0	0	0	0	0.1595	0	25.5985	0	0.532	0	0	0	0.337	0	8.671	40.787	0.0705	0	0	0	0	0.0905	0.081	0	0
ENSMUSG00000003518_5_P	ENSMUST00000003612	ENSMUSG00000003518	Dusp3	chr11	101974338	101974939	-	101974338	101974733	395	0	0	0	0	0	0	0	0	0	28.032	0	6.9735	4.3245	16.6245	0	0	0	0	0	0	0	0	0	1.594	0	0	0	0	32.2075	45.856	0.132	0.309	0	0.2155	0.24	0.271	0.204	0.0985	0
ENSMUSG00000003527_1_D	ENSMUST00000003621	ENSMUSG00000003527	Ess2	chr16	17900708	17902323	-	17900708	17902043	1335	27.7295	20.574	17.371	14.714	2.3085	62.097	69.9255	37.106	34.93	39.6605	30.907	5.233	39.836	4.0005	25.4745	23.576	24.236	20.784	22.704	19.1535	39.7755	23.899	25.953	28.807	28.595	31.748	33.0595	36.912	32.3095	12.4455	25.6225	22.8295	32.872	22.602	26.826	28.224	28.211	23.663	21.6785
ENSMUSG00000003527_2_P	ENSMUST00000003621	ENSMUSG00000003527	Ess2	chr16	17901765	17902323	-	17901765	17902043	278	72.2705	79.426	82.629	85.286	97.6915	37.903	30.0745	62.894	65.07	60.3395	69.093	94.767	60.164	95.9995	74.5255	76.424	75.764	79.216	77.296	80.8465	60.2245	76.101	74.047	71.193	71.405	68.252	66.9405	63.088	67.6905	87.5545	74.3775	77.1705	67.128	77.398	73.174	71.776	71.789	76.337	78.3215
ENSMUSG00000003528_1_D	ENSMUST00000003622	ENSMUSG00000003528	Slc25a1	chr16	17925222	17925927	-	17925222	17925812	590	63.635	55.478	37.309	62.279	99.9855	61.403	16.322	100	100	100	41.5335	100	43.6315	100	32.644	25.7335	34.1405	34.8335	31.757	31.076	42.2665	33.58	29.439	34.2055	34.1055	34.4325	34.4155	30.8815	100	100	36.1065	32.5805	47.226	29.6565	37.964	30.37	32.4405	31.885	30.9245
ENSMUSG00000003528_2_P	ENSMUST00000003622	ENSMUSG00000003528	Slc25a1	chr16	17925567	17925927	-	17925567	17925812	245	36.365	44.522	62.691	37.721	0.0145	38.597	83.678	0	0	0	58.4665	0	56.3685	0	67.356	74.2665	65.8595	65.1665	68.243	68.924	57.7335	66.42	70.561	65.7945	65.8945	65.5675	65.5845	69.1185	0	0	63.8935	67.4195	52.774	70.3435	62.036	69.63	67.5595	68.115	69.0755
ENSMUSG00000003534_1_S	ENSMUST00000003628	ENSMUSG00000003534	Ddr1	chr17	35681568	35682518	-	35681568	35682377	809	100	100	100	100	100	100	100	100	100	100	100	100	100	100	100	100	100	100	100	100	100	100	100	100	100	100	100	100	100	100	100	100	100	100	100	100	100	100	100
ENSMUSG00000003541_1_S	ENSMUST00000003635	ENSMUSG00000003541	Ier3	chr17	35822037	35822923	+	35822310	35822923	613	100	100	100	100	100	100	100	100	100	100	100	100	100	100	100	100	100	100	100	100	100	100	100	100	100	100	100	100	100	100	100	100	100	100	100	100	100	100	100
ENSMUSG00000003546_1_S	ENSMUST00000003642	ENSMUSG00000003546	Klc4	chr17	46630623	46631073	-	46630623	46631022	399	100	100	100	100	100	100	100	100	100	100	100	100	100	100	100	100	100	100	100	100	100	100	100	100	100	100	100	100	100	100	100	100	100	100	100	100	100	100	100
ENSMUSG00000030399_1_P	ENSMUST00000003643	ENSMUSG00000030399	Ckm	chr7	19421207	19421584	+	19421386	19421584	198	97.1345	100	99.968	98.697	NA	82.069	NA	NA	99.9225	99.8925	0	99.983	0	100	NA	NA	NA	NA	99.932	99.9235	100	100	NA	50	50	NA	NA	50	95.202	99.7875	99.908	100	99.746	99.92	99.875	99.891	99.876	99.8735	99.892
ENSMUSG00000003549_1_S	ENSMUST00000003645	ENSMUSG00000003549	Ercc1	chr7	19356418	19356525	+	19356472	19356525	53	100	100	100	100	100	100	100	100	100	100	100	100	100	100	100	100	100	100	100	100	100	100	100	100	100	100	100	100	100	100	100	100	100	100	100	100	100	100	100
ENSMUSG00000003559_1_S	ENSMUST00000003655	ENSMUSG00000003559	As3mt	chr19	46740460	46741083	+	46740568	46741083	515	100	100	100	100	100	100	100	100	100	100	100	100	100	100	100	100	100	100	100	100	100	100	100	100	100	100	100	100	100	100	100	100	100	100	100	100	100	100	100
ENSMUSG00000031849_1_S	ENSMUST00000003659	ENSMUSG00000031849	Comp	chr8	70381885	70382066	+	70381932	70382066	134	100	100	NA	NA	NA	NA	NA	100	100	100	NA	NA	NA	NA	NA	NA	100	100	100	100	NA	NA	NA	NA	NA	NA	NA	NA	100	100	100	100	100	NA	100	100	100	100	100
ENSMUSG00000003573_1_S	ENSMUST00000003669	ENSMUSG00000003573	Homer3	chr8	70292974	70294375	+	70293166	70294375	1209	100	100	100	100	100	100	100	100	100	100	100	100	100	100	100	100	100	100	100	100	100	100	100	100	100	100	100	100	100	100	100	100	100	100	100	100	100	100	100
ENSMUSG00000003581_1_P	ENSMUST00000003677	ENSMUSG00000003581	Rnf215	chr11	4140486	4140712	+	4140509	4140712	203	69.2985	32.131	75.963	0	96.4385	40.659	69.4755	65.0595	74.7655	71.239	31.6985	94.5525	48.687	97.4875	85.554	81.367	84.5345	77.7745	79.764	79.994	81.2135	80.9715	74.988	83.169	82.032	83.7935	78.977	82.5445	76.8145	91.864	79.4225	82.8255	0	77.4885	76.483	80.133	79.8295	76.3385	82.5585
ENSMUSG00000003581_2_D	ENSMUST00000003677	ENSMUSG00000003581	Rnf215	chr11	4140486	4140795	+	4140509	4140795	286	0	0	14.946	0	0.691	0	0	13.2555	4.863	7.4115	47.4865	1.7085	31.562	0	8.6265	8.041	7.848	14.349	12.384	12.7995	9.43	12.0315	16.616	8.5295	11.2795	10.0165	13.104	10.4285	2.876	4.5115	12.4095	11.273	0	14.257	13.7015	12.3625	12.1545	16.046	11.669
ENSMUSG00000003581_3_D	ENSMUST00000003677	ENSMUSG00000003581	Rnf215	chr11	4140486	4141177	+	4140509	4141177	668	30.7015	67.869	9.091	100	2.8705	59.341	30.5245	21.685	20.372	21.3495	20.815	3.739	19.7505	2.5125	5.819	10.5925	7.6175	7.877	7.852	7.207	9.3565	6.997	8.396	8.3015	6.6885	6.19	7.919	7.027	20.3095	3.6245	8.168	5.9015	100	8.2545	9.8155	7.5045	8.016	7.615	5.7725
ENSMUSG00000003585_1_S	ENSMUST00000003681	ENSMUSG00000003585	Sec14l2	chr11	4097038	4098435	-	4097038	4098304	1266	100	100	100	100	100	100	100	100	100	100	100	100	100	100	100	100	100	100	100	100	100	100	100	100	100	100	100	100	100	100	100	100	100	100	100	100	100	100	100
ENSMUSG00000021253_1_D	ENSMUST00000003687	ENSMUSG00000021253	Tgfb3	chr12	86056744	86057938	-	86056744	86057779	1035	12.408	13.109	47.2415	5.213	0.7775	7.434	50	6.297	10.749	21.533	54.3435	1.8755	58.4275	0	26.7135	69.873	45.3175	43.7525	48.3545	29.2735	2.704	22.3055	32.6635	33.712	64.441	62.1605	37.717	48.1545	10.3685	5.303	44.899	35.2645	31.459	64.023	49.001	37.601	73.3515	30.4115	29.2315
ENSMUSG00000021253_2_D	ENSMUST00000003687	ENSMUSG00000021253	Tgfb3	chr12	86056801	86057938	-	86056801	86057779	978	37.592	14.441	34.7565	6.208	0	54.732	0	6.0715	31.494	7.8295	0	1.5365	0	19.053	2.058	14.226	16.2645	18.1395	29.6795	11.955	67.396	0	22.4275	14.2735	0	25.6855	39.531	32.1685	12.835	22.7485	8.393	0	0	16.7705	24.2595	6.318	18.257	12.2095	9.528
ENSMUSG00000021253_3_P	ENSMUST00000003687	ENSMUSG00000021253	Tgfb3	chr12	86056838	86057938	-	86056838	86057779	941	50	72.451	18.002	88.58	99.2225	37.834	50	87.6315	57.757	70.6375	45.6565	96.588	41.5725	80.947	71.229	15.901	38.417	38.107	21.966	58.7715	29.9	77.6945	44.909	52.0145	35.559	12.154	22.7525	19.6765	76.797	71.9485	46.708	64.7355	68.541	19.206	26.7395	56.0805	8.3915	57.379	61.24
ENSMUSG00000057230_1_P	ENSMUST00000003710	ENSMUSG00000057230	Aak1	chr6	86987203	86991864	+	86987298	86991864	4566	0	0	0	0	0	91.848	34.569	0.019	37.7445	68.1545	76.1535	0	89.1035	0	0	0	0	0	0	0	79.043	0	0	1.1535	32.773	76.956	68.214	71.9485	80.7635	0	0	0	0	0	0.1775	0	0	0.3665	0
ENSMUSG00000042476_1_S	ENSMUST00000003717	ENSMUSG00000042476	Abcb4	chr5	8958968	8959226	+	8959175	8959226	51	NA	NA	100	100	NA	100	NA	100	100	100	100	100	100	NA	100	100	NA	NA	100	100	100	100	100	NA	NA	NA	NA	NA	100	100	100	NA	100	100	NA	100	100	NA	NA
ENSMUSG00000003623_1_D	ENSMUST00000003720	ENSMUSG00000003623	Crot	chr5	8966032	8966972	-	8966032	8966851	819	16.8335	24.44	9.2245	26.412	0.295	22.824	1.7965	6.567	13.587	11.8365	4.681	0.481	3.7635	0.3805	6.997	7.745	7.092	8.8735	7.24	8.239	13.5	6.358	9.1125	8.3815	5.7675	6.3475	6.4495	7.693	11.626	2.581	8.0405	6.2845	33.158	6.6535	7.748	6.5	5.766	7.3815	5.52
ENSMUSG00000003623_2_D	ENSMUST00000003720	ENSMUSG00000003623	Crot	chr5	8966213	8966972	-	8966213	8966851	638	18.7745	30.085	0.1755	61.657	2.313	26.625	1.6505	18.6305	18.657	19.137	0	6.39	1.064	6.0395	1.6815	0.585	1.5535	2.061	3.2695	2.512	20.7765	3.2355	2.701	1.274	3.451	2.297	3.5515	2.621	19.0375	10.858	0.728	3.7435	23.627	1.0805	0.792	2.9625	2.8405	2.7455	3.23
ENSMUSG00000003623_3_P	ENSMUST00000003720	ENSMUSG00000003623	Crot	chr5	8966819	8966972	-	8966819	8966851	32	64.392	45.475	90.6005	11.932	97.392	50.551	96.553	74.8025	67.7555	69.027	95.319	93.1295	95.1725	93.58	91.322	91.67	91.3545	89.0655	89.491	89.249	65.723	90.407	88.1875	90.3445	90.7815	91.3555	89.9985	89.686	69.337	86.5615	91.231	89.972	43.215	92.2665	91.46	90.538	91.3935	89.8725	91.2505
ENSMUSG00000024002_1_D	ENSMUST00000003726	ENSMUSG00000024002	Brd4	chr17	32196273	32197820	-	32196273	32197751	1478	71.735	100	100	62.355	4.863	100	100	41.5075	48.528	60.891	100	10.4035	100	11.979	100	100	100	100	100	100	61.056	93.507	100	100	100	100	100	100	64.4525	22.694	100	100	100	100	100	100	100	100	100
ENSMUSG00000024002_2_P	ENSMUST00000003726	ENSMUSG00000024002	Brd4	chr17	32196652	32197820	-	32196652	32197751	1099	28.265	0	0	37.645	95.137	0	0	58.4925	51.472	39.109	0	89.5965	0	88.021	0	0	0	0	0	0	38.944	6.493	0	0	0	0	0	0	35.5475	77.306	0	0	0	0	0	0	0	0	0
ENSMUSG00000003644_1_S	ENSMUST00000003741	ENSMUSG00000003644	Rps6ka1	chr4	133847287	133848174	-	133847287	133848051	764	100	100	100	100	100	100	NA	100	100	100	100	100	100	100	100	100	100	100	100	100	100	100	100	100	100	100	100	100	100	100	100	100	100	100	100	100	100	100	100
ENSMUSG00000003657_1_S	ENSMUST00000003754	ENSMUSG00000003657	Calb2	chr8	110142538	110143200	-	110142538	110143083	545	100	100	NA	NA	NA	100	100	100	100	100	100	100	100	100	100	100	100	100	100	100	100	100	100	100	100	100	100	100	100	100	NA	100	NA	100	100	100	100	100	100
ENSMUSG00000003662_2_D	ENSMUST00000003759	ENSMUSG00000003662	Ciao1	chr2	127240935	127243037	-	127240935	127242796	1861	6.111	22.428	4.213	20.837	0.498	35.23	16.9565	7.7075	9.3225	13.8635	20.267	0.505	12.622	0.3785	7.745	10.9585	8.4855	8.3425	8.738	6.588	6.1675	8.8705	11.097	13.775	12.7115	12.646	13.013	13.326	11.707	2.151	5.1045	5.626	17.003	7.0295	7.6405	6.359	6.523	5.8225	5.4945
ENSMUSG00000003662_3_D	ENSMUST00000003759	ENSMUSG00000003662	Ciao1	chr2	127241313	127243037	-	127241313	127242796	1483	0	0	0	0	0	0	3.9465	0	0	0.0565	0	0	0	0	0	0.1345	0	0	0	0	0	0	0	0	0	0	0	0	0	0	0	0	0	0	0	0	0	0.518	0
ENSMUSG00000003662_4_D	ENSMUST00000003759	ENSMUSG00000003662	Ciao1	chr2	127241376	127243037	-	127241376	127242796	1420	0	0	0.056	6.823	0	12.216	0	0	0	0	0	0	2.904	0	0	0	0	0	0	0	9.372	0	0	0	0	0	0	0	0	0	0	0	13.515	0	0	0	0	0	0
ENSMUSG00000003662_5_D	ENSMUST00000003759	ENSMUSG00000003662	Ciao1	chr2	127242506	127243037	-	127242506	127242796	290	0	0	1.4105	35.808	0	0	0	0	0	0	0	0	0	0	0	0.868	0	0	0	0	30.019	0.846	0	2.5215	2.4485	1.244	0	4.2165	0	0	0.39	0	0	0.9585	2.9925	1.343	1.6075	0.271	0
ENSMUSG00000003662_6_D	ENSMUST00000003759	ENSMUSG00000003662	Ciao1	chr2	127242544	127243037	-	127242544	127242796	252	40.526	73.183	14.964	0	0.5115	52.554	71.635	25.662	30.735	30.6405	51.257	1.034	51.1675	0	16.334	12.482	11.314	20.435	19.537	21.3465	0	13.8635	14.2255	15.4985	17.1585	14.6565	14.0955	10.116	40.639	11.9855	14.614	20.3965	52.984	15.9595	10.2115	16.5895	21.283	20.0525	18.7465
ENSMUSG00000003662_1_P	ENSMUST00000003759,ENSMUST00000174030	ENSMUSG00000003662	Ciao1	chr2	127242611	127243037	-	127242611	127242796	185	53.363	4.389	79.3565	36.532	98.9905	0	7.462	66.6305	59.9425	55.4395	28.476	98.461	33.3065	99.6215	75.921	75.557	80.201	71.222	71.725	72.066	54.4415	76.42	74.677	68.2055	67.6815	71.453	72.891	72.3415	47.6535	85.863	79.891	73.977	16.498	76.0525	79.1555	75.708	70.586	73.3355	75.7585
ENSMUSG00000003665_1_S	ENSMUST00000003762	ENSMUSG00000003665	Has1	chr17	17843327	17844299	-	17843327	17843623	296	100	100	100	100	100	100	NA	NA	100	100	NA	100	100	NA	100	100	100	100	100	100	100	100	100	100	100	100	100	100	100	100	100	100	100	NA	100	100	100	100	100
ENSMUSG00000038508_1_S	ENSMUST00000003808	ENSMUSG00000038508	Gdf15	chr8	70629392	70630174	-	70629392	70629542	150	100	100	100	100	100	NA	NA	100	100	100	NA	100	NA	100	100	100	100	100	100	100	100	100	NA	100	100	100	100	100	100	100	100	100	100	100	100	100	100	100	100
ENSMUSG00000003721_2_D	ENSMUST00000003818	ENSMUSG00000003721	Insig2	chr1	121304312	121305947	-	121304312	121305905	1593	0	0	0	0	0	0	0	0	0	0.4265	0	0	0	0	0.201	0.659	0	0	0.109	0	0.577	0	0.5195	0	0	0.13	0.094	0.101	0.269	0	0.181	0.1115	0	0.1545	0	0	0.251	0.081	0.0805
ENSMUSG00000003721_3_D	ENSMUST00000003818	ENSMUSG00000003721	Insig2	chr1	121304350	121305947	-	121304350	121305905	1555	1.402	13.349	6.938	5.394	0	14.325	21.788	5.8635	9.8205	13.2505	19.49	0	12.841	0	7.571	10.345	9.437	6.7835	10.0135	7.1975	9.2115	7.6435	11.2795	8.3945	6.3755	9.052	7.4605	6.8855	11.586	1.909	6.3765	7.371	12.515	9.1635	8.0165	7.0715	8.708	6.3515	6.273
ENSMUSG00000003721_4_D	ENSMUST00000003818	ENSMUSG00000003721	Insig2	chr1	121304426	121305947	-	121304426	121305905	1479	55.397	43.04	0	40.549	100	35.674	0	36.849	31.0445	32.681	0.708	100	4.134	100	0	0	0	0	0	0.188	0	0	0	0	0	0	0	0	25.5855	36.948	0	0	41.335	0.101	0.0455	0	0.0725	0	0
ENSMUSG00000003721_1_P	ENSMUST00000003818,ENSMUST00000186915	ENSMUSG00000003721	Insig2	chr1	121305678	121305947	-	121305678	121305905	227	43.201	43.612	93.062	54.057	0	50.001	78.212	57.2875	59.135	53.6425	79.802	0	83.025	0	92.228	88.9955	90.563	93.2165	89.8775	92.6145	90.2115	92.3565	88.201	91.6055	93.6245	90.818	92.4455	93.0135	62.56	61.143	93.4425	92.517	46.149	90.5805	91.938	92.9285	90.968	93.567	93.647
ENSMUSG00000003731_1_D	ENSMUST00000003828	ENSMUSG00000003731	Kpna6	chr4	129647479	129648179	-	129647479	129647991	512	0	2.052	0	35.586	0	0	59.6315	0	0.5055	0	25.4225	0	33.257	0	8.8105	6.615	19.3775	8.7995	5.8325	36.3925	6.486	17.0835	0	29.8315	7.542	10.862	22.4715	11.216	0	0	28.5005	19.726	0	2.799	28.065	36.843	0	23.1165	28.9115
ENSMUSG00000003731_2_P	ENSMUST00000003828	ENSMUSG00000003731	Kpna6	chr4	129647648	129648179	-	129647648	129647991	343	58.306	0	30.3985	0.425	65.792	0	0	9.3775	9.9335	13.6615	0	67.736	0	77.4375	53.036	15.641	41.263	33.022	33.939	20.0555	17.506	47.877	49.238	15.8635	48.8855	36.2915	33.4395	39.9185	0	42.5565	34.9185	43.221	0	42.634	35.3955	25.988	31.181	43.1325	31.5505
ENSMUSG00000003746_1_D	ENSMUST00000003843	ENSMUSG00000003746	Man1a	chr10	53904774	53907563	-	53904774	53907436	2662	35.9875	74.823	20.189	32.876	53.025	64.094	100	65.286	63.925	73.0175	38.1545	38.91	38.4355	23.876	35.663	38.0025	49.437	44.12	44.415	39.893	49.9115	65.521	69.099	28.677	25.576	47.2395	46.412	39.358	76.976	31.4695	28.562	39.085	77.467	48.0255	42.2735	39.9115	39.53	35.855	40.6405
ENSMUSG00000003752_1_S	ENSMUST00000003850	ENSMUSG00000003752	Itpkc	chr7	27207171	27208444	-	27207171	27208240	1069	100	100	100	100	100	100	100	100	100	100	100	100	100	100	100	100	100	100	100	100	100	100	100	100	100	100	100	100	100	100	100	100	100	100	100	100	100	100	100
ENSMUSG00000089832_1_S	ENSMUST00000003857	ENSMUSG00000089832	Shkbp1	chr7	27342132	27342544	-	27342132	27342312	180	100	100	100	100	100	100	100	100	100	100	100	100	100	100	100	100	100	100	100	100	100	100	100	100	100	100	100	100	100	100	100	100	100	100	100	100	100	100	100
ENSMUSG00000003762_1_S	ENSMUST00000003860	ENSMUSG00000003762	Coq8b	chr7	27257222	27257950	+	27257525	27257950	425	100	100	100	100	100	100	100	100	100	100	100	100	100	100	100	100	100	100	100	100	100	100	100	100	100	100	100	100	100	100	100	100	100	100	100	100	100	100	100
ENSMUSG00000025025_1_P	ENSMUST00000003870	ENSMUSG00000025025	Mxi1	chr19	53371572	53372668	+	53371736	53372668	932	42.5215	0	19.7045	29.315	73.3795	0	0	24.462	2.8805	2.469	0	68.768	0	59.3135	25.7815	31.933	22.722	17.7105	25.302	24.3515	41.3105	20.536	26.9585	15.535	0	6.747	19.718	23.4275	3.441	25.6475	20.571	32.055	0	25.709	16.827	23.736	25.7745	28.5545	27.6645
ENSMUSG00000025025_2_D	ENSMUST00000003870	ENSMUSG00000025025	Mxi1	chr19	53371572	53373293	+	53371736	53373293	1557	57.4785	100	80.2955	70.685	26.6205	100	100	75.538	97.1195	97.531	100	31.232	100	40.6865	74.2185	68.067	77.278	82.2895	74.698	75.6485	58.6895	79.464	73.0415	84.465	100	93.253	80.282	76.5725	96.559	74.3525	79.429	67.945	100	74.291	83.173	76.264	74.2255	71.4455	72.3355
ENSMUSG00000003778_1_D	ENSMUST00000003876	ENSMUSG00000003778	Brd8	chr18	34598611	34600241	-	34598611	34600181	1570	34.4325	14.139	46.634	14.64	100	23.81	19.565	7.129	12.8445	16.9875	44.9035	55.2475	52.0875	100	26.244	13.277	25.2285	30.0915	13.779	24.118	27.5025	22.081	19.979	20.9475	32.5695	26.9125	35.745	36.9805	20.401	40.1085	25.997	24.8155	12.897	17.541	20.796	24.889	23.2435	22.007	25.1675
ENSMUSG00000003778_2_P	ENSMUST00000003876	ENSMUSG00000003778	Brd8	chr18	34599821	34600241	-	34599821	34600181	360	65.5675	85.861	53.366	85.36	0	76.19	80.435	92.871	87.1555	83.0125	55.0965	44.7525	47.9125	0	73.756	86.723	74.7715	69.9085	86.221	75.882	72.4975	77.919	80.021	79.0525	67.4305	73.0875	64.255	63.0195	79.599	59.8915	74.003	75.1845	87.103	82.459	79.204	75.111	76.7565	77.993	74.8325
ENSMUSG00000003808_1_S	ENSMUST00000003906	ENSMUSG00000003808	Farsa	chr8	84868865	84869257	+	84869004	84869257	253	100	100	100	100	100	100	100	100	100	100	100	100	100	100	100	100	100	100	100	100	100	100	100	100	100	100	100	100	100	100	100	100	100	100	100	100	100	100	100
ENSMUSG00000003809_1_D	ENSMUST00000003907	ENSMUSG00000003809	Gcdh	chr8	84886388	84887053	-	84886388	84886979	591	25.129	10.654	6.768	10.622	23.3095	15.06	45.908	28.9475	35.68	32.1765	31.0045	34.693	25.3685	67.325	10.7115	7.149	7.733	6.0175	9.0375	10.037	27.895	12.097	9.3275	12.544	13.836	12.399	12.8555	15.516	31.3295	17.8405	6.65	10.5385	8.068	10.393	7.8215	9.261	7.827	8.1855	9.0645
ENSMUSG00000003809_2_P	ENSMUST00000003907	ENSMUSG00000003809	Gcdh	chr8	84886588	84887053	-	84886588	84886979	391	74.871	89.346	93.232	89.378	76.6905	84.94	54.092	71.0525	64.32	67.8235	68.9955	65.307	74.6315	32.675	89.2885	92.851	92.267	93.9825	90.9625	89.963	72.105	87.903	90.6725	87.456	86.164	87.601	87.1445	84.484	68.6705	82.1595	93.35	89.4615	91.932	89.607	92.1785	90.739	92.173	91.8145	90.9355
ENSMUSG00000003812_1_P	ENSMUST00000003910	ENSMUSG00000003812	Dnase2a	chr8	84910685	84911296	+	84911032	84911296	264	33.338	52.456	72.414	84.239	58.513	59.829	88.651	25.255	53.3905	69.167	0	65.8325	0	65.768	74.689	53.5945	77.922	82.2965	50.8115	81.336	99.7415	79.9195	41.146	28.6715	74.2495	16.8075	65.627	51.354	71.055	71.066	63.1	79.591	60.83	68.435	51.179	81.68	87.3465	82.5465	86.398
ENSMUSG00000003812_2_D	ENSMUST00000003910	ENSMUSG00000003812	Dnase2a	chr8	84910685	84911469	+	84911032	84911469	437	47.49	23.237	21.472	9.171	40.372	31.455	0	53.1825	36.267	24.8455	93.7515	31.7345	99.266	34.232	0	0	0	1.3595	31.972	4.5665	0	6.977	42.658	31.414	0	4.596	0	0	24.348	25.22	31.548	6.495	15.439	16.576	36.7995	0	12.6535	13.9535	10.956
ENSMUSG00000003813_1_D	ENSMUST00000003911	ENSMUSG00000003813	Rad23a	chr8	84834646	84835674	-	84834646	84835560	914	15.2065	0.783	0.908	0	0.74	3.664	0	7.341	7.55	9.9555	4.182	0.398	3.279	0.053	2.816	0	3.1775	2.6745	0.7805	1.966	18.7425	0.853	2.166	6.8015	4.0215	0	3.893	1.612	5.83	0.4635	0.192	1.6285	1.691	0.227	0.2535	2.1745	0	0.269	1.098
ENSMUSG00000003813_2_P	ENSMUST00000003911	ENSMUSG00000003813	Rad23a	chr8	84834942	84835674	-	84834942	84835560	618	33.02	58.287	89.2395	78.418	99.26	43.868	0	61.731	50.2045	43.1365	0	96.348	0	99.947	87.1885	92.7575	79.6535	86.816	90.4035	91.7785	73.0205	87.0885	89.981	76.5765	85.049	98.469	75.893	77.77	38.035	90.1825	92.0805	95.8745	71.01	92.645	88.977	84.857	97.358	91.727	91.013
ENSMUSG00000003814_1_D	ENSMUST00000003912	ENSMUSG00000003814	Calr	chr8	84842091	84842844	-	84842091	84842646	555	18.8025	7.859	28.3605	3.816	58.9735	10.493	19.733	16.0065	34.116	40.1425	53.277	65.877	43.714	85.556	22.7145	21.451	24.2565	17.2245	28.2835	17.754	40.496	18.8245	23.849	27.7735	18.7525	25.982	17.591	14.2385	22.2355	76.657	23.7605	19.775	11.396	25.4615	26.012	18.1615	25.3445	17.544	14.8235
ENSMUSG00000003814_2_D	ENSMUST00000003912	ENSMUSG00000003814	Calr	chr8	84842136	84842844	-	84842136	84842646	510	38.0595	41.856	22.1865	65.637	41.0265	61.522	0	8.917	12.816	2.981	5.683	34.123	3.7395	14.444	26.3025	24.508	24.109	25.151	25.3985	28.926	0	28.8985	24.745	17.615	28.098	28.8775	27.1615	25.355	4.3635	23.343	28.605	28.261	55.942	24.0755	19.871	25.366	27.7165	25.861	25.901
ENSMUSG00000003814_3_P	ENSMUST00000003912	ENSMUSG00000003814	Calr	chr8	84842409	84842844	-	84842409	84842646	237	43.138	50.285	49.453	30.547	0	27.985	80.267	75.0765	53.0675	56.8765	41.04	0	52.5465	0	50.9825	54.0415	51.634	57.625	46.318	53.3195	59.504	52.277	51.4065	54.6125	53.1495	45.14	55.2475	60.406	73.401	0	47.635	51.964	32.661	50.463	54.1165	56.473	46.9395	56.595	59.2755
ENSMUSG00000003848_1_D	ENSMUST00000003946	ENSMUSG00000003848	Nob1	chr8	107412485	107413183	-	107412485	107412913	428	43.476	39.028	56.12	46.305	0	100	100	29.4865	31.0335	33.664	52.5415	0	66.6595	0	42.953	52.615	57.138	49.202	48.4285	39.7465	64.096	43.261	52.7485	50.8015	46.365	54.4515	48.158	38.7045	41.229	7.871	59.2165	43.3615	100	50.0335	49.7045	35.012	49.71	39.392	33.6815
ENSMUSG00000003848_2_P	ENSMUST00000003946	ENSMUSG00000003848	Nob1	chr8	107412602	107413183	-	107412602	107412913	311	56.524	60.972	43.88	53.695	100	0	0	70.5135	68.9665	66.336	47.4585	100	33.3405	100	57.047	47.385	42.862	50.798	51.5715	60.2535	35.904	56.739	47.2515	49.1985	53.635	45.5485	51.842	61.2955	58.771	92.129	40.7835	56.6385	0	49.9665	50.2955	64.988	50.29	60.608	66.3185
ENSMUSG00000003849_1_D	ENSMUST00000003947	ENSMUSG00000003849	Nqo1	chr8	107388205	107389124	-	107388205	107388818	613	91.119	86.094	51.6355	100	17.0555	68.281	50	42.3775	42.698	43.97	53.4825	9.548	64.475	9.557	26.0715	22.087	37.4075	43.864	41.9965	22.551	78.0495	36.144	41.342	100	35.0945	30.87	23.6435	35.3785	27.648	36.7165	27.932	46.6785	63.958	17.867	51.9065	31.689	45.961	33.547	35.572
ENSMUSG00000003849_2_P	ENSMUST00000003947	ENSMUSG00000003849	Nqo1	chr8	107388290	107389124	-	107388290	107388818	528	8.881	13.906	48.3645	0	82.9445	31.719	50	57.6225	57.302	56.03	46.5175	90.452	35.525	90.443	73.9285	77.913	62.5925	56.136	58.0035	77.449	21.9505	63.856	58.658	0	64.9055	69.13	76.3565	64.6215	72.352	63.2835	72.068	53.3215	36.042	82.133	48.0935	68.311	54.039	66.453	64.428
ENSMUSG00000003865_1_P	ENSMUST00000003964	ENSMUSG00000003865	Gys1	chr7	45455040	45455751	+	45455367	45455751	384	28.963	0	26.4735	0	88.0905	0	0	25.047	34.889	26.8705	0	85.885	0	81.2485	32.32	20.297	28.197	24.5605	25.5015	31.6275	15.606	27.187	20.857	23.314	13.3985	29.805	28.444	29.926	35.225	62.376	21.3205	29.256	0	23.77	23.336	28.5205	26.4965	30.1815	25.625
ENSMUSG00000003865_2_D	ENSMUST00000003964	ENSMUSG00000003865	Gys1	chr7	45455040	45455852	+	45455367	45455852	485	10.927	0	0	0.747	0	0	0	0	0.7905	0	0	0	0	0	0	0	0	5.107	0	1.3425	32.9635	2.304	0	0	12.958	1.4135	0	0	0	0	0.967	0	0	0	0	0	0.384	0	0
ENSMUSG00000003865_3_D	ENSMUST00000003964	ENSMUSG00000003865	Gys1	chr7	45455040	45456100	+	45455367	45456100	733	0	0	0	59.672	0	33.389	0	0	0	0.754	0	0	0	0	7.7255	13.1235	9.896	6.343	5.0915	4.327	0	10.876	13.079	7.795	1.6525	5.0805	6.219	5.3595	0.2035	0.1795	11.9995	13.258	0	10.6975	9.601	7.581	9.2595	7.618	17.393
ENSMUSG00000003865_4_D	ENSMUST00000003964	ENSMUSG00000003865	Gys1	chr7	45455040	45456619	+	45455367	45456619	1252	60.11	100	73.5265	39.582	11.9095	66.611	100	74.953	64.3205	72.376	100	14.115	100	18.7515	59.9545	66.58	61.907	63.9895	69.4075	62.703	51.4305	59.633	66.064	68.891	71.9915	63.701	65.3365	64.7145	64.5715	37.444	65.714	57.486	100	65.5315	67.063	63.898	63.86	62.2005	56.9825
ENSMUSG00000003872_1_S	ENSMUST00000003971	ENSMUSG00000003872	Lin7b	chr7	45367890	45367998	-	45367890	45367976	86	100	100	100	100	100	100	NA	100	100	100	100	100	100	100	NA	NA	NA	NA	100	100	100	NA	NA	NA	100	100	100	100	100	100	100	100	100	NA	NA	NA	NA	NA	NA
ENSMUSG00000003882_1_D	ENSMUST00000003981,ENSMUST00000228782	ENSMUSG00000003882	Il7r	chr15	9505793	9508358	-	9505793	9507854	2061	100	100	50	100	NA	100	100	100	100	100	100	100	100	100	NA	50	50	NA	50	100	100	NA	100	100	100	0	100	100	100	100	50	NA	20.42	0	0	0	50	8.703	20.577
ENSMUSG00000003882_2_P	ENSMUST00000003981,ENSMUST00000228782	ENSMUSG00000003882	Il7r	chr15	9506161	9508358	-	9506161	9507854	1693	0	0	50	0	NA	0	0	0	0	0	0	0	0	0	NA	50	50	NA	50	0	0	NA	0	0	0	100	0	0	0	0	50	NA	79.58	100	100	100	50	91.297	79.423
ENSMUSG00000003934_1_S	ENSMUST00000004036	ENSMUSG00000003934	Efnb3	chr11	69554091	69556269	-	69554091	69555859	1768	100	100	100	100	100	100	100	100	100	100	100	100	100	100	100	100	100	100	100	100	100	100	100	100	100	100	100	100	100	100	100	100	100	100	100	100	100	100	100
ENSMUSG00000003948_1_P	ENSMUST00000004050	ENSMUSG00000003948	Mmd	chr11	90276662	90277046	+	90276863	90277046	183	45.2425	0	37.571	0.749	57.0335	0	0	18.02	0	0	0	66.355	26.9755	18.948	42.345	27.959	43.193	49.066	46.9965	56.769	9.539	50.944	35.2965	36.44	44.1625	44.0355	48.9265	46.4885	0	46.7425	43.3915	51.447	0	40.684	43.4565	52.1565	47.973	50.2095	53.5015
ENSMUSG00000003948_2_D	ENSMUST00000004050	ENSMUSG00000003948	Mmd	chr11	90276662	90277939	+	90276863	90277939	1076	0	0	0	4.829	0	0	0	0	0	0	10.334	0	13.278	24.1405	6.1095	0	4.0795	0	0	1.306	0	0	0.548	1.237	0	1.1365	1.8085	0	0.0185	0	1.105	3.544	0	0.8085	0	3.618	1.9635	8.828	3.1305
ENSMUSG00000003948_3_D	ENSMUST00000004050	ENSMUSG00000003948	Mmd	chr11	90276662	90278005	+	90276863	90278005	1142	25.3565	21.926	10.837	30.95	37.7355	0.131	0	13.011	17.271	14.1925	0	27.2895	0	45.389	8.2735	15.2955	7.2505	8.382	2.837	5.664	22.944	9.6415	17.479	16.2145	6.5385	2.489	7.286	7.05	0	36.218	7.4495	7.8095	0.928	11.6005	13.435	6.535	4.6285	6.2005	6.123
ENSMUSG00000003948_4_D	ENSMUST00000004050	ENSMUSG00000003948	Mmd	chr11	90276662	90278280	+	90276863	90278280	1417	0	0	0	0	0	0	0	0	0.066	0	0	0	0	0	0	0	10.6995	0	0	0	0	0.7435	0	7.365	0	0	1.8365	1.5205	0.207	0	0.7525	1.354	0	0	7.283	1.599	0	0	2.3515
ENSMUSG00000003948_5_D	ENSMUST00000004050	ENSMUSG00000003948	Mmd	chr11	90276662	90278478	+	90276863	90278478	1615	0	37.522	0	33.073	0	7.93	24.9185	36.7345	38.221	29.292	0	1.7995	2.8415	0	1.8175	8.7065	1.2245	3.71	0	1.9305	19.235	9.374	0	0	0.8035	0	0	0	37.9205	3.667	2.544	3.5275	40.822	3.8055	2.93	0	0	0	4.963
ENSMUSG00000003948_6_D	ENSMUST00000004050	ENSMUSG00000003948	Mmd	chr11	90276662	90278529	+	90276863	90278529	1666	0	17.297	26.613	12.219	2.2735	13.786	0	0	0.831	0	0	0	0	0	20.1195	30.1865	12.1845	21.166	22.217	16.8005	0	9.6425	18.3035	17.582	29.779	24.921	19.4645	26.7755	1.4745	0	20.8355	16.8675	0	21.092	13.4035	17.9625	22.8525	22.558	16.315
ENSMUSG00000003948_7_D	ENSMUST00000004050	ENSMUSG00000003948	Mmd	chr11	90276662	90278589	+	90276863	90278589	1726	29.401	23.255	24.9795	18.181	2.957	78.154	75.0815	32.2345	43.6105	56.5165	89.666	4.556	56.9055	11.5225	21.335	17.8525	21.3685	17.676	27.9495	17.5295	48.2815	19.6545	28.3725	21.161	18.717	27.418	20.678	18.166	60.38	13.3735	23.9225	15.4505	58.25	22.009	19.493	18.1295	22.5825	12.204	13.615
ENSMUSG00000003949_1_D	ENSMUST00000004051	ENSMUSG00000003949	Hlf	chr11	90336535	90340974	-	90336535	90340758	4223	58.8675	74.526	13.838	60.515	79.941	72.031	20.625	38.6235	62.8845	53.3155	43.871	76.1165	31.9405	18.2655	12.9435	14.131	9.882	17.6525	18.478	15.715	19.9275	32.1625	20.797	17.006	18.6135	20.4365	18.274	16.9095	45.765	21.491	13.184	7.864	69.79	18.301	7.4035	12.916	24.301	14.186	14.995
ENSMUSG00000003949_2_D	ENSMUST00000004051	ENSMUSG00000003949	Hlf	chr11	90338566	90340974	-	90338566	90340758	2192	0	14.707	1.441	25.5	0	23.188	42.08	16.402	30.186	11.703	0	0	13.518	0	0	9.789	0	0	7.7625	4.193	0	0	0	0	13.841	2.4665	0	1.5845	19.0275	1.6655	8.195	8.2305	30.21	0	4.2075	5.138	9.098	14.1815	2.352
ENSMUSG00000003949_3_D	ENSMUST00000004051	ENSMUSG00000003949	Hlf	chr11	90338985	90340974	-	90338985	90340758	1773	0	10.767	17.9595	13.985	20.059	4.301	37.295	0	0	0	28.1195	23.8835	18.0395	52.05	13.434	0	11.3545	18.9635	7.8785	13.116	0	26.859	8.217	15.926	0	13.272	12.0435	10.69	1.428	33.303	8.52	10.9885	0	6.6245	6.122	17.3135	11.307	4.938	19.86
ENSMUSG00000003949_4_P	ENSMUST00000004051	ENSMUSG00000003949	Hlf	chr11	90340634	90340974	-	90340634	90340758	124	41.1325	0	66.7615	0	0	0.479	0	44.974	6.9295	34.981	28.0095	0	36.5025	29.684	73.623	76.08	78.764	63.3835	65.881	66.9755	80.0725	40.9785	70.9855	67.068	67.545	63.825	69.682	70.8155	33.7795	43.5405	70.1015	72.9165	0	75.0745	82.2665	64.633	55.294	66.694	62.7925
ENSMUSG00000022905_1_P	ENSMUST00000004054	ENSMUSG00000022905	Kpna1	chr16	36033720	36034012	+	36033908	36034012	104	63.6615	30.635	77.3225	23.963	17.9215	8.238	58.9165	43.846	38.4165	33.175	78.597	46.7485	83.9085	0	80.62	80.101	79.417	81.5835	79.963	79.0365	69.376	81.153	80.664	77.2295	79.821	80.728	79.226	79.1485	54.3905	54.865	79.539	82.2065	0	80.369	78.6115	81.0455	79.433	79.9815	80.1635
ENSMUSG00000022905_2_D	ENSMUST00000004054	ENSMUSG00000022905	Kpna1	chr16	36033720	36034511	+	36033908	36034511	603	7.38	0.223	0	0.52	56.72	0	0	0	0	0	0	26.3505	0	54.173	2.143	0	0.233	0	0.99	0.6795	0	0.7955	0.8145	0.443	0.8405	0	0	1.738	0	14.559	0.2545	0.6725	0	0	0	1.343	1.9345	0.935	2.361
ENSMUSG00000022905_3_D	ENSMUST00000004054	ENSMUSG00000022905	Kpna1	chr16	36033720	36034795	+	36033908	36034795	887	0	0	0.449	8.058	0	0	0	0	0	0	0	0	0	0	0.105	0	0.265	0.125	0.16	0	0	0.0615	0.1165	0.572	0	0.2425	0.289	0.059	0	0	0	0	0	0.7395	0	0	0.0695	0	0
ENSMUSG00000022905_4_D	ENSMUST00000004054	ENSMUSG00000022905	Kpna1	chr16	36033720	36036016	+	36033908	36036016	2108	12.237	32.882	9.4775	35.416	0	27.758	18.1915	33.4655	26.0935	21.1465	8.7355	9.3185	6.9065	0	9.2935	9.942	10.224	9.9305	9.078	11.5515	7.6105	10.168	9.8775	10.331	9.528	9.0325	8.9205	8.4505	9.4535	18.677	10.325	9.437	34.897	9.9505	10.9015	10.2365	9.367	10.756	10.087
ENSMUSG00000022905_5_D	ENSMUST00000004054	ENSMUSG00000022905	Kpna1	chr16	36033720	36036979	+	36033908	36036979	3071	0	0	0	10.482	0	0	6.3735	0.4545	0.072	0.089	0	0	0	0	0.5335	0.827	0	0.6995	0.733	0.4035	0	1.5995	1.087	0	0	0	0	0	0	0	0	0.5715	0	0	0	0	0.7975	1.3935	0
ENSMUSG00000022905_6_D	ENSMUST00000004054	ENSMUSG00000022905	Kpna1	chr16	36033720	36037017	+	36033908	36037017	3109	0	0	0	0	0	0.739	0	0	0	0	0	0	0	40.26	0	0	0	0	0.3395	0.39	0	0	0.249	0	0	0	0	0	0	0	0	0	0	0	0	0.2405	0	0	0
ENSMUSG00000022905_7_D	ENSMUST00000004054	ENSMUSG00000022905	Kpna1	chr16	36033720	36037113	+	36033908	36037113	3205	16.722	36.26	12.751	21.561	25.3585	63.264	16.519	22.234	35.4185	45.59	12.6675	17.583	9.184	5.567	7.3055	9.1305	9.861	7.6615	8.736	7.939	23.0135	6.2225	7.191	11.425	9.8105	9.9975	11.5645	10.6035	36.156	11.899	9.881	7.1125	65.103	8.941	10.4875	7.1335	8.3985	6.934	7.388
ENSMUSG00000042156_1_D	ENSMUST00000004055	ENSMUSG00000042156	Dzip1	chr14	118876253	118877262	-	118876253	118877182	929	8.211	72.723	33.6285	96.27	0	92.781	37.9925	38.742	36.565	30.676	81.2355	11.7025	50.538	9.974	29.923	35.747	31.818	38.7905	24.3275	31.259	21.61	24.806	24.9465	40.474	42.3175	22.4625	33.1525	37.311	35.223	6.1155	75.376	16.061	89.41	24.347	34.2635	32.1795	18.957	30.802	16.104
ENSMUSG00000042156_2_P	ENSMUST00000004055	ENSMUSG00000042156	Dzip1	chr14	118876955	118877262	-	118876955	118877182	227	90.048	19.643	56.4825	0	95.006	0	59.275	53.912	57.8615	65.6475	13.1305	85.024	46.3185	88.6035	58.7695	60.157	60.4045	48.19	71.734	61.1665	77.322	66.8675	69.2895	51.3615	47.6005	73.7705	58.734	55.9115	61.8985	92.137	0	78.248	0	70.7965	56.252	54.7735	76.5795	59.3535	77.2615
ENSMUSG00000003955_1_S	ENSMUST00000004057,ENSMUST00000231351	ENSMUSG00000003955	Fam162a	chr16	36043832	36044091	-	36043832	36043998	166	100	100	100	100	NA	100	100	100	100	100	100	100	100	100	100	100	100	100	100	100	100	100	100	100	100	100	100	100	100	100	100	100	100	100	100	100	100	100	100
ENSMUSG00000003970_1_S	ENSMUST00000004072	ENSMUSG00000003970	Rpl8	chr15	76906120	76906314	+	76906279	76906314	35	100	100	100	100	100	100	100	100	100	100	100	100	100	100	100	100	100	100	100	100	100	100	100	100	100	100	100	100	100	100	100	100	100	100	100	100	100	100	100
ENSMUSG00000003992_1_P	ENSMUST00000004094	ENSMUSG00000003992	Ssbp2	chr13	91700665	91701119	+	91700695	91701119	424	67.9425	82.728	58.1155	39.664	64.485	47.976	17.058	75.117	66.0035	64.55	43.6155	87.9435	60.2575	86.0855	61.953	69.4455	59.734	63.209	58.932	60.2915	62.393	62.283	67.625	53.571	58.24	60.491	58.2955	57.395	67.268	81.168	58.613	63.029	62.957	63.2855	58.983	59.9995	56.541	66.1805	62.9885
ENSMUSG00000003992_2_D	ENSMUST00000004094	ENSMUSG00000003992	Ssbp2	chr13	91700665	91701538	+	91700695	91701538	843	0	0	0	3.254	0	2.174	1.1075	0	0.079	0	14.2285	0	14.401	0	0.505	0	0.378	0	0.607	0.3815	0	0	0	0	0	0.8645	0	1.077	0	0	0	0.211	1.004	0	0.467	0.6025	0.685	0.645	0.392
ENSMUSG00000003992_3_D	ENSMUST00000004094	ENSMUSG00000003992	Ssbp2	chr13	91700665	91703014	+	91700695	91703014	2319	5.2265	3.745	1.8525	6.214	35.515	16.342	4.6755	6.2215	7.636	11.426	10.2205	6.754	8.738	13.9145	3.365	3.134	4.3225	4.254	2.9065	3.8035	24.8425	3.349	4.3065	5.382	4.6475	4.691	7.7455	8.8375	8.358	3.503	1.4085	2.409	8.094	3.299	2.9215	2.68	2.8865	2.8075	2.3995
ENSMUSG00000004018_1_P	ENSMUST00000004120	ENSMUSG00000004018	Fancl	chr11	26471324	26471428	+	26471360	26471428	68	0	40.231	2.5465	81.041	NA	0	0	36.7975	65.5585	71.543	42.695	0	39.648	NA	0	2.0375	0	7.2185	6.999	0	43.3595	2.2545	2.1235	1.7685	0	9.8755	8.777	0	81.483	0	0	0	58.562	0	3.846	0	3.847	0	2.454
ENSMUSG00000004018_2_D	ENSMUST00000004120	ENSMUSG00000004018	Fancl	chr11	26471324	26471531	+	26471360	26471531	171	31.845	37.177	94.343	12.371	NA	74.097	94.9005	42.2355	21.979	18.6195	42.1965	0	57.5895	NA	96.7955	95.1235	96.745	88.616	89.2835	95.429	48.959	94.6675	94.936	94.8115	96.822	85.5135	88.077	96.803	11.654	0	96.276	97.1295	26.45	96.9775	91.8785	96.6355	91.634	97.457	95.033
ENSMUSG00000004018_3_D	ENSMUST00000004120	ENSMUSG00000004018	Fancl	chr11	26471324	26471763	+	26471360	26471763	403	0	0	0	0	NA	0	0	11.255	3.6195	0	5.806	50	1.7925	NA	0	0	0.126	0	0	0	0	0	0.0895	0.109	0	0	0.139	0	0	50	0	0.1395	0	0	0	0	0.3635	0	0
ENSMUSG00000004018_4_D	ENSMUST00000004120	ENSMUSG00000004018	Fancl	chr11	26471324	26471816	+	26471360	26471816	456	0	7.727	0	0.813	NA	0	5.0995	0.7065	1.6725	0.743	1.9975	0	0.97	NA	0	0	0.0925	0.091	0.0845	0.113	0	0	0.141	0	0.0945	0.12	0	0.1515	1.9345	27.283	0	0	2.164	0.0725	0	0	0	0	0
ENSMUSG00000004018_5_D	ENSMUST00000004120	ENSMUSG00000004018	Fancl	chr11	26471324	26471876	+	26471360	26471876	516	68.155	14.865	3.1105	5.774	NA	25.903	0	9.005	7.1705	9.095	7.305	50	0	NA	3.2045	2.839	3.0365	4.074	3.633	4.458	7.682	3.078	2.71	3.31	3.0835	4.491	3.007	3.0455	4.9285	22.717	3.724	2.7315	12.824	2.9505	4.2755	3.3645	4.1555	2.543	2.513
ENSMUSG00000004031_1_S	ENSMUST00000004133	ENSMUSG00000004031	Brinp2	chr1	158245268	158247314	-	158245268	158246197	929	100	100	100	100	100	100	100	100	100	100	100	100	100	100	100	100	100	100	100	100	100	100	100	100	100	100	100	100	100	100	100	100	100	100	100	100	100	100	100
ENSMUSG00000004032_1_S	ENSMUST00000004134	ENSMUSG00000004032	Gstm5	chr3	107898450	107898688	+	107898549	107898688	139	100	100	100	100	100	100	100	100	100	100	100	100	100	100	100	100	100	100	100	100	100	100	100	100	100	100	100	100	100	100	100	100	100	100	100	100	100	100	100
ENSMUSG00000004038_1_S	ENSMUST00000004136	ENSMUSG00000004038	Gstm3	chr3	107963695	107964296	-	107963695	107964206	511	100	100	100	100	100	NA	NA	100	NA	NA	NA	100	NA	100	NA	NA	NA	NA	100	NA	NA	NA	NA	NA	NA	NA	NA	NA	NA	100	NA	NA	NA	NA	NA	NA	NA	100	100
ENSMUSG00000004035_1_S	ENSMUST00000004137	ENSMUSG00000004035	Gstm7	chr3	107926331	107926980	-	107926331	107926890	559	100	100	100	100	100	100	100	100	100	100	100	100	100	100	100	100	100	100	100	100	100	100	100	100	100	100	100	100	100	100	100	100	100	100	100	100	100	100	100
ENSMUSG00000058135_1_D	ENSMUST00000004140	ENSMUSG00000058135	Gstm1	chr3	108012255	108012778	-	108012255	108012688	433	49.699	100	32.7525	99.576	18.6585	100	100	58.159	44.32	55.597	43.526	22.7625	34.9475	19.2915	31.0685	32.5335	34.867	34.159	31.0885	29.645	21.0045	33.7225	29.72	40.787	30.1665	30.5025	28.028	35.6215	42.6195	39.1085	34.1535	27.8685	100	36.5615	32.319	34.0525	35.804	31.817	36.978
ENSMUSG00000058135_2_P	ENSMUST00000004140	ENSMUSG00000058135	Gstm1	chr3	108012414	108012778	-	108012414	108012688	274	50.301	0	67.2475	0.424	81.3415	0	0	41.841	55.68	44.403	56.474	77.2375	65.0525	80.7085	68.9315	67.4665	65.133	65.841	68.9115	70.355	78.9955	66.2775	70.28	59.213	69.8335	69.4975	71.972	64.3785	57.3805	60.8915	65.8465	72.1315	0	63.4385	67.681	65.9475	64.196	68.183	63.022
ENSMUSG00000020919_1_S	ENSMUST00000004143	ENSMUSG00000020919	Stat5b	chr11	100780730	100783222	-	100780730	100783095	2365	100	100	100	100	100	100	100	100	100	100	100	100	100	100	100	100	100	100	100	100	100	100	100	100	100	100	100	100	100	100	100	100	100	100	100	100	100	100	100
ENSMUSG00000004043_1_P	ENSMUST00000004145,ENSMUST00000107357	ENSMUSG00000004043	Stat5a	chr11	100883833	100884222	+	100884060	100884222	162	25.01	0	53.043	0	86.712	0	50	52.4835	47.634	44.2855	36.7415	86.1785	0	87.361	23.9155	24.91	43.062	47.7735	45.6285	55.5585	28.919	41.8955	28.7375	23.887	36.9735	23.887	0	0	46.1385	73.782	45.778	62.655	0	39.1885	60.5745	53.06	32.3865	57.918	55.617
ENSMUSG00000004043_2_D	ENSMUST00000004145,ENSMUST00000107357	ENSMUSG00000004043	Stat5a	chr11	100883833	100885169	+	100884060	100885169	1109	74.99	100	46.957	100	13.288	100	50	47.5165	52.366	55.7145	63.2585	13.8215	100	12.639	76.0845	75.09	56.938	52.2265	54.3715	44.4415	71.081	58.1045	71.2625	76.113	63.0265	76.113	100	100	53.8615	26.218	54.222	37.345	100	60.8115	39.4255	46.94	67.6135	42.082	44.383
ENSMUSG00000004054_1_S	ENSMUST00000004156	ENSMUSG00000004054	Map3k11	chr19	5702006	5702865	+	5702344	5702865	521	100	100	100	100	100	100	100	100	100	100	100	100	100	100	100	100	100	100	100	100	100	100	100	100	100	100	100	100	100	100	100	100	100	100	100	100	100	100	100
ENSMUSG00000004070_2_D	ENSMUST00000004172	ENSMUSG00000004070	Hmox2	chr16	4765977	4766742	+	4766105	4766742	637	2.4645	15.894	0.731	17.171	0.4165	16.187	0.5365	2.217	3.9	4.717	3.205	0.55	2.0705	0.437	0.144	0.0585	0.233	0.2145	0.1755	0.068	5.8225	0.124	0.1055	0.1255	0.1005	0.223	0.175	0.282	6.133	3.2865	0.4275	0.0175	8.639	0.114	0.169	0.1215	0.3825	0.047	0.152
ENSMUSG00000004070_1_P	ENSMUST00000004172,ENSMUST00000118885	ENSMUSG00000004070	Hmox2	chr16	4765977	4766250	+	4766105	4766250	145	97.5355	84.106	99.269	82.829	99.5835	83.813	99.4635	97.783	96.1	95.283	96.795	99.45	97.9295	99.563	99.856	99.9415	99.767	99.7855	99.8245	99.932	94.1775	99.876	99.8945	99.8745	99.8995	99.777	99.825	99.718	93.867	96.7135	99.5725	99.9825	91.361	99.886	99.831	99.8785	99.6175	99.953	99.848
ENSMUSG00000004071_1_D	ENSMUST00000004173	ENSMUSG00000004071	Cdip1	chr16	4765461	4768649	-	4765461	4768537	3076	22.2685	14.849	16.3695	10.105	3.01	7.63	28.4235	11.9255	9.5375	8.356	10.1475	7.497	7.9125	3.693	11.17	14.866	13.522	15.5375	14.2795	13.8715	11.08	10.752	11.1765	10.9835	12.4265	14.095	11.499	10.729	6.215	7.0465	8.7715	10.796	16.222	11.608	10.1445	9.215	10.157	10.293	10.3845
ENSMUSG00000004096_1_D	ENSMUST00000004200	ENSMUSG00000004096	Cwc15	chr9	14510199	14510577	+	14510329	14510577	248	4.522	15.58	3.728	19.84	0	14.369	4.281	2.6725	3.542	4.02	4.1385	2.1395	4.2695	NA	4.0975	4.4215	5.4025	4.6385	4.492	4.504	2.955	4.5435	4.9345	4.9635	5.6915	4.779	5.7615	5.2075	5.768	0	2.5125	3.709	17.927	4.1975	4.3225	3.968	3.8165	4.103	3.792
ENSMUSG00000004096_2_D	ENSMUST00000004200	ENSMUSG00000004096	Cwc15	chr9	14510199	14510607	+	14510329	14510607	278	0.796	4.782	0.604	6.201	0	3.769	0.9215	2.2565	3.331	3.4535	1.0395	0	1.5355	NA	0.985	1.2645	0.976	1.0885	0.827	0.9685	21.0095	0.7945	0.894	1.0995	1.0745	1.351	0.704	0.955	5.6965	2.904	0.6015	0.928	6.567	0.8145	0.638	0.8715	0.6335	1.06	0.569
ENSMUSG00000004098_1_S	ENSMUST00000004201	ENSMUSG00000004098	Col5a3	chr9	20770049	20770978	-	20770049	20770834	785	100	100	100	100	100	100	NA	100	100	100	100	100	100	100	100	100	100	100	100	100	100	100	100	100	100	100	100	100	100	100	100	100	100	NA	NA	100	100	100	100
ENSMUSG00000004099_1_S	ENSMUST00000004202	ENSMUSG00000004099	Dnmt1	chr9	20907208	20907561	-	20907208	20907520	312	100	100	100	100	100	100	100	100	100	100	100	100	100	100	100	100	100	100	100	100	100	100	100	100	100	100	100	100	100	100	100	100	100	100	100	100	100	100	100
ENSMUSG00000004100_1_S	ENSMUST00000004203	ENSMUSG00000004100	Ppan	chr9	20891831	20892178	+	20892046	20892178	132	100	100	100	100	100	100	100	100	100	100	100	100	100	100	100	100	100	100	100	100	100	100	100	100	100	100	100	100	100	100	100	100	100	100	100	100	100	100	100
ENSMUSG00000004105_1_P	ENSMUST00000004208	ENSMUSG00000004105	Angptl2	chr2	33246086	33246436	+	33246286	33246436	150	69.381	10.423	53.2095	0	28.9535	0	0	17.222	35.6795	16.7745	35.704	29.96	40.661	27.044	66.71	56.8695	63.744	57.6495	57.0145	66.9605	34.2395	63.575	63.3535	58.3925	66.0575	68.3945	68.3465	65.5875	0	51.776	57.2625	60.266	34.903	61.836	60.7855	59.2765	59.918	56.1305	61.7875
ENSMUSG00000004105_2_D	ENSMUST00000004208	ENSMUSG00000004105	Angptl2	chr2	33246086	33246540	+	33246286	33246540	254	0	0	7.65	30.457	7.727	0	0	33.6915	8.043	5.0715	0	19.2545	0	15.0235	2.17	0	2.695	2.896	5.5295	0	0	2.6345	0	3.709	1.8685	0	0	0	0	8.059	3.9475	9.846	0	0	4.7245	7.8135	1.993	8.821	1.73
ENSMUSG00000004105_3_D	ENSMUST00000004208	ENSMUSG00000004105	Angptl2	chr2	33246086	33247679	+	33246286	33247679	1393	0	0	3.5915	0	61.8625	100	50	32.32	34.2285	39.5555	0	49.094	50	57.296	6.0785	5.553	1.9745	0.831	5.949	5.27	48.442	11.556	0	3.98	3.988	0	0	0	38.2545	35.395	5.533	5.0455	0	0	0	1.617	5.286	6.13	5.1495
ENSMUSG00000004105_4_D	ENSMUST00000004208	ENSMUSG00000004105	Angptl2	chr2	33246086	33247724	+	33246286	33247724	1438	30.619	89.577	35.549	69.543	1.4575	0	50	16.767	22.0495	38.5985	64.296	1.6915	9.339	0.6365	25.0415	37.5775	31.587	38.6235	31.5065	27.7705	17.3185	22.234	36.6465	33.9185	28.0865	31.6055	31.6535	34.4125	61.7455	4.7695	33.257	24.8425	65.097	38.164	34.4895	31.293	32.803	28.9195	31.333
ENSMUSG00000022702_1_P	ENSMUST00000004222	ENSMUSG00000022702	Hira	chr16	18969439	18970167	+	18969556	18970167	611	86.4965	0	79.4045	49.172	100	15.137	27.3915	92.2915	88.6345	86.5515	73.631	99.7815	74.947	100	92.8355	49.5165	92.604	77.3335	88.894	90.0055	83.5245	89.3475	66.337	80.4455	83.8055	86.925	87.2335	90.8955	83.0525	99.734	89.2615	95.241	0	24.712	74.169	85.628	84.743	92.9465	80.4125
ENSMUSG00000022702_2_D	ENSMUST00000004222	ENSMUSG00000022702	Hira	chr16	18969439	18970309	+	18969556	18970309	753	13.5035	100	20.5955	50.828	0	84.863	72.6085	7.7085	11.3655	13.4485	26.369	0.2185	25.053	0	7.1645	50.4835	7.396	22.6665	11.106	9.9945	16.4755	10.6525	33.663	19.5545	16.1945	13.075	12.7665	9.1045	16.9475	0.266	10.7385	4.759	100	75.288	25.831	14.372	15.257	7.0535	19.5875
ENSMUSG00000074207_1_S	ENSMUST00000004232	ENSMUSG00000074207	Adh1	chr3	138290534	138290712	+	138290559	138290712	153	NA	100	100	100	100	100	NA	NA	100	100	NA	100	100	100	NA	NA	100	100	100	100	NA	NA	NA	NA	NA	100	100	NA	100	100	100	100	100	100	100	100	100	100	100
ENSMUSG00000028630_1_D	ENSMUST00000004281	ENSMUSG00000028630	Dyrk2	chr10	118855601	118861153	-	118855601	118859551	3950	21.965	100	93.9425	100	33.6825	100	92.272	67.276	79.637	89.2995	100	22.633	96.3925	29.6525	100	98.9375	81.451	100	99.286	91.66	72.3695	100	86.112	100	100	100	93.922	98.788	100	40.2705	99.57	93.6765	100	100	100	100	87.6695	94.6605	91.9475
ENSMUSG00000028630_2_P	ENSMUST00000004281	ENSMUSG00000028630	Dyrk2	chr10	118859360	118861153	-	118859360	118859551	191	78.035	0	6.0575	0	66.3175	0	7.728	32.724	20.363	10.7005	0	77.367	3.6075	70.3475	0	1.0625	18.549	0	0.714	8.34	27.6305	0	13.888	0	0	0	6.078	1.212	0	59.7295	0.43	6.3235	0	0	0	0	12.3305	5.3395	8.0525
ENSMUSG00000004187_1_P	ENSMUST00000004294	ENSMUSG00000004187	Kifc2	chr15	76667203	76667856	+	76667458	76667856	398	0	0	20.8685	0	87.176	0	0	14.786	11.9195	6.1785	0	72.15	0	85.3175	17.162	22.4635	21.55	20.151	10.718	23.901	62.9975	16.0735	18.6295	19.6005	23.4635	29.7165	10.479	25.994	6.2015	26.4245	23.1145	0	0	0	22.3665	18.868	0	18.3265	27.2865
ENSMUSG00000004187_2_D	ENSMUST00000004294	ENSMUSG00000004187	Kifc2	chr15	76667203	76667896	+	76667458	76667896	438	0	0	0	0	9.507	3.908	22.7165	17.79	27.303	29.943	43.2335	20.1915	48.8355	10.112	0	0	24.9455	18.561	21.2945	19.297	8.8515	0	27.425	11.508	16.6505	12.8325	23.2285	27.087	25.9305	40.6125	0	0	0	0	0	0	23.5475	28.1595	0
ENSMUSG00000004187_3_D	ENSMUST00000004294	ENSMUSG00000004187	Kifc2	chr15	76667203	76668196	+	76667458	76668196	738	100	100	79.1315	100	3.317	96.092	77.2835	67.424	60.7775	63.8785	56.7665	7.6585	51.1645	4.5705	82.838	77.5365	53.5045	61.288	67.9875	56.802	28.151	83.9265	53.9455	68.8915	59.886	57.451	66.2925	46.919	67.8685	32.963	76.8855	100	100	100	77.6335	81.132	76.4525	53.514	72.7135
ENSMUSG00000004207_1_S	ENSMUST00000004316	ENSMUSG00000004207	Psap	chr10	60301693	60302600	+	60301729	60302600	871	100	100	100	100	100	100	100	100	100	100	100	100	100	100	100	100	100	100	100	100	100	100	100	100	100	100	100	100	100	100	100	100	100	100	100	100	100	100	100
ENSMUSG00000031398_1_P	ENSMUST00000004326	ENSMUSG00000031398	Plxna3	chrX	74343446	74343904	+	74343542	74343904	362	43.269	0	32.864	0	78.869	27.221	45.842	67.053	60.072	54.703	57.0625	77.9845	21.356	80.1815	46.268	42.991	47.1875	40.6905	38.607	43.1475	63.687	53.449	40.995	44.6025	34.9785	43.7025	44.438	47.5535	58.038	68.5955	34.8255	54.801	56.524	41.7215	47.393	18.6495	45.002	30.1685	13.3735
ENSMUSG00000031398_2_D	ENSMUST00000004326	ENSMUSG00000031398	Plxna3	chrX	74343446	74344497	+	74343542	74344497	955	39.5915	82.789	42.8365	92.885	21.131	25.157	21.0995	22.5725	29.0095	32.7345	19.1925	22.0155	48.407	19.8185	30.4055	37.7695	34.458	32.2835	40.875	38.578	28.7785	32.9555	36.139	30.78	35.894	29.7945	27.382	26.19	28.626	28.7065	50	31.9145	43.476	42.622	26.798	65.9985	16.9505	37.0755	57.38
ENSMUSG00000031398_3_D	ENSMUST00000004326	ENSMUSG00000031398	Plxna3	chrX	74343446	74344689	+	74343542	74344689	1147	17.1395	17.211	24.2995	7.115	0	47.623	33.0595	10.374	10.9185	12.5625	23.745	0	30.237	0	23.326	19.239	18.3545	27.026	20.518	18.274	7.534	13.5955	22.866	24.6175	29.1275	26.5025	28.18	26.2565	13.3355	2.698	15.1745	13.2845	0	15.657	25.809	15.352	38.0475	32.7555	29.2465
ENSMUSG00000031400_1_S	ENSMUST00000004327	ENSMUSG00000031400	G6pdx	chrX	74409482	74410297	-	74409482	74410206	724	100	100	100	100	100	100	100	100	100	100	100	100	100	100	100	100	100	100	100	100	100	100	100	100	100	100	100	100	100	100	100	100	100	100	100	100	100	100	100
ENSMUSG00000004221_1_P	ENSMUST00000004330	ENSMUSG00000004221	Ikbkg	chrX	74448216	74448936	+	74448359	74448936	577	0	0	0	0	86.7735	0	22.64	4.0225	0	0	0	83.9965	0	87.525	23.457	12.22	0	27.119	29.6745	40.833	30.596	37.462	15.2555	0	26.5985	38.921	18.4345	12.814	0	68.5975	9.8485	39.8975	0	20.8945	7.1195	32.93	40.279	20.8035	43.0125
ENSMUSG00000004221_2_D	ENSMUST00000004330	ENSMUSG00000004221	Ikbkg	chrX	74448216	74449535	+	74448359	74449535	1176	0	0.871	22.1995	1.878	1.661	0	0	2.625	6.1005	0	5.3485	3.0325	11.4225	3.1865	24.2025	27.854	21.333	7.8905	18.5575	10.6935	1.172	23.64	14.1125	20.7925	7.7775	4.6985	3.887	7.647	0	6.0265	22.595	17.698	0	23.6745	20.566	12.4985	7.296	17.661	12.068
ENSMUSG00000004221_3_D	ENSMUST00000004330	ENSMUSG00000004221	Ikbkg	chrX	74448216	74449785	+	74448359	74449785	1426	0	0	0	0	0	0	0	0	0	0	0	0	0	0	0	0	0	0	0	0	0	0	6.0455	0	0	0	0	0	0	0	0	0	0	0	3.3335	4.1775	4.3905	0	0
ENSMUSG00000004221_4_D	ENSMUST00000004330	ENSMUSG00000004221	Ikbkg	chrX	74448216	74449818	+	74448359	74449818	1459	0	0	0	0	0	0	0	0	0	0	0	0	0	0	0	0	2.1925	0	0	0	0	0	0	0	0	2.3095	0	0	0	0	0	3.6365	0	0	0	0	1.221	0	3.383
ENSMUSG00000004221_5_D	ENSMUST00000004330	ENSMUSG00000004221	Ikbkg	chrX	74448216	74453775	+	74448359	74453775	5416	94.6805	14.689	15.9195	19.064	8.88	0	29.813	26.856	22.086	30.4105	72.3185	8.6915	81.7025	9.2885	33.2145	12.6055	24.0775	28.9455	11.1065	17.834	20.597	26.7455	21.7005	22.398	25.0275	10.0095	21.6905	18.461	26.092	13.436	7.155	17.589	0	15.447	10.1375	11.599	12.869	11.0275	9.12
ENSMUSG00000004231_1_S	ENSMUST00000004340	ENSMUSG00000004231	Pax2	chr19	44835950	44837851	+	44836027	44837851	1824	100	100	100	NA	NA	NA	100	100	100	100	100	NA	NA	NA	100	100	100	100	100	NA	NA	100	100	100	NA	100	100	100	100	100	NA	NA	NA	NA	NA	NA	NA	100	NA
ENSMUSG00000004233_1_P	ENSMUST00000004343	ENSMUSG00000004233	Wars2	chr3	99216458	99217257	+	99216907	99217257	350	51.3385	2.86	45.433	0	13.226	0	0	25.1305	3.2975	0	0	19.21	0	0	33.855	46.5135	34.8435	19.506	22.7485	35.5975	11.1355	23.3885	18.7365	27.295	30.04	13.307	9.0935	22.807	0	40.362	47.126	40.3665	0	40.1725	39.5	33.7115	23.1785	24.448	34.6205
ENSMUSG00000004233_2_D	ENSMUST00000004343	ENSMUSG00000004233	Wars2	chr3	99216458	99218358	+	99216907	99218358	1451	21.0695	26.005	34.5435	13.819	78.2705	27.611	50	18.5375	7.7255	11.491	35.4505	23.2835	16.2765	50	43.643	42.6395	39.9515	49.046	66.634	34.4785	31.4645	46.5205	36.252	44.507	11.402	66.3775	52.528	46.917	0	14.249	36.749	46.066	66.892	40.7995	36.894	43.267	58.184	49.337	43.9925
ENSMUSG00000004233_3_D	ENSMUST00000004343	ENSMUSG00000004233	Wars2	chr3	99216458	99218476	+	99216907	99218476	1569	0	33.381	0	33.082	0	0	0	24.855	47.7935	46.8285	0	42.5875	0	43.83	0	0	4.149	0	0	1.752	12.486	0	22.7385	0	0	0	0	0	32.419	24.4295	1.1455	0	0	0	0	0	0	0	0
ENSMUSG00000004233_4_D	ENSMUST00000004343	ENSMUSG00000004233	Wars2	chr3	99216458	99218862	+	99216907	99218862	1955	27.5925	37.754	20.0245	53.099	8.503	72.389	50	31.477	41.184	41.6805	64.5495	14.919	83.7235	6.17	22.502	10.846	21.0555	31.4475	10.6175	28.172	44.914	30.091	22.273	28.198	58.558	20.3155	38.3785	30.276	67.581	20.9585	14.9795	13.5675	33.108	19.0285	23.606	23.0215	18.6375	26.2155	21.387
ENSMUSG00000004264_1_S	ENSMUST00000004375	ENSMUSG00000004264	Phb2	chr6	124716605	124716950	+	124716633	124716950	317	100	100	100	100	100	100	100	100	100	100	100	100	100	100	100	100	100	100	100	100	100	100	100	100	100	100	100	100	100	100	100	100	100	100	100	100	100	100	100
ENSMUSG00000004266_1_S	ENSMUST00000004377	ENSMUSG00000004266	Ptpn6	chr6	124720714	124721222	-	124720714	124721107	393	100	100	100	100	100	100	NA	100	100	100	100	100	100	100	100	100	100	100	100	100	100	100	100	100	100	100	100	100	100	100	100	100	100	100	100	100	100	100	100
ENSMUSG00000004267_1_S	ENSMUST00000004378	ENSMUSG00000004267	Eno2	chr6	124760052	124761362	-	124760052	124761292	1240	100	100	100	100	100	100	100	100	100	100	100	100	100	100	100	100	100	100	100	100	100	100	100	100	100	100	100	100	100	100	100	100	100	100	100	100	100	100	100
ENSMUSG00000004268_1_D	ENSMUST00000004379	ENSMUSG00000004268	Emg1	chr6	124704380	124704658	-	124704380	124704544	164	6.151	64.592	15.128	68.373	5.529	31.073	21.3525	34.1635	44.895	43.0435	88.8575	3.1615	100	8.95	16.095	18.5935	15.9915	16.3145	16.045	14.2185	91.491	15.217	16.2095	15.8005	14.946	17.2275	15.334	15.9285	57.8755	7.8375	17.6445	17.1535	42.273	17.887	18.7675	16.729	15.964	16.1285	15.7955
ENSMUSG00000004268_2_P	ENSMUST00000004379	ENSMUSG00000004268	Emg1	chr6	124704426	124704658	-	124704426	124704544	118	93.849	35.408	84.872	31.627	94.471	68.927	78.6475	65.8365	55.105	56.9565	11.1425	96.8385	0	91.05	83.905	81.4065	84.0085	83.6855	83.955	85.7815	8.509	84.783	83.7905	84.1995	85.054	82.7725	84.666	84.0715	42.1245	92.1625	82.3555	82.8465	57.727	82.113	81.2325	83.271	84.036	83.8715	84.2045
ENSMUSG00000072772_1_S	ENSMUST00000004389	ENSMUSG00000072772	Grcc10	chr6	124739173	124739413	-	124739173	124739261	88	100	100	100	100	100	100	100	100	100	100	100	100	100	100	100	100	100	100	100	100	100	100	100	100	100	100	100	100	100	100	100	100	100	100	100	100	100	100	100
ENSMUSG00000029771_1_S	ENSMUST00000004392	ENSMUSG00000029771	Irf5	chr6	29536539	29537319	+	29536785	29537319	534	100	100	100	100	100	100	NA	100	100	100	100	100	100	100	100	100	100	100	100	100	100	100	100	100	100	100	100	100	100	100	100	100	100	100	100	100	100	100	100
ENSMUSG00000004285_1_P	ENSMUST00000004396	ENSMUSG00000004285	Atp6v1f	chr6	29470066	29470448	+	29470268	29470448	180	19.4365	0	58.761	8.381	90.176	24.044	0	13.5685	23.191	29.17	0	85.4025	0	89.0615	66.167	66.299	62.525	65.483	65.9805	65.1365	24.3555	66.992	64.095	62.365	68.8015	69.618	63.6495	64.344	35.766	59.588	64.1565	66.8735	0	67.3115	64.102	67.722	64.832	68.0965	66.392
ENSMUSG00000004285_2_D	ENSMUST00000004396	ENSMUSG00000004285	Atp6v1f	chr6	29470066	29470512	+	29470268	29470512	244	80.5635	100	41.239	91.619	9.824	75.956	100	86.4315	76.809	70.83	100	14.5975	100	10.9385	33.833	33.701	37.475	34.517	34.0195	34.8635	75.6445	33.008	35.905	37.635	31.1985	30.382	36.3505	35.656	64.234	40.412	35.8435	33.1265	100	32.6885	35.898	32.278	35.168	31.9035	33.608
ENSMUSG00000004317_1_D	ENSMUST00000004428	ENSMUSG00000004317	Clcn5	chrX	7153809	7159819	-	7153809	7159728	5919	75.4155	100	70.914	40.448	55.421	63.54	23.3065	99.5805	99.946	99.32	39.146	60.159	28.5715	89.707	43.9055	48.303	41.307	59.6895	48.712	68.609	26.6525	42.9515	43.305	34.0675	51.8565	40.148	48.2445	39.1505	100	69.2875	79.9765	39.5585	64.263	50.102	35.539	66.698	56.1035	52.685	50.5095
ENSMUSG00000004317_2_D	ENSMUST00000004428	ENSMUSG00000004317	Clcn5	chrX	7157368	7159819	-	7157368	7159728	2360	0	0	0	1.279	44.579	0	0	0	0.054	0	0	18.006	1.8815	10.293	0	0	0.0475	0	0.033	0	5.0535	0	0	0.155	0	0	0	0	0	0	0	0	0	0	0.0435	0	0	0	0
ENSMUSG00000004317_3_P	ENSMUST00000004428	ENSMUSG00000004317	Clcn5	chrX	7159475	7159819	-	7159475	7159728	253	24.5845	0	29.086	58.273	0	36.46	76.6935	0.4195	0	0.68	60.854	21.8355	69.547	0	56.0945	51.697	58.6455	40.3105	51.255	31.391	68.2945	57.0485	56.695	65.7775	48.1435	59.852	51.7555	60.8495	0	30.7125	20.0235	60.4415	35.737	49.898	64.4175	33.302	43.8965	47.315	49.4905
ENSMUSG00000004319_1_P	ENSMUST00000004430,ENSMUST00000056508,ENSMUST00000110302	ENSMUSG00000004319	Clcn3	chr8	60911884	60913175	-	60911884	60913016	1132	51.229	0	0	0	92.3275	0	0	31.7955	8.537	15.3555	0	90.482	0	91.182	15.529	12.4425	0	0	0	4.137	15.6715	16.543	18.083	6.086	0	0	2.97	6.099	3.83	63.2135	0	26.2395	0	22.338	13.571	6.093	0	7.427	5.0725
ENSMUSG00000004341_1_S	ENSMUST00000004453	ENSMUSG00000004341	Gpx6	chr13	21318876	21319624	+	21319083	21319624	541	100	100	100	NA	NA	100	NA	100	100	100	NA	NA	NA	NA	100	100	100	100	NA	NA	100	100	NA	NA	NA	NA	NA	100	100	100	NA	NA	NA	NA	NA	NA	NA	NA	100
ENSMUSG00000004356_1_S	ENSMUST00000004470	ENSMUSG00000004356	Utp20	chr10	88746606	88747059	-	88746606	88746903	297	100	100	100	100	100	100	100	100	100	100	100	100	100	100	100	100	100	100	100	100	100	100	100	100	100	100	100	100	100	100	100	100	100	100	100	100	100	100	100
ENSMUSG00000004359_1_S	ENSMUST00000004473	ENSMUSG00000004359	Spic	chr10	88674771	88676070	-	88674771	88675663	892	100	100	100	100	100	100	100	100	100	100	100	100	100	100	100	100	100	100	100	100	100	100	100	100	100	100	100	100	100	100	100	100	100	100	100	100	100	100	100
ENSMUSG00000004366_1_S	ENSMUST00000004480	ENSMUSG00000004366	Sst	chr16	23889572	23889941	-	23889572	23889728	156	NA	NA	100	NA	NA	100	100	100	100	100	100	100	100	100	100	100	100	100	100	100	100	100	100	100	100	100	100	100	100	NA	NA	100	NA	100	NA	100	NA	100	100
ENSMUSG00000031622_1_P	ENSMUST00000004494	ENSMUSG00000031622	Sin3b	chr8	72757174	72758145	+	72757405	72758145	740	20.8905	0	0	0	91.1505	0	0	50.1585	35.424	26.518	0	87.365	0	69.814	10.101	31.2935	8.9845	19.96	27.474	17.4445	0	50.75	32.648	0	25.7835	26.1435	37.8935	44.009	10.331	69.3805	3.3645	45.0725	0	0	13.8285	37.7065	8.869	23.1605	54.6155
ENSMUSG00000031622_2_D	ENSMUST00000004494	ENSMUSG00000031622	Sin3b	chr8	72757174	72758201	+	72757405	72758201	796	79.1095	100	100	100	8.8495	100	100	49.8415	64.576	73.482	100	12.635	100	30.186	89.899	68.7065	91.0155	80.04	72.526	82.5555	100	49.25	67.352	100	74.2165	73.8565	62.1065	55.991	89.669	30.6195	96.6355	54.9275	100	100	86.1715	62.2935	91.131	76.8395	45.3845
ENSMUSG00000004383_1_S	ENSMUST00000004497	ENSMUSG00000004383	Large1	chr8	72814598	72816021	-	72814598	72815823	1225	100	100	100	100	100	100	100	100	100	100	100	100	100	100	100	100	100	100	100	100	100	100	100	100	100	100	100	100	100	100	100	100	100	100	100	100	100	100	100
ENSMUSG00000004393_1_D	ENSMUST00000004507	ENSMUSG00000004393	Ddx56	chr11	6258918	6259258	-	6258918	6259180	262	5.933	17.589	4.716	1.733	82.4835	12.301	100	21.749	33.211	29.369	22.2835	40.5175	13.761	54.553	6.868	7.3335	8.962	6.223	5.44	6.4875	34.323	6.5825	4.879	10.5435	8.7895	3.9385	7.5255	8.734	22.3245	29.504	5.417	5.7735	5.333	5.339	9.027	6.26	6.424	8.0735	7.136
ENSMUSG00000004393_2_P	ENSMUST00000004507	ENSMUSG00000004393	Ddx56	chr11	6258966	6259258	-	6258966	6259180	214	94.067	82.411	95.284	98.267	17.5165	87.699	0	78.251	66.789	70.631	77.7165	59.4825	86.239	45.447	93.132	92.6665	91.038	93.777	94.56	93.5125	65.677	93.4175	95.121	89.4565	91.2105	96.0615	92.4745	91.266	77.6755	70.496	94.583	94.2265	94.667	94.661	90.973	93.74	93.576	91.9265	92.864
ENSMUSG00000004394_1_D	ENSMUST00000004508	ENSMUSG00000004394	Tmed4	chr11	6270352	6271800	-	6270352	6271650	1298	23.718	30.268	12.1135	14.272	0.458	49.625	61.747	21.444	16.991	19.888	21.4895	0.6955	18.535	0.319	11.306	11.689	12.149	12.718	10.355	9.6985	17.4075	9.99	12.945	16.505	15.509	13.422	14.8755	14.4	22.3125	1.5995	15.636	12.167	47.106	14.3725	16.5695	12.1855	11.971	12.9185	11.305
ENSMUSG00000004394_2_D	ENSMUST00000004508	ENSMUSG00000004394	Tmed4	chr11	6270752	6271800	-	6270752	6271650	898	43.8	69.544	43.282	84.06	6.365	50.375	38.253	36.4385	44.1915	40.9625	23.1195	15.7505	19.237	9.45	35.5095	35.397	35.67	36.783	41.076	36.215	23.4995	35.4315	37.2245	33.872	36.172	39.941	35.332	35.25	38.832	22.3815	37.7135	38.3695	52.894	35.796	34.7455	31.7845	38.0575	35.758	35.0835
ENSMUSG00000004394_3_D	ENSMUST00000004508	ENSMUSG00000004394	Tmed4	chr11	6271148	6271800	-	6271148	6271650	502	32.4825	0.188	2.9965	0	0	0	0	29.2875	4.1535	0	0	0	0	0	1.3715	2.5255	3.2645	2.3815	3.211	5.3815	7.6045	2.7055	3.518	3.4465	0.5945	2.336	0.313	0.4825	0	0.13	2.0325	1.1265	0	0	0.681	1.742	0	0	3.9685
ENSMUSG00000004394_4_P	ENSMUST00000004508	ENSMUSG00000004394	Tmed4	chr11	6271368	6271800	-	6271368	6271650	282	0	0	41.6075	1.668	93.1775	0	0	12.8295	34.664	39.149	55.391	83.554	62.228	90.231	51.813	50.3885	48.916	48.1175	45.358	48.705	51.4885	51.873	46.3125	46.1775	47.7245	44.3015	49.48	49.868	38.856	75.889	44.6185	48.337	0	49.831	48.0035	54.2875	49.9715	51.3235	49.643
ENSMUSG00000012848_1_S	ENSMUST00000004554	ENSMUSG00000012848	Rps5	chr7	12926571	12926686	+	12926640	12926686	46	100	100	100	100	100	100	100	100	100	100	100	100	100	100	100	100	100	100	100	100	100	100	100	100	100	100	100	100	100	100	100	100	100	100	100	100	100	100	100
ENSMUSG00000004446_1_D	ENSMUST00000004560	ENSMUSG00000004446	Bid	chr6	120893120	120894292	-	120893120	120894280	1160	8.788	100	100	16.314	0	100	100	29.5345	31.663	45.8755	100	0	100	0	52.567	49.58	62.1595	65.8775	57.742	73.018	63.491	32.2915	60.217	89.109	51.798	58.1415	79.2935	57.582	92.3915	2.305	63.7215	50.216	0	45.9005	56.625	67.069	45.242	55.872	46.256
ENSMUSG00000004446_2_P	ENSMUST00000004560	ENSMUSG00000004446	Bid	chr6	120893185	120894292	-	120893185	120894280	1095	91.212	0	0	83.686	100	0	0	70.4655	68.337	54.1245	0	100	0	100	47.433	50.42	37.8405	34.1225	42.258	26.982	36.509	67.7085	39.783	10.891	48.202	41.8585	20.7065	42.418	7.6085	97.695	36.2785	49.784	100	54.0995	43.375	32.931	54.758	44.128	53.744
ENSMUSG00000004451_1_D	ENSMUST00000004565	ENSMUSG00000004451	Ralb	chr1	119470304	119471825	-	119470304	119471705	1401	47.575	60.187	54.06	59.727	15.637	100	49.305	27.7745	33.902	34.76	47.717	14.3125	34.6795	15.765	49.2485	56.3235	51.1415	49.358	52.0175	49.602	37.8425	49.0985	49.716	48.2845	51.812	51.6075	50.226	52.1225	40.488	16.295	51.269	49.742	100	50.177	52.054	52.1365	52.782	49.0885	47.751
ENSMUSG00000004451_2_P	ENSMUST00000004565	ENSMUSG00000004451	Ralb	chr1	119471328	119471825	-	119471328	119471705	377	52.425	39.813	45.94	40.273	84.363	0	50.695	72.2255	66.098	65.24	52.283	85.6875	65.3205	84.235	50.7515	43.6765	48.8585	50.642	47.9825	50.398	62.1575	50.9015	50.284	51.7155	48.188	48.3925	49.774	47.8775	59.512	83.705	48.731	50.258	0	49.823	47.946	47.8635	47.218	50.9115	52.249
ENSMUSG00000004460_1_P	ENSMUST00000004574	ENSMUSG00000004460	Dnajb11	chr16	22871670	22871789	+	22871735	22871789	54	6.5125	57.75	0.8185	74.585	0	50.004	44.6105	33.7075	33.963	49.948	0	0	27.1595	0	0.52	0.4465	2.612	1.634	0.4895	0.7405	68.146	1.331	0	1.654	1.394	3.1465	0.4835	0	55.275	0	0	0.4835	71.169	0	0	0	1.844	0	0
ENSMUSG00000004460_2_D	ENSMUST00000004574	ENSMUSG00000004460	Dnajb11	chr16	22871670	22871829	+	22871735	22871829	94	60.794	19.515	87.894	1.074	0	17.408	40.516	22.2555	21.917	19.425	91.579	0	66.004	0	89.3535	89.7335	87.412	88.4875	88.7035	89.52	7.8885	88.547	91.055	87.562	87.9535	86.4235	88.7885	89.942	13.5405	0	89.9465	89.9105	6.074	89.798	89.234	90.003	88.1275	90.4395	90.7525
ENSMUSG00000004460_3_D	ENSMUST00000004574	ENSMUSG00000004460	Dnajb11	chr16	22871670	22872108	+	22871735	22872108	373	21.062	7.535	6.291	8.055	43.817	20.598	8.7495	16.2925	24.455	16.9935	1.895	50.922	0	39.8645	6.498	5.932	6	6.1665	6.373	6.005	9.9645	6.6025	5.594	6.2155	6.3445	5.9135	6.105	6.448	16.979	69.4825	6.161	5.6425	11.328	6.227	6.5975	6.2295	6.2655	5.988	5.711
ENSMUSG00000004460_4_D	ENSMUST00000004574	ENSMUSG00000004460	Dnajb11	chr16	22871670	22872304	+	22871735	22872304	569	2.8875	12.074	2.093	12.138	52.095	6.191	1.057	19.168	2.2475	3.0045	4.1005	0	2.882	40.3845	1.361	1.9805	1.4085	1.3945	1.6725	1.581	2.2635	1.5605	1.545	1.9765	1.53	1.795	2.2925	1.536	5.37	7.675	1.6755	2.233	7.842	1.56	2.094	1.7485	1.547	1.757	2.056
ENSMUSG00000004460_5_D	ENSMUST00000004574	ENSMUSG00000004460	Dnajb11	chr16	22871670	22872388	+	22871735	22872388	653	8.745	3.126	2.9035	4.148	4.088	5.798	5.067	8.576	17.4175	10.629	2.4255	49.078	3.954	19.7505	2.268	1.908	2.567	2.3175	2.7615	2.153	11.7375	1.9595	1.806	2.592	2.778	2.7225	2.3305	2.0745	8.836	22.8425	2.2165	1.7305	3.587	2.4155	2.0745	2.0195	2.2165	1.816	1.4815
ENSMUSG00000004473_1_D	ENSMUST00000004587	ENSMUSG00000004473	Clec11a	chr7	44302686	44304986	-	44302686	44304540	1854	8.425	0.202	0.4645	0.243	0.0755	5.432	10.416	4.1815	1.7525	1.6955	11.5585	0.374	8.3785	0	5.042	1.212	0.889	1.1035	0.4835	0.5615	4.4615	2.347	1.698	2.1205	1.643	0.843	2.143	1.9525	1.5835	0.205	0.202	8.881	3.862	0	0.7145	3.2785	2.1525	0.3115	1.529
ENSMUSG00000004473_2_D	ENSMUST00000004587	ENSMUSG00000004473	Clec11a	chr7	44303751	44304986	-	44303751	44304540	789	16.8375	43.903	13.663	75.136	1.608	82.534	25.113	14.9415	14.6535	17.445	88.4415	2.7275	91.6215	3.3455	18.535	53.468	24.842	35.923	26.8325	22.2975	39.275	23.7755	32.6325	40.1405	32.8305	29.1075	25.5635	33.958	22.29	6.2725	19.136	17.613	51.273	35.8455	16.761	20.051	10.4665	16.6995	16.81
ENSMUSG00000004473_3_P	ENSMUST00000004587	ENSMUSG00000004473	Clec11a	chr7	44304255	44304986	-	44304255	44304540	285	74.737	55.895	85.8725	24.621	98.3165	12.034	64.471	80.877	83.594	80.859	0	96.8985	0	96.6545	76.4225	45.32	74.2685	62.974	72.6835	77.141	56.2635	73.877	65.67	57.7395	65.5265	70.05	72.2935	64.09	76.1265	93.5225	80.662	73.506	44.865	64.1545	82.5245	76.6705	87.381	82.9885	81.661
ENSMUSG00000058638_1_P	ENSMUST00000004614	ENSMUSG00000058638	Zfp110	chr7	12848396	12850338	+	12849925	12850338	413	55.0755	29.731	35.0855	48.26	59.3935	34.449	17.5495	60.931	50.1365	56.096	0	90.2085	51.783	83.6675	64.8045	49.9215	51.275	46.7395	42.999	50.155	66.542	57.255	55.2855	44.314	45.1305	44.2075	46.5805	50.0805	51.874	75.5215	50.7145	65.119	34.768	57.393	61.6315	60.3205	61.444	58.0855	63.02
ENSMUSG00000058638_2_D	ENSMUST00000004614	ENSMUSG00000058638	Zfp110	chr7	12848396	12850579	+	12849925	12850579	654	44.9245	70.269	64.9145	51.74	40.6065	65.551	82.4505	39.069	49.8635	43.904	100	9.7915	48.217	16.3325	35.1955	50.0785	48.725	53.2605	57.001	49.845	33.458	42.745	44.7145	55.686	54.8695	55.7925	53.4195	49.9195	48.126	24.4785	49.2855	34.881	65.232	42.607	38.3685	39.6795	38.556	41.9145	36.98
ENSMUSG00000004508_1_P	ENSMUST00000004622	ENSMUSG00000004508	Gab2	chr7	97304875	97305296	+	97305019	97305296	277	0	0	37.931	0	92.0815	0	29.9495	11.237	30.9945	34.783	63.476	84.2925	59.6995	89.2935	42.73	22.3095	45.9985	39.8305	16.531	33.6485	15.417	41.267	45.7465	39.2545	32.9215	40.42	45.0965	44.6945	19.804	79.9375	18.0615	35.404	0	35.762	47.7635	45.231	23.7635	47.0875	38.1585
ENSMUSG00000004508_2_D	ENSMUST00000004622	ENSMUSG00000004508	Gab2	chr7	97304875	97308002	+	97305019	97308002	2983	75.706	39.546	0.8375	30.182	2.8855	0	0	68.2085	40.508	29.245	15.207	8.778	10.3475	0	17.9635	0	0	10.9815	0	17.369	45.5775	4.335	14.1725	0	0	3.7915	0	0	28.3235	12.891	1.0295	9.1015	0	0	2.616	12.1885	0	14.227	0
ENSMUSG00000004508_3_D	ENSMUST00000004622	ENSMUSG00000004508	Gab2	chr7	97304875	97308257	+	97305019	97308257	3238	0	43.89	45.986	54.999	0	91.287	29.0205	7.8125	12.071	24.323	12.841	0	24.053	0	30.7315	68.154	46.8475	37.2035	64.403	33.785	10.789	43.71	34.5455	52.107	56.333	39.2575	40.7745	46.3305	38.36	0.2245	65.9855	47.393	88.188	54.354	43.489	37.523	62.93	28.804	49.524
ENSMUSG00000004508_4_D	ENSMUST00000004622	ENSMUSG00000004508	Gab2	chr7	97304875	97308951	+	97305019	97308951	3932	24.294	16.564	15.2455	14.819	5.033	8.713	41.03	12.7425	16.426	11.6485	8.476	6.9295	5.9	10.7065	8.575	9.5365	7.154	11.9845	19.0665	15.198	28.2165	10.688	5.536	8.6385	10.746	16.5315	14.1295	8.975	13.5125	6.947	14.9235	8.1015	11.812	9.884	6.132	5.058	13.3065	9.8815	12.317
ENSMUSG00000020142_1_D	ENSMUST00000004634	ENSMUSG00000020142	Slc1a4	chr11	20302204	20304500	-	20302204	20304265	2061	47.351	46.514	100	42.591	11.109	76.231	100	65.599	59.3275	66.0255	100	26.521	56.642	32.9955	83.012	86.757	81.681	85.0945	84.4745	72.515	59.215	61.6455	73.425	84.7115	74.2815	81.906	72.8915	71.8875	78.6095	26.0025	100	74.808	21.364	87.957	74.895	77.2735	74.9205	76.46	53.914
ENSMUSG00000020142_2_D	ENSMUST00000004634	ENSMUSG00000020142	Slc1a4	chr11	20302558	20304500	-	20302558	20304265	1707	0	53.486	0	43.297	0	23.769	0	0	0.2465	0	0	0	0	0	5.878	13.243	8.0815	0	1.0515	12.2905	5.9025	25.5225	19.748	0	15.656	1.8705	3.5175	18.973	0.3775	0	0	0	78.636	0	16.1175	15.527	11.9375	10.593	28.6745
ENSMUSG00000020142_3_D	ENSMUST00000004634	ENSMUSG00000020142	Slc1a4	chr11	20302643	20304500	-	20302643	20304265	1622	0	0	0	0	0	0	0	0	0.264	0.2555	0	0	0	0	5.723	0	0	0	9.068	5.3955	8.5055	0	0	0	10.0625	10.113	11.667	0	0	0	0	0	0	12.043	8.9875	0	0	7.2575	17.4115
ENSMUSG00000020142_4_D	ENSMUST00000004634	ENSMUSG00000020142	Slc1a4	chr11	20302701	20304500	-	20302701	20304265	1564	20.222	0	0	2.219	6.324	0	0	12.5665	31.2205	17.2435	0	21.43	43.358	5.9945	0	0	0	0	0	0	5.412	0	0	0	0	0	0	0	8.038	34.419	0	15.346	0	0	0	0	5.048	0	0
ENSMUSG00000020142_5_P	ENSMUST00000004634	ENSMUSG00000020142	Slc1a4	chr11	20303411	20304500	-	20303411	20304265	854	32.4275	0	0	11.893	82.567	0	0	21.834	8.9415	16.475	0	52.0485	0	61.0105	5.387	0	10.238	14.9055	5.4055	9.799	20.965	12.8325	6.8265	15.2885	0	6.1105	11.924	9.1395	12.975	39.579	0	9.846	0	0	0	7.1995	8.094	5.6895	0
ENSMUSG00000004530_1_D	ENSMUST00000004646	ENSMUSG00000004530	Coro1c	chr5	113842419	113844468	-	113842419	113844348	1929	100	100	49.512	61.663	100	100	83.2295	87.996	88.1545	91.001	32.089	100	31.3495	100	77.2635	50.789	57.7945	58.9745	82.563	72.686	68.242	75.555	62.52	48.2495	63.636	88.576	64.3875	61.955	83.084	87.185	58.9445	79.281	100	67.7165	48.316	69.1375	89.1525	64.7975	70.266
ENSMUSG00000004530_2_D	ENSMUST00000004646	ENSMUSG00000004530	Coro1c	chr5	113843556	113844468	-	113843556	113844348	792	0	0	6.948	38.337	0	0	0	0.031	0	0	18.739	0	31.6225	0	3.977	7.4815	4.391	1.3855	2.122	0	9.8225	5.8005	4.3335	6.2615	3.28	6.4055	4.193	0.3675	0.08	0	8.7405	2.318	0	0.645	6.8	0	0.5625	0	2.307
ENSMUSG00000004530_3_P	ENSMUST00000004646	ENSMUSG00000004530	Coro1c	chr5	113843809	113844468	-	113843809	113844348	539	0	0	43.5395	0	0	0	16.7705	11.973	11.8455	8.999	49.1715	0	37.028	0	18.7595	41.7295	37.815	39.64	15.315	27.314	21.9355	18.6445	33.1465	45.489	33.0835	5.0185	31.4195	37.678	16.8355	12.815	32.315	18.401	0	31.639	44.8835	30.8625	10.285	35.2025	27.427
ENSMUSG00000004558_1_S	ENSMUST00000004673	ENSMUSG00000004558	Ndrg2	chr14	51905270	51906306	-	51905270	51906139	869	100	100	100	100	100	100	100	100	100	100	100	100	100	100	100	100	100	100	100	100	100	100	100	100	100	100	100	100	100	100	100	100	100	100	100	100	100	100	100
ENSMUSG00000004565_1_S	ENSMUST00000004681	ENSMUSG00000004565	Pnpla6	chr8	3543953	3544267	+	3544028	3544267	239	100	100	100	100	100	100	100	100	100	100	100	100	100	100	100	100	100	100	100	100	100	100	100	100	100	100	100	100	100	100	100	100	100	100	100	100	100	100	100
ENSMUSG00000004567_1_S	ENSMUST00000004683	ENSMUSG00000004567	Mcoln1	chr8	3515013	3515250	+	3515050	3515250	200	100	100	100	100	100	100	100	100	100	100	100	100	100	100	100	100	100	100	100	100	100	100	100	100	100	100	100	100	100	100	100	100	100	100	100	100	100	100	100
ENSMUSG00000004568_1_P	ENSMUST00000004684	ENSMUSG00000004568	Arhgef18	chr8	3454371	3454995	+	3454535	3454995	460	0	0	0	0	66.5615	0	0	0	0	0.182	0	38.5985	7.949	46.844	11.4325	0	24.338	0	0	0	0	21.71	7.2265	21.538	6.3295	0	0	15.097	0	21.1165	0	26.151	0	0	10.9805	14.835	0	0	0
ENSMUSG00000004568_2_D	ENSMUST00000004684	ENSMUSG00000004568	Arhgef18	chr8	3454371	3456601	+	3454535	3456601	2066	100	100	100	100	33.4385	100	100	100	100	99.818	100	61.4015	92.051	53.156	88.5675	100	75.662	100	100	100	100	78.29	92.7735	78.462	93.6705	100	100	84.903	100	78.8835	100	73.849	100	100	89.0195	85.165	100	100	100
ENSMUSG00000004609_1_P	ENSMUST00000004728,ENSMUST00000039861	ENSMUSG00000004609	Cd33	chr7	43528374	43529008	-	43528374	43528737	363	0	42.528	75.4695	66.827	80.9965	46.211	42.4035	54.9645	55.6875	46.6045	0	85.1565	35.145	81.267	70.269	70.948	41.059	85.4785	69.029	68.5095	64.8335	67.582	65.5895	43.742	46.312	84.9175	28.8495	89.963	56.6935	83.9165	89.912	27.525	23.113	43.7935	82.349	84.097	0	81.064	37.7765
ENSMUSG00000004609_2_D	ENSMUST00000004728,ENSMUST00000205503	ENSMUSG00000004609	Cd33	chr7	43528112	43529008	-	43528112	43528737	625	0	0	7.7285	0	0	0	0	12.889	6.796	0	36.7945	0	22.999	0	0	0	27.1265	0	13.526	13.6595	0	0	22.704	0	39.0915	0	41.6835	0	1.847	0	0	63.935	0	41.6335	0	3.2085	29.797	7.2595	48.0855
ENSMUSG00000004610_1_S	ENSMUST00000004729	ENSMUSG00000004610	Etfb	chr7	43457569	43457800	+	43457740	43457800	60	100	100	100	100	100	100	100	100	100	100	100	100	100	100	100	100	100	100	100	100	100	100	100	100	100	100	100	100	100	100	100	100	100	100	100	100	100	100	100
ENSMUSG00000118560_1_S	ENSMUST00000004732	ENSMUSG00000118560	Lim2	chr7	43435647	43435996	+	43435709	43435996	287	100	NA	NA	NA	NA	NA	NA	NA	NA	NA	NA	NA	NA	NA	NA	NA	100	NA	NA	NA	NA	NA	NA	NA	NA	NA	NA	NA	NA	NA	NA	NA	NA	NA	NA	NA	NA	NA	NA
ENSMUSG00000004630_1_S	ENSMUST00000004749,ENSMUST00000128566	ENSMUSG00000004630	Pcp2	chr8	3623370	3624632	-	3623370	3623438	68	100	NA	NA	100	NA	100	NA	100	100	100	100	NA	NA	NA	100	100	100	100	100	100	NA	100	NA	100	100	100	100	100	100	NA	NA	100	NA	100	NA	100	100	NA	100
ENSMUSG00000004631_1_S	ENSMUST00000004750,ENSMUST00000115577,ENSMUST00000090686	ENSMUSG00000004631	Sgce	chr6	4674349	4674632	-	4674349	4674581	232	100	100	100	100	100	100	100	100	100	100	100	100	100	100	100	100	100	100	100	100	100	100	100	100	100	100	100	100	100	100	100	100	100	100	100	100	100	100	100
ENSMUSG00000004637_1_S	ENSMUST00000004756	ENSMUSG00000004637	Wwox	chr8	115351637	115352710	+	115351826	115352710	884	100	100	100	100	100	100	100	100	100	100	100	100	100	100	100	100	100	100	100	100	100	100	100	100	100	100	100	100	100	100	100	100	100	100	100	100	100	100	100
ENSMUSG00000004655_1_S	ENSMUST00000004774	ENSMUSG00000004655	Aqp1	chr6	55346617	55348555	+	55346797	55348555	1758	100	100	100	100	100	100	100	100	100	100	100	100	100	100	100	100	100	100	100	100	100	100	100	100	100	100	100	100	100	100	100	100	100	100	100	100	100	100	100
ENSMUSG00000004665_1_P	ENSMUST00000004784	ENSMUSG00000004665	Cnn2	chr10	79994350	79994711	+	79994614	79994711	97	42.7305	0	54.4115	0	76.888	0	0	17.502	26.676	37.9345	42.01	78.9665	26.0895	77.752	59.905	58.291	57.1905	58.935	59.7965	57.557	70.8795	60.437	59.1445	56.684	58.217	57.377	59.471	58.943	37.317	60.875	59.9965	60.615	0	59.2025	55.9875	59.0195	62.424	57.713	60.6815
ENSMUSG00000004665_2_D	ENSMUST00000004784	ENSMUSG00000004665	Cnn2	chr10	79994350	79995033	+	79994614	79995033	419	10.1925	10.502	0	9.736	18.63	0	0	33.1155	42.3925	32.632	0	17.428	41.9215	15.848	0	0.212	0.1905	0.45	0	2.012	0	0	0	0	1.933	0	0	0	27.941	33.424	0.299	0	0	0	0	0	0	0.423	0
ENSMUSG00000004665_3_D	ENSMUST00000004784	ENSMUSG00000004665	Cnn2	chr10	79994350	79995073	+	79994614	79995073	459	0	0	3.707	13.417	0	0	0	0	0	0	0	0	0	0	5.734	5.979	8.7425	4.53	3.6775	3.088	4.5705	5.554	5.4465	8.4735	3.4025	5.648	7.053	8.4635	0	0	6.0975	5.9675	0	6.7215	8.2685	6.235	2.786	6.723	5.595
ENSMUSG00000004665_4_D	ENSMUST00000004784	ENSMUSG00000004665	Cnn2	chr10	79994350	79995298	+	79994614	79995298	684	16.6275	47.39	23.3855	0	1.0315	36.184	0	32.3965	16.423	14.4785	0	0.8355	0	3.471	25.9585	21.5545	20.9165	24.7865	22.5775	28.568	6.208	26.162	21.5975	18.5105	24.9315	24.511	23.086	24.752	13.3745	2.516	19.233	23.846	41.299	18.643	21.4545	26.689	20.7795	25.237	26.614
ENSMUSG00000004665_5_D	ENSMUST00000004784	ENSMUSG00000004665	Cnn2	chr10	79994350	79995406	+	79994614	79995406	792	29.4425	39.885	18.3915	76.173	3.45	63.816	100	16.018	14.276	14.2815	56.1145	2.766	31.989	2.9285	8.3285	13.883	12.863	11.205	13.852	8.716	18.3415	7.7495	13.7	16.272	11.486	12.464	10.289	7.7545	21.0875	3.122	14.328	9.4775	57.541	15.367	14.105	7.9965	13.951	9.85	7.0465
ENSMUSG00000004665_6_D	ENSMUST00000004784	ENSMUSG00000004665	Cnn2	chr10	79994350	79995684	+	79994614	79995684	1070	0.6355	1.33	0	0.674	0	0	0	0.548	0.114	0.405	1.8755	0	0	0	0.028	0	0.049	0.0335	0.049	0	0	0.054	0	0	0	0	0.062	0	0	0	0	0	1.16	0	0.114	0	0	0	0
ENSMUSG00000004665_7_D	ENSMUST00000004784	ENSMUSG00000004665	Cnn2	chr10	79994350	79996062	+	79994614	79996062	1448	0.3715	0.892	0.1045	0	0	0	0	0.4195	0.1185	0.2685	0	0.0045	0	0	0.046	0.081	0.0485	0.0605	0.048	0.059	0	0.044	0.112	0.0595	0.0295	0	0.0385	0.087	0.2805	0.0635	0.046	0.094	0	0.0655	0.0695	0.0605	0.059	0.0545	0.0625
ENSMUSG00000004707_1_P	ENSMUST00000004827	ENSMUSG00000004707	Ly9	chr1	171588631	171589125	-	171588631	171589059	428	NA	100	50	0	NA	NA	NA	100	100	NA	100	100	NA	100	100	NA	NA	100	NA	100	NA	NA	NA	NA	NA	NA	100	NA	100	100	100	NA	100	NA	NA	NA	NA	100	100
ENSMUSG00000004748_1_D	ENSMUST00000004868	ENSMUSG00000004748	Mtfp1	chr11	4091479	4092299	-	4091479	4092226	747	34.399	100	36.7205	85.219	0.5255	78.237	100	18.738	21.1305	23.627	28.641	1.3885	30.5635	0.5265	29.4585	32.0565	38.0645	29.992	30.535	24.2805	27.436	23.587	25.6205	27.878	27.463	34.5615	26.402	26.214	32.8905	3.894	33.5245	29.8135	53.822	31.1615	25.011	29.0405	28.9875	28.8205	31.663
ENSMUSG00000004748_2_P	ENSMUST00000004868	ENSMUSG00000004748	Mtfp1	chr11	4091963	4092299	-	4091963	4092226	263	65.601	0	63.2795	14.781	99.4745	21.763	0	81.262	78.8695	76.373	71.359	98.6115	69.4365	99.4735	70.5415	67.9435	61.9355	70.008	69.465	75.7195	72.564	76.413	74.3795	72.122	72.537	65.4385	73.598	73.786	67.1095	96.106	66.4755	70.1865	46.178	68.8385	74.989	70.9595	71.0125	71.1795	68.337
ENSMUSG00000004788_1_P	ENSMUST00000004910	ENSMUSG00000004788	Eif2b2	chr12	85226002	85226493	+	85226160	85226493	333	97.821	100	99.651	100	99.951	97.915	42.6445	99.163	99.4565	99.0605	84.502	100	82.007	100	99.167	99.1555	98.699	97.8775	99.423	99.7125	99.0915	98.968	99.441	98.038	98.822	99.3965	99.2695	99.3545	99.0935	99.348	99.5995	99.2765	100	99.4375	99.089	99.861	99.269	99.7435	99.579
ENSMUSG00000004788_2_D	ENSMUST00000004910	ENSMUSG00000004788	Eif2b2	chr12	85226002	85226630	+	85226160	85226630	470	2.179	0	0.349	0	0.049	2.085	57.3555	0.837	0.5435	0.9395	15.498	0	17.993	0	0.833	0.8445	1.301	2.1225	0.577	0.2875	0.9085	1.032	0.559	1.962	1.178	0.6035	0.7305	0.6455	0.9065	0.652	0.4005	0.7235	0	0.5625	0.911	0.139	0.731	0.2565	0.421
ENSMUSG00000004791_1_S	ENSMUST00000004913	ENSMUSG00000004791	Pgf	chr12	85166634	85167414	-	85166634	85167410	776	100	100	100	100	100	100	NA	100	100	100	100	100	100	100	100	100	100	100	100	100	100	100	100	100	100	100	100	100	100	100	100	100	100	100	100	100	100	100	100
ENSMUSG00000004798_1_D	ENSMUST00000004920	ENSMUSG00000004798	Ulk2	chr11	61775648	61777839	-	61775648	61777780	2132	18.6035	21.335	13.151	10.688	10.968	41.898	11.4175	9.86	19.6965	21.9225	16.0775	1.142	8.7755	5.6915	11.8605	9.849	13.6145	14.7465	11.7585	10.9475	12.7095	11.7615	11.9885	12.836	19.6045	15.3115	17.1005	13.4125	23.7635	8.031	14.496	9.9835	37.227	11.292	12.567	13.65	12.557	10.335	9.931
ENSMUSG00000004798_2_D	ENSMUST00000004920	ENSMUSG00000004798	Ulk2	chr11	61775993	61777839	-	61775993	61777780	1787	0	0	0	5.606	0	0	0	0.3565	0.487	0.714	0	0	0	0	0	0	0	0	0	0.56	10.0705	0	0	2.77	0	0.7315	0.3985	0	0	0	0	2.5155	11.387	0	2.706	0	0	0	0
ENSMUSG00000004798_3_D	ENSMUST00000004920	ENSMUSG00000004798	Ulk2	chr11	61776203	61777839	-	61776203	61777780	1577	5.9705	5.196	20.043	0.643	0	2.607	3.824	4.2345	3.64	7.5155	0	0	0	0	7.88	13.0285	13.725	20.7485	12.4355	15.974	0.899	15.7395	16.1495	13.3245	16.8795	11.001	14.293	14.283	5.0795	0.3585	9.7055	4.663	0	13.031	18.93	8.077	12.88	5.937	9.2055
ENSMUSG00000004798_4_D	ENSMUST00000004920	ENSMUSG00000004798	Ulk2	chr11	61776285	61777839	-	61776285	61777780	1495	0	0	0	0	0	22.236	0	0	0	0	0	5.9225	0	0	5.7985	3.442	2.318	0	0.5765	0	4.6035	0	0	0	0	1.579	0	2.5615	1.4865	0	0	5.842	0	2.7625	0	5.4355	0	8.104	4.4615
ENSMUSG00000004798_5_D	ENSMUST00000004920	ENSMUSG00000004798	Ulk2	chr11	61776468	61777839	-	61776468	61777780	1312	0	13.728	0	19.354	25.8045	12.839	4.689	9.344	8.2285	5.795	0	0	4.4915	57.041	0	1.686	0	1.6225	0	0	0	0	0.3735	0	0.424	0	0.392	0	0	7.1465	0	3.2805	25.419	0	0	0	0	0	3.4405
ENSMUSG00000004798_6_D	ENSMUST00000004920	ENSMUSG00000004798	Ulk2	chr11	61776574	61777839	-	61776574	61777780	1206	4.296	3.458	1.5045	14.823	4.1785	0	0	3.4585	1.211	0.5305	0	0	0	0	0.747	2.341	6.163	0.5985	2.11	0	6.066	0	1.531	6.608	2.058	2.887	2.5335	2.227	0.8955	0.161	0.373	0	5.397	0.7415	2.074	4.3765	2.434	0	0
ENSMUSG00000004798_7_D	ENSMUST00000004920	ENSMUSG00000004798	Ulk2	chr11	61777147	61777839	-	61777147	61777780	633	0	5.124	0.3425	24.561	0	0	0	0	0	0	0	0	0	0	0	0	0	0	0	2.681	0	0	0	0	0	0	0	0	0	0	0	4.898	0	0	0	0	0	0	0
ENSMUSG00000004798_8_D	ENSMUST00000004920	ENSMUSG00000004798	Ulk2	chr11	61777444	61777839	-	61777444	61777780	336	32.6995	0	0	1.481	0	0	0	0	0	0	0	0	0	0	0	0	0	0	0	0	0	0	2.423	0	1.3085	0	0	0	0	0	4.7525	0	0	0	8.208	0	1.434	0	0
ENSMUSG00000004798_9_P	ENSMUST00000004920	ENSMUSG00000004798	Ulk2	chr11	61777500	61777839	-	61777500	61777780	280	38.4305	51.158	64.9585	22.843	59.0495	20.421	80.0695	72.746	66.7375	63.5215	83.9225	92.9355	86.733	37.2675	73.7145	69.6535	64.1805	62.2845	73.12	69.8375	65.652	72.4995	67.535	64.4615	59.725	68.4905	65.283	67.516	68.7755	84.3025	70.673	68.8175	20.57	72.174	55.515	68.461	70.6955	75.6235	72.961
ENSMUSG00000004814_1_D	ENSMUST00000004936	ENSMUSG00000004814	Ccl24	chr5	135570321	135570963	-	135570321	135570794	473	NA	19.5	4.688	38.834	0	0	NA	17.6115	14.387	12.518	NA	0	NA	67.144	10.2845	7.5195	12.3855	5.2475	9.493	8.794	0	3.6145	7.5195	3.134	10.7585	14.1235	25.183	15.989	55.713	14.9115	7.1475	12.6725	23.242	0	0	8.621	5.502	7.2225	11.67
ENSMUSG00000004814_2_P	ENSMUST00000004936	ENSMUSG00000004814	Ccl24	chr5	135570582	135570963	-	135570582	135570794	212	NA	80.5	95.312	61.166	100	100	NA	82.3885	85.613	87.482	NA	100	NA	32.856	89.7155	92.4805	87.6145	94.7525	90.507	91.206	100	96.3855	92.4805	96.866	89.2415	85.8765	74.817	84.011	44.287	85.0885	92.8525	87.3275	76.758	100	100	91.379	94.498	92.7775	88.33
ENSMUSG00000004821_1_S	ENSMUST00000004943	ENSMUSG00000004821	Tmed11	chr5	108777234	108777446	-	108777234	108777296	62	NA	NA	NA	NA	NA	100	NA	NA	NA	NA	NA	NA	NA	NA	NA	NA	NA	NA	NA	NA	NA	NA	NA	NA	NA	NA	NA	NA	NA	NA	NA	NA	NA	NA	NA	NA	NA	NA	NA
ENSMUSG00000027164_1_P	ENSMUST00000004949	ENSMUSG00000027164	Traf6	chr2	101696662	101697934	+	101697499	101697934	435	55.523	0	10.8295	0	0	0	0	8.053	7.344	5.815	0	2.597	0	0	16.4355	9.8675	6.387	8.589	19.7435	27.237	0	18.0305	0	3.6755	3.6805	6.853	15.2645	16.376	0.7745	0	12.182	27.0735	0	0	12.165	33.6655	8.4855	23.8695	20.927
ENSMUSG00000027164_2_D	ENSMUST00000004949	ENSMUSG00000027164	Traf6	chr2	101696662	101698630	+	101697499	101698630	1131	0	0	9.1665	0	0	0	0	0.213	5.482	0	0	0	24.749	0	0	0	0	0	0	0	0	0	0	0	4.186	0	0	0	0	5.378	10.705	0	0	7.241	0	0	0	0	0
ENSMUSG00000027164_3_D	ENSMUST00000004949	ENSMUSG00000027164	Traf6	chr2	101696662	101699310	+	101697499	101699310	1811	14.105	0	0	0	85.776	0	0	5.7655	0	0	0	78.723	9.137	83.4325	10.674	0	0	0	0	0	20.4375	4.809	0	1.191	0	9.6475	0	0	0	67.232	0	4.545	0	0	0	0	0	4.4805	0
ENSMUSG00000027164_4_D	ENSMUST00000004949	ENSMUSG00000027164	Traf6	chr2	101696662	101700993	+	101697499	101700993	3494	13.682	66.606	50.367	79.502	0	66.307	44.32	39.923	47.326	44.8585	61.9285	0	22.6205	0	57.3185	64.3295	60.485	64.9135	49.6915	45.208	38.8295	60.8015	75.1515	67.974	64.6715	52.308	58.7435	58.9225	45.387	1.9845	48.124	52.445	70.506	64.9565	68.521	55.146	57.8305	48.507	58.9135
ENSMUSG00000027164_5_D	ENSMUST00000004949	ENSMUSG00000027164	Traf6	chr2	101696662	101701534	+	101697499	101701534	4035	12.816	0	0	4.153	14.224	0	26.4915	38.8965	30.576	32.288	38.0715	18.68	43.4935	16.5675	4.9045	6.0345	9.1065	7.249	11.0825	10.438	20.846	4.904	3.762	0	3.5875	0	3.2155	8.582	42.1895	23.8855	0	8.4785	0	9.9635	4.948	2.8005	0	8.51	0
ENSMUSG00000027164_6_D	ENSMUST00000004949	ENSMUSG00000027164	Traf6	chr2	101696662	101701669	+	101697499	101701669	4170	3.8745	33.394	29.637	16.345	0	33.693	29.1885	7.149	9.272	17.038	0	0	0	0	10.668	19.7675	24.0215	19.248	19.4825	17.1175	19.8875	11.455	21.0865	27.16	23.874	31.1915	22.7765	16.119	11.649	1.5195	28.9895	7.4585	29.494	17.839	14.3655	8.388	33.684	14.6325	20.1595
ENSMUSG00000020528_1_S	ENSMUST00000004955	ENSMUSG00000020528	Prpsap2	chr11	61729653	61730302	-	61729653	61730143	490	100	100	100	100	100	100	100	100	100	100	100	100	100	100	100	100	100	100	100	100	100	100	100	100	100	100	100	100	100	100	100	100	100	100	100	100	100	100	100
ENSMUSG00000004837_1_S	ENSMUST00000004959	ENSMUSG00000004837	Grap	chr11	61671672	61672784	+	61671858	61672784	926	100	100	100	100	100	100	100	100	100	100	100	100	100	100	100	100	100	100	100	100	100	100	100	100	100	100	100	100	100	100	100	100	100	100	100	100	100	100	100
ENSMUSG00000004843_1_D	ENSMUST00000004965	ENSMUSG00000004843	Chmp2b	chr16	65539127	65540250	-	65539127	65540139	1012	34.638	63.651	33.5585	30.382	0	100	52.2825	33.104	67.387	61.8355	50.709	11.978	56.686	0	18.9435	23.9865	23.2455	22.2065	31.1095	20.441	42.621	17.7945	23.1085	28.5885	21.787	22.483	20.8	20.487	77.874	23.9435	26.4285	15.99	68.154	23.544	27.5	22.6285	28.6155	19.113	17.0345
ENSMUSG00000004843_2_D	ENSMUST00000004965	ENSMUSG00000004843	Chmp2b	chr16	65539243	65540250	-	65539243	65540139	896	0	32.324	23.632	69.618	17.6025	0	47.7175	2.206	4.0685	4.137	7.5225	7.501	21.544	55.9095	32.3595	26.3825	30.001	34.3705	23.374	29.1325	23.972	27.38	27.498	25.499	30.7595	32.596	34.3185	32.6795	0	18.7875	24.0255	37.031	30.495	28.1945	29.859	32.536	27.476	30.977	35.699
ENSMUSG00000004843_3_P	ENSMUST00000004965	ENSMUSG00000004843	Chmp2b	chr16	65539756	65540250	-	65539756	65540139	383	65.362	4.026	42.809	0	82.3975	0	0	64.69	28.5445	34.027	41.7685	80.521	21.77	44.0905	48.697	49.631	46.7535	43.423	45.5165	50.4265	33.4065	54.826	49.3935	45.912	47.454	44.9205	44.882	46.8335	22.126	57.2695	49.5455	46.979	1.35	48.261	42.6405	44.835	43.909	49.91	47.266
ENSMUSG00000004846_1_P	ENSMUST00000004968	ENSMUSG00000004846	Plod3	chr5	136996105	136996537	+	136996261	136996537	276	95.7215	92.279	91.7815	95.696	99.918	87.166	40.8555	97.7305	96.2485	94.1485	56.7875	98.8795	51.9975	100	96.74	95.3365	91.9025	94.756	93.331	94.2285	94.4335	94.8635	91.253	91.901	95.252	95.13	90.537	92.22	94.013	98.0785	91.0695	95.533	95.865	93.9195	93.865	93.9755	93.524	94.237	95.344
ENSMUSG00000004846_2_D	ENSMUST00000004968	ENSMUSG00000004846	Plod3	chr5	136996105	136996648	+	136996261	136996648	387	4.2785	7.721	8.2185	4.304	0.082	12.834	59.1445	2.2695	3.7515	5.8515	43.2125	1.1205	48.0025	0	3.26	4.6635	8.0975	5.244	6.669	5.7715	5.5665	5.1365	8.747	8.099	4.748	4.87	9.463	7.78	5.987	1.9215	8.9305	4.467	4.135	6.0805	6.135	6.0245	6.476	5.763	4.656
ENSMUSG00000063952_1_P	ENSMUST00000004985	ENSMUSG00000063952	Brpf3	chr17	28836509	28838448	+	28836693	28838448	1755	0	0	0	5.418	98.143	0	6.172	34.6785	12.3195	19.613	44.6	97.013	44.8555	98.331	16.537	0	21.497	0	0	0	0	37.3815	0	0	0	0	0	0	5.44	81.3285	26.613	34.492	0	53.5735	0	12.7975	0	28.468	0
ENSMUSG00000063952_2_D	ENSMUST00000004985	ENSMUSG00000063952	Brpf3	chr17	28836509	28838493	+	28836693	28838493	1800	0	54.134	44.119	69.495	0	0	0	39.0905	56.7085	46.475	0	0	0	0	13.358	29.01	21.145	16.861	6.002	8.971	0	0	27.2585	13.6565	0	0	0	0	66.663	0	0	16.5675	0	0	15.221	13.7955	0	9.6865	14.7265
ENSMUSG00000063952_3_D	ENSMUST00000004985	ENSMUSG00000063952	Brpf3	chr17	28836509	28838541	+	28836693	28838541	1848	0	37.815	33.0125	24.102	0	90.137	69.446	7.681	10.9315	13.5645	0	0	4.2645	0	6.088	27.4285	5.8335	24.2025	55.0825	32.7975	0	0	21.934	25.2605	5.264	17.5005	0	0	3.1035	0	31.8525	10.539	92.501	14.004	46.8965	24.9605	8.5875	0	17.6315
ENSMUSG00000063952_4_D	ENSMUST00000004985	ENSMUSG00000063952	Brpf3	chr17	28836509	28839949	+	28836693	28839949	3256	100	8.051	22.8685	0.985	1.857	9.863	24.382	18.55	20.041	20.347	55.4	2.987	50.88	1.669	64.017	43.5615	51.525	58.9365	38.9155	58.2315	100	62.6185	50.8075	61.083	94.736	82.4995	100	100	24.7935	18.6715	41.5345	38.401	7.499	32.422	37.8825	48.4465	91.4125	61.8455	67.642
ENSMUSG00000053436_1_S	ENSMUST00000004990	ENSMUSG00000053436	Mapk14	chr17	28746270	28748406	+	28746338	28748406	2068	100	100	100	100	100	100	100	100	100	100	100	100	100	100	100	100	100	100	100	100	100	100	100	100	100	100	100	100	100	100	100	100	100	100	100	100	100	100	100
ENSMUSG00000004872_1_S	ENSMUST00000004994,ENSMUST00000087086	ENSMUSG00000004872	Pax3	chr1	78101264	78103574	-	78101264	78102800	1536	100	NA	NA	100	NA	100	100	100	100	100	100	NA	100	NA	100	100	100	100	100	100	100	100	100	100	100	100	100	NA	NA	NA	100	100	100	100	100	NA	NA	100	100
ENSMUSG00000004880_1_S	ENSMUST00000005003	ENSMUSG00000004880	Lbr	chr1	181815316	181817018	-	181815316	181816857	1541	100	100	100	100	100	100	100	100	100	100	100	100	100	100	100	100	100	100	100	100	100	100	100	100	100	100	100	100	100	100	100	100	100	100	100	100	100	100	100
ENSMUSG00000004895_1_S	ENSMUST00000005015	ENSMUSG00000004895	Prcc	chr3	87858903	87859346	-	87858903	87859259	356	100	100	100	100	100	100	100	100	100	100	100	100	100	100	100	100	100	100	100	100	100	100	100	100	100	100	100	100	100	100	100	100	100	100	100	100	100	100	100
ENSMUSG00000004896_1_S	ENSMUST00000005016,ENSMUST00000160074	ENSMUSG00000004896	Rrnad1	chr3	87923636	87923912	-	87923636	87923790	154	100	100	100	100	100	100	100	100	100	100	100	100	100	100	100	100	100	100	100	100	100	100	100	100	100	100	100	100	100	100	100	100	100	100	100	100	100	100	100
ENSMUSG00000004897_1_P	ENSMUST00000005017	ENSMUSG00000004897	Hdgf	chr3	87914901	87915676	+	87914908	87915676	768	53.258	0	60.338	0	87.201	9.998	43.4295	29.674	54.7715	53.6685	0	83.4075	12.277	82.382	75.5615	50.591	69.151	62.9265	63.2945	74.6515	50.0345	69.6565	60.4655	55.5025	51.694	55.07	73.6965	72.268	42.7965	80.9695	60.032	75.845	0	55.293	62.887	72.012	63.087	73.6785	70.973
ENSMUSG00000004897_2_D	ENSMUST00000005017	ENSMUSG00000004897	Hdgf	chr3	87914901	87915966	+	87914908	87915966	1058	0.6705	0	0	29.549	0.3595	0	0	1.4585	0.09	0.3065	0	0	0	0	1.209	2.078	0	0.1415	2.18	0	0	1.227	4.691	0	1.0815	2.1995	0.5825	0	0.687	0.186	2.4325	0	0	3.282	2.0015	0.457	0.2095	0	0
ENSMUSG00000004897_3_D	ENSMUST00000005017	ENSMUSG00000004897	Hdgf	chr3	87914901	87916016	+	87914908	87916016	1108	4.9405	10.34	0	17.007	1.1635	0	10.199	12.888	4.292	4.128	5.3985	0.9825	0	0	1.826	7.5695	1.802	0.176	1.5215	0	0	0	2.6695	0	0.992	1.1405	0.5885	0	9.9705	1.1205	2.0315	0	0	0.7815	2.017	0	1.1605	1.652	0.4605
ENSMUSG00000004897_4_D	ENSMUST00000005017	ENSMUSG00000004897	Hdgf	chr3	87914901	87916063	+	87914908	87916063	1155	0	0	3.3155	0	10.351	0	0	0.254	0	0	0	13.737	0	17.36	1.109	3.5965	1.5085	0.324	2.802	1.5235	23.7505	0	0	1.5655	0.4665	1.77	1.2775	1.4655	1.188	11.182	0.729	4.2215	0	2.9275	0	0	6.649	0	1.1705
ENSMUSG00000004897_5_D	ENSMUST00000005017	ENSMUSG00000004897	Hdgf	chr3	87914901	87916098	+	87914908	87916098	1190	0.2805	0	0.487	0	0.925	0	0	0.123	0	0.066	0	0	0	0.258	0	0.3925	0	0	0	0.3185	15.4485	0	0	0	0	0.431	0	0	0	0	0	0.499	0	0	0	0	0	0	0
ENSMUSG00000004897_6_D	ENSMUST00000005017	ENSMUSG00000004897	Hdgf	chr3	87914901	87916125	+	87914908	87916125	1217	40.85	89.66	35.86	53.444	0	90.002	46.372	55.6025	40.847	41.8315	94.6015	1.8725	87.723	0	20.2945	35.7725	27.538	36.432	30.202	23.5065	10.766	29.1165	32.174	42.932	45.766	39.3875	23.855	26.2665	45.3585	6.542	34.775	19.435	100	37.7165	33.0945	27.531	28.894	24.6695	27.3965
ENSMUSG00000004885_1_S	ENSMUST00000005019	ENSMUSG00000004885	Crabp2	chr3	87952986	87953377	+	87953037	87953377	340	100	100	100	NA	NA	100	100	100	100	100	100	NA	100	NA	100	100	100	100	100	100	100	100	100	100	100	100	100	100	100	100	100	100	NA	100	100	100	100	100	100
ENSMUSG00000030435_1_S	ENSMUST00000005041	ENSMUSG00000030435	U2af2	chr7	5079181	5079938	+	5079316	5079938	622	100	100	100	100	100	100	100	100	100	100	100	100	100	100	100	100	100	100	100	100	100	100	100	100	100	100	100	100	100	100	100	100	100	100	100	100	100	100	100
ENSMUSG00000063229_1_P	ENSMUST00000005051	ENSMUSG00000063229	Ldha	chr7	46854976	46855537	+	46855141	46855537	396	46.483	0	60.038	1.184	80.731	0	0	67.227	47.4685	56.3625	0	82.8305	0	79.3765	65.996	62.3395	61.203	61.5085	57.927	63.783	36.84	66.271	62.5475	59.4835	62.7115	59.903	64.2665	64.32	39.0435	63.207	60.1795	66.342	0.154	60.269	60.923	63.725	58.704	63.8395	64.595
ENSMUSG00000063229_2_D	ENSMUST00000005051	ENSMUSG00000063229	Ldha	chr7	46854976	46855627	+	46855141	46855627	486	53.517	100	39.962	98.816	19.269	100	100	32.773	52.5315	43.6375	100	17.1695	100	20.6235	34.004	37.6605	38.797	38.4915	42.073	36.217	63.16	33.729	37.4525	40.5165	37.2885	40.097	35.7335	35.68	60.9565	36.793	39.8205	33.658	99.846	39.731	39.077	36.275	41.296	36.1605	35.405
ENSMUSG00000004945_1_D	ENSMUST00000005053	ENSMUSG00000004945	Tmem242	chr17	5410868	5411467	-	5410868	5411368	500	60.403	23.959	14.549	38.63	75.784	24.859	27.1265	10.907	20.172	18.1375	58.9635	36.9805	30.3235	32.218	13.5235	14.1265	15.449	13.895	17.3955	12.453	7.871	14.049	18.007	14.4985	16.986	14.4645	17.4885	14.317	15.829	10.0425	15.9675	14.785	21.741	17.925	15.851	16.4225	16.7215	14.0405	13.435
ENSMUSG00000004945_2_D	ENSMUST00000005053	ENSMUSG00000004945	Tmem242	chr17	5410901	5411467	-	5410901	5411368	467	8.819	0	1.8355	7.027	24.216	0	0	3.505	2.125	0	0	0	17.56	37.16	3.949	2.202	2.167	4.1175	3.469	6.137	4.568	3.234	1.1685	3.3	2.1735	6.292	0.4975	6.3515	0.088	0	2.583	2.5555	0	0.6855	0.805	2.4125	4.2705	4.2715	1.8015
ENSMUSG00000004945_3_P	ENSMUST00000005053	ENSMUSG00000004945	Tmem242	chr17	5411103	5411467	-	5411103	5411368	265	30.778	76.041	83.6155	54.342	0	75.141	72.8735	85.588	77.7035	81.8625	41.0365	63.0195	52.1165	30.622	82.5275	83.6715	82.384	81.9875	79.135	81.41	87.5615	82.7175	80.8245	82.2015	80.84	79.243	82.0135	79.332	84.083	89.9575	81.449	82.659	78.259	81.39	83.344	81.165	79.008	81.688	84.7635
ENSMUSG00000004929_1_P	ENSMUST00000005057	ENSMUSG00000004929	Thop1	chr10	81081863	81082219	+	81082019	81082219	200	93.983	100	99.6385	91.69	99.259	94.521	93.6835	98.487	98.465	96.725	94.822	98.2555	88.7365	97.9115	99.1385	98.4525	98.8745	98.7875	98.7405	99.078	97.394	99.1895	98.726	98.8925	98.5365	98.125	98.9035	98.169	98.0755	99.3845	99.305	98.393	95.002	98.4165	98.3365	98.652	98.33	99.0055	99.05
ENSMUSG00000004929_2_D	ENSMUST00000005057	ENSMUSG00000004929	Thop1	chr10	81081863	81082360	+	81082019	81082360	341	6.017	0	0.3615	8.31	0.741	5.479	6.3165	1.513	1.535	3.275	5.178	1.7445	11.2635	2.0885	0.8615	1.5475	1.1255	1.2125	1.2595	0.922	2.606	0.8105	1.274	1.1075	1.4635	1.875	1.0965	1.831	1.9245	0.6155	0.695	1.607	4.998	1.5835	1.6635	1.348	1.67	0.9945	0.95
ENSMUSG00000004934_1_D	ENSMUST00000005064	ENSMUSG00000004934	Pias4	chr10	81153265	81154372	-	81153265	81154100	835	70.274	76.976	23.9015	72.523	100	61.309	72.7965	43.37	73.5225	84.761	100	80.9075	75.432	100	30.022	25.4545	29.34	31.806	24.5865	24.1195	61.3615	28.3415	29.8085	32.3775	24.342	28.201	31.25	25.209	53.2095	59.316	32.364	30.2205	73.842	29.7785	29.79	28.3395	25.3835	26.0185	23.8025
ENSMUSG00000004934_2_P	ENSMUST00000005064	ENSMUSG00000004934	Pias4	chr10	81153921	81154372	-	81153921	81154100	179	29.726	23.024	76.0985	27.477	0	38.691	27.2035	56.63	26.4775	15.239	0	19.0925	24.568	0	69.978	74.5455	70.66	68.194	75.4135	75.8805	38.6385	71.6585	70.1915	67.6225	75.658	71.799	68.75	74.791	46.7905	40.684	67.636	69.7795	26.158	70.2215	70.21	71.6605	74.6165	73.9815	76.1975
ENSMUSG00000004936_1_D	ENSMUST00000005066	ENSMUSG00000004936	Map2k1	chr9	64185769	64186798	-	64185769	64186684	915	45.5135	100	71.883	98.236	1.132	100	97.5155	66.6405	67.4055	58.1165	55.4765	3.3985	66.608	1.656	54.9955	58.7625	60.584	67.356	64.9765	61.8925	38.544	53.1695	54.4695	66.651	73.546	56.487	56.931	60.6985	60.9585	10.482	65.621	50.635	100	60.4775	62.486	63.0285	63.383	61.061	51.219
ENSMUSG00000004936_2_D	ENSMUST00000005066	ENSMUSG00000004936	Map2k1	chr9	64185943	64186798	-	64185943	64186684	741	0	0	2.4055	0	4.9825	0	2.4845	0	0	0	17.87	0	0	0.4255	3.57	12.4875	4.1125	7.0495	2.6015	3.916	21.9485	1.396	0	5.502	4.292	16.4525	1.051	16.339	0.4065	0	6.537	9.367	0	1.983	3.511	0	7.54	4.6705	5.46
ENSMUSG00000004936_3_P	ENSMUST00000005066	ENSMUSG00000004936	Map2k1	chr9	64186030	64186798	-	64186030	64186684	654	54.4865	0	25.711	1.764	93.8855	0	0	33.3595	32.5945	41.8835	26.6535	96.6015	33.392	97.918	41.4345	28.75	35.3035	25.595	32.421	34.1915	39.5075	45.4345	45.5305	27.8475	22.1615	27.0605	42.018	22.9625	38.635	89.518	27.842	39.9975	0	37.539	34.003	36.9715	29.077	34.268	43.3215
ENSMUSG00000004939_1_S	ENSMUST00000005069	ENSMUSG00000004939	Nmrk2	chr10	81198170	81199446	-	81198170	81199360	1190	100	100	100	100	100	100	100	100	100	100	100	100	100	100	100	100	100	100	100	100	100	100	100	100	100	100	100	100	100	100	100	100	100	100	100	100	100	100	100
ENSMUSG00000004947_1_S	ENSMUST00000005072	ENSMUSG00000004947	Dtx2	chr5	136032259	136032872	+	136032487	136032872	385	100	100	100	100	100	100	100	100	100	100	100	100	100	100	100	100	100	100	100	100	100	100	100	100	100	100	100	100	100	100	100	100	100	100	100	100	100	100	100
ENSMUSG00000004948_1_S	ENSMUST00000005073	ENSMUSG00000004948	Zp3	chr5	135988399	135988624	+	135988611	135988624	13	100	NA	NA	NA	NA	NA	NA	NA	100	100	NA	NA	NA	NA	NA	NA	NA	NA	100	100	NA	100	NA	NA	NA	NA	NA	NA	NA	NA	NA	NA	NA	NA	NA	NA	NA	NA	NA
ENSMUSG00000029832_1_S	ENSMUST00000005103	ENSMUSG00000029832	Nfe2l3	chr6	51457229	51458779	+	51458444	51458779	335	100	100	100	100	NA	100	100	100	100	100	100	100	100	100	100	100	100	100	100	100	100	100	100	100	100	100	100	100	100	100	100	100	100	100	100	100	100	100	100
ENSMUSG00000030180_1_P	ENSMUST00000005108	ENSMUSG00000030180	Kdm5a	chr6	120438986	120440310	+	120439193	120440310	1117	67.678	0	0	35.065	18.214	0	0	46.554	20.4035	14.0675	33.029	44.7915	47.572	67.7015	0	0	0	0	0	0	13.113	0	0	0	0	0	0	0	17.489	53.957	0	0	0	0	0	0	0	0	0
ENSMUSG00000030180_2_D	ENSMUST00000005108	ENSMUSG00000030180	Kdm5a	chr6	120438986	120440961	+	120439193	120440961	1768	0	0	0.1075	0	68.004	0	0	0	0	0	0	41.1165	14.303	17.8235	0	0	0	0	0.2135	0	0	0	0	0	0.085	0	0	0	0	3.426	0	0	0	0	0	0	0.142	0	0
ENSMUSG00000030180_3_D	ENSMUST00000005108	ENSMUSG00000030180	Kdm5a	chr6	120438986	120441775	+	120439193	120441775	2582	4.934	23.554	26.2805	31.321	0	23.059	12.9535	21.449	38.06	43.4885	22.6635	0	0	0	26.5835	25.1885	30.1715	26.5845	12.4825	31.7485	16.5265	25.986	28.4315	25.6195	15.766	11.4655	21.182	19.4635	18.3835	35.3195	25.8905	36.96	53.274	35.074	34.284	23.965	24.322	37.426	38.899
ENSMUSG00000030180_4_D	ENSMUST00000005108	ENSMUSG00000030180	Kdm5a	chr6	120438986	120442244	+	120439193	120442244	3051	21.365	65.21	66.402	25.7	8.6765	57.495	70.05	21.387	25.031	26.025	19.4745	0	13.517	0	66.1395	64.523	60.9185	65.058	77.8685	60.967	58.372	67.1505	61.503	67.232	74.937	77.3205	69.851	70.717	34.979	1.906	70.916	57.641	38.61	58.2955	60.732	69.6165	69.8865	56.484	56.0315
ENSMUSG00000030180_5_D	ENSMUST00000005108	ENSMUSG00000030180	Kdm5a	chr6	120438986	120444574	+	120439193	120444574	5381	6.023	11.236	7.2095	7.914	5.1055	19.446	16.9965	10.6095	16.5055	16.4195	24.8335	14.0915	24.608	14.475	7.277	10.2885	8.9105	8.3575	9.4355	7.284	11.988	6.8635	10.066	7.1485	9.211	11.2135	8.9665	9.8195	29.1485	5.391	3.1935	5.399	8.116	6.631	4.9835	6.4185	5.65	6.0895	5.0695
ENSMUSG00000004994_1_P	ENSMUST00000005120,ENSMUST00000098578	ENSMUSG00000004994	Ccdc130	chr8	84258296	84258926	-	84258296	84258480	184	90.79	98.043	97.4625	98.204	98.367	90.543	100	96.862	95.758	94.5735	98.0815	99.2775	94.551	99.1925	96.703	96.5955	96.0385	96.375	95.0385	97.901	93.1235	97.0025	96.0055	96.5545	96.295	98.0395	95.442	95.4155	94.099	97.681	97.6775	96.5915	97.958	97.2495	97.5425	96.408	97.94	96.3665	96.902
ENSMUSG00000005043_1_D	ENSMUST00000005173,ENSMUST00000100172	ENSMUSG00000005043	Sgsh	chr11	119343481	119346837	-	119343481	119346277	2796	69.049	51.119	94.1415	20.357	1.7435	25.482	50	42.868	51.745	68.9135	55.8125	5.085	27.545	7.768	80.7815	96.378	71.2415	94.398	92.2275	100	1.1655	100	100	100	92.4465	100	29.414	61.212	66.899	11.1355	94.2605	84.596	42.31	100	77.518	76.0935	87.41	98.54	100
ENSMUSG00000005043_2_D	ENSMUST00000005173,ENSMUST00000100172	ENSMUSG00000005043	Sgsh	chr11	119343648	119346837	-	119343648	119346277	2629	30.951	42.208	5.8585	28.256	60.1665	74.518	50	11.712	38.0125	23.4435	0	47.549	50	74.204	19.2185	3.622	21.192	5.602	7.7725	0	76.3285	0	0	0	7.5535	0	65.9945	38.788	33.101	36.457	5.7395	15.404	57.69	0	22.482	23.9065	12.59	0	0
ENSMUSG00000005043_3_P	ENSMUST00000005173,ENSMUST00000100172	ENSMUSG00000005043	Sgsh	chr11	119345426	119346837	-	119345426	119346277	851	0	6.673	0	51.387	38.09	0	0	45.4195	10.243	7.643	44.1875	47.3665	22.455	18.028	0	0	7.5665	0	0	0	22.506	0	0	0	0	0	4.5915	0	0	52.4075	0	0	0	0	0	0	0	1.46	0
ENSMUSG00000005045_1_P	ENSMUST00000005175	ENSMUSG00000005045	Chd5	chr4	152386914	152387248	+	152386965	152387248	283	25.671	81.989	61.9125	0	0	23.801	78.4025	18.5615	3.23	5.988	58.649	18.746	64.8825	28.7575	0	47.8085	72.768	34.529	0	0	65.157	0	0	61.8325	52.329	43.664	57.9765	64.4515	11.477	83.196	0	0	0	40.572	NA	45.5275	NA	0	43.948
ENSMUSG00000005045_2_D	ENSMUST00000005175	ENSMUSG00000005045	Chd5	chr4	152386914	152390187	+	152386965	152390187	3222	74.329	18.011	38.0875	100	100	76.199	21.5975	81.4385	96.77	94.012	41.351	81.254	35.1175	71.2425	100	52.1915	27.232	65.471	100	100	34.843	100	100	38.1675	47.671	56.336	42.0235	35.5485	88.523	16.804	100	100	100	59.428	NA	54.4725	NA	100	56.052
ENSMUSG00000005054_1_S	ENSMUST00000005185	ENSMUSG00000005054	Cstb	chr10	78427310	78427622	+	78427439	78427622	183	100	100	100	100	100	100	100	100	100	100	100	100	100	100	100	100	100	100	100	100	100	100	100	100	100	100	100	100	100	100	100	100	100	100	100	100	100	100	100
ENSMUSG00000005057_1_S	ENSMUST00000005188	ENSMUSG00000005057	Sh2b2	chr5	136218149	136219152	-	136218149	136218829	680	100	100	100	100	100	100	100	100	100	100	100	100	100	100	100	100	100	100	100	100	100	100	100	100	100	100	100	100	100	100	100	100	100	100	100	100	100	100	100
ENSMUSG00000005087_1_D	ENSMUST00000005218	ENSMUSG00000005087	Cd44	chr2	102811140	102814337	-	102811140	102814132	2992	6.309	39.276	14.407	27.616	0	8.755	0	7.8075	9.3865	22.4855	28.0655	0.6695	32.8025	0.2935	4.4175	6.998	10.125	14.423	13.085	11.701	8.156	8.4885	5.9495	16.7935	7.3445	1.5955	4.7785	2.9265	56.249	0.654	9.87	6.6025	55.675	9.194	9.34	6.951	7.0215	7.6005	5.1215
ENSMUSG00000005087_2_D	ENSMUST00000005218	ENSMUSG00000005087	Cd44	chr2	102811293	102814337	-	102811293	102814132	2839	0	0	0	11.741	0	91.245	0	0	2.418	0	0	0	0	0	0	0	0	2.3185	1.771	0	0	0	3.454	0	2.2295	7.996	6.2735	8.9195	0	0	0	0	0	1.816	2.152	0	0.4935	2.0545	0
ENSMUSG00000005087_3_D	ENSMUST00000005218	ENSMUSG00000005087	Cd44	chr2	102811386	102814337	-	102811386	102814132	2746	5.592	31.486	32.4155	24.409	0	0	0	14.2675	9.9285	7.654	0	3.9105	0	0	10.5075	30.765	10.3815	19.86	25.3415	20.6425	0	22.237	21.2545	22.686	19.0205	18.736	16.997	14.6685	0	0	35.8215	22.553	44.325	19.07	17.68	13.2	19.5275	12.9975	13.465
ENSMUSG00000005087_4_D	ENSMUST00000005218	ENSMUSG00000005087	Cd44	chr2	102811436	102814337	-	102811436	102814132	2696	2.7015	29.238	0	26.716	39.9975	0	12.156	0	7.336	17.3755	0	1.3455	0	16.264	18.4905	0	7.552	0	0	1.6785	52.7095	0	0	0	0	0	15.856	11.518	7.4205	14.5125	0	2.12	0	4.491	5.2815	8.8995	4.1095	10.8015	5.2415
ENSMUSG00000005087_5_D	ENSMUST00000005218	ENSMUSG00000005087	Cd44	chr2	102811551	102814337	-	102811551	102814132	2581	0	0	0.2095	0.389	60.0025	0	0	0	0	0	0	15.6415	0	32.458	0	2.858	0	3.1955	2.0275	0.76	0	0	0	0	0	0	0	0	0	4.637	0.7485	0	0	2.3125	0.9945	0.464	5.974	0	2.4
ENSMUSG00000005087_6_D	ENSMUST00000005218	ENSMUSG00000005087	Cd44	chr2	102813894	102814337	-	102813894	102814132	238	0	0	0	9.128	0	0	47.386	0	0	0	0	0	0	0	0	0	12.6585	4.9155	0	0	6.8165	31.3075	0	0	0	0	0	0	0	0	0	0	0	0	9.2905	0	0	0	0
ENSMUSG00000005087_7_P	ENSMUST00000005218	ENSMUSG00000005087	Cd44	chr2	102813998	102814337	-	102813998	102814132	134	85.397	0	52.9675	0	0	0	40.458	77.925	70.931	52.4855	71.9345	78.4325	67.1975	50.984	66.5845	59.3795	59.283	55.2875	57.775	65.2185	32.3185	37.9675	69.342	60.5205	71.4055	71.6725	56.095	61.9675	36.3305	80.1965	53.5595	68.7245	0	63.116	55.261	70.4855	62.874	66.5465	73.7715
ENSMUSG00000005102_1_S	ENSMUST00000005233	ENSMUSG00000005102	Eif2ak4	chr2	118475002	118475234	+	118475060	118475234	174	100	100	100	100	NA	100	100	100	100	100	100	100	100	NA	100	100	100	100	100	100	100	100	100	100	100	100	100	100	100	100	100	100	100	100	100	100	100	100	100
ENSMUSG00000005103_1_D	ENSMUST00000005234	ENSMUSG00000005103	Wdr1	chr5	38526812	38527912	-	38526812	38527805	993	14.2015	75.319	38.288	100	0.062	100	35.745	18.8945	15.275	16.4235	31.7625	0.231	32.2195	0.075	17.856	21.883	24.951	23.9135	21.61	20.472	18.123	15.948	19.937	29.359	20.43	17.733	20.8705	20.3575	22.731	1.673	33.258	17.6675	85.848	25.246	29.1475	20.8765	23.115	25.364	16.59
ENSMUSG00000005103_2_D	ENSMUST00000005234	ENSMUSG00000005103	Wdr1	chr5	38526937	38527912	-	38526937	38527805	868	33.75	23.968	6.68	0	39.9955	0	0	18.381	15.8315	18.1645	0	18.2465	0	34.128	15.3785	12.64	10.575	12.7695	12.2145	12.3605	11.7145	16.17	13.0535	11.365	14.0705	13.802	12.7055	13.5475	12.1285	15.414	6.2085	14.981	14.152	9.7075	8.8115	11.238	9.937	8.4975	14.897
ENSMUSG00000005103_3_P	ENSMUST00000005234	ENSMUSG00000005103	Wdr1	chr5	38527580	38527912	-	38527580	38527805	225	52.0485	0.712	55.0315	0	59.9425	0	64.255	62.7245	68.8935	65.4115	68.2375	81.5225	67.7805	65.797	66.7655	65.477	64.4745	63.3175	66.1755	67.167	70.1625	67.882	67.0095	59.276	65.4995	68.4655	66.424	66.0945	65.141	82.9135	60.5335	67.3515	0	65.046	62.041	67.885	66.948	66.139	68.513
ENSMUSG00000005124_1_P	ENSMUST00000005255	ENSMUSG00000005124	Ccn4	chr15	66919154	66920004	+	66919454	66920004	550	55.215	0	83.2355	0	94.0175	0	68.198	21.9175	7.574	0	0	85.901	0	84.111	85.4195	77.1505	83.7735	81.6215	78.519	84.8415	61.2785	86.3955	77.786	80.1945	83.529	79.8075	86.4785	78.093	6.15	75.843	88.385	84.8095	0	78.0895	80.1025	83.583	79.026	85.4855	86.212
ENSMUSG00000005124_2_D	ENSMUST00000005255	ENSMUSG00000005124	Ccn4	chr15	66919154	66923075	+	66919454	66923075	3621	0	0	0	0	5.9825	0	31.802	27.686	12.442	0	0	14.099	77.019	15.889	0	0	0	0	0.471	0	38.7215	0	0	0	0	0	0	0	13.649	12.0485	0	0	0	0	0	0	0	0.1505	0
ENSMUSG00000005124_3_D	ENSMUST00000005255	ENSMUSG00000005124	Ccn4	chr15	66919154	66923201	+	66919454	66923201	3747	44.785	100	16.7645	100	0	100	0	50.3965	79.984	100	100	0	22.981	0	14.5805	22.8495	16.2265	18.3785	21.01	15.1585	0	13.6045	22.214	19.8055	16.471	20.1925	13.5215	21.907	80.2005	12.1085	11.615	15.1905	100	21.9105	19.8975	16.417	20.974	14.364	13.788
ENSMUSG00000005125_1_S	ENSMUST00000005256	ENSMUSG00000005125	Ndrg1	chr15	66929317	66931108	-	66929317	66930866	1549	100	100	100	100	100	100	100	100	100	100	100	100	100	100	100	100	100	100	100	100	100	100	100	100	100	100	100	100	100	100	100	100	100	100	100	100	100	100	100
ENSMUSG00000005148_1_S	ENSMUST00000005279	ENSMUSG00000005148	Klf5	chr14	99313150	99315045	+	99313329	99315045	1716	100	100	100	100	100	100	100	100	100	100	100	100	100	100	100	100	100	100	100	100	100	100	100	100	100	100	100	100	100	100	100	100	100	100	100	100	100	100	100
ENSMUSG00000005161_1_P	ENSMUST00000005292	ENSMUSG00000005161	Prdx2	chr8	84973999	84974315	+	84974085	84974315	230	99.321	91.297	97.652	89.708	99.056	78.72	90.962	96.7955	93.3745	92.125	90.5505	99.257	89.662	98.766	97.7035	97.726	97.8755	97.802	97.8625	97.903	92.9165	97.7	97.6265	97.4695	97.37	96.7865	97.0825	96.935	91.893	97.7995	98.7635	97.99	97.145	98.0645	97.913	98.0185	98.0415	98.28	98.24
ENSMUSG00000005161_2_D	ENSMUST00000005292	ENSMUSG00000005161	Prdx2	chr8	84973999	84974757	+	84974085	84974757	672	0.2195	0	1.6455	3.947	0.944	0	4.869	2.854	5.754	7.099	5.3415	0.743	3.124	1.234	1.902	1.5445	1.5835	1.573	1.537	1.675	5.174	1.806	1.613	1.6455	2.0455	2.485	2.1865	2.2885	6.5065	2.102	0.836	1.584	0	1.3435	1.5065	1.567	1.5835	1.2635	1.4215
ENSMUSG00000005161_3_D	ENSMUST00000005292	ENSMUSG00000005161	Prdx2	chr8	84973999	84974821	+	84974085	84974821	736	0.4595	8.703	0.7025	6.345	0	21.28	4.169	0.3505	0.8715	0.7755	4.1075	0	7.214	0	0.3945	0.729	0.541	0.625	0.6005	0.4225	1.9095	0.494	0.761	0.885	0.584	0.728	0.731	0.7765	1.6005	0.0985	0.4005	0.426	2.855	0.592	0.5805	0.4145	0.3755	0.4565	0.3385
ENSMUSG00000005204_1_D	ENSMUST00000005336	ENSMUSG00000005204	Senp3	chr11	69673113	69673636	-	69673113	69673525	412	0.44	10.035	50.7395	100	0	4.305	100	4.2405	9.9885	12.855	76.8565	0	88.6515	7.865	81.4035	80.963	81.24	82.9005	91.109	77.403	46.958	97.8135	95.7585	94.8575	90.6995	88.7745	83.746	73.0585	6.1345	1.536	73.7765	75.2705	19.05	87.0535	90.5065	78.887	89.312	78.8625	54.9295
ENSMUSG00000005204_2_P	ENSMUST00000005336	ENSMUSG00000005204	Senp3	chr11	69673147	69673636	-	69673147	69673525	378	99.56	89.965	49.2605	0	100	95.695	0	95.7595	90.0115	87.145	23.1435	100	11.3485	92.135	18.5965	19.037	18.76	17.0995	8.891	22.597	53.042	2.1865	4.2415	5.1425	9.3005	11.2255	16.254	26.9415	93.8655	98.464	26.2235	24.7295	80.95	12.9465	9.4935	21.113	10.688	21.1375	45.0705
ENSMUSG00000005220_1_S	ENSMUST00000005352	ENSMUSG00000005220	Corin	chr5	72300022	72301680	-	72300022	72301485	1463	100	100	100	100	NA	100	100	100	100	100	100	NA	NA	NA	100	100	100	100	100	100	NA	100	100	100	100	100	NA	NA	100	100	100	100	100	100	100	100	100	100	100
ENSMUSG00000005233_1_S	ENSMUST00000005365	ENSMUSG00000005233	Spc25	chr2	69193894	69194545	-	69193894	69194420	526	100	100	100	100	NA	100	100	100	100	100	100	100	100	100	100	100	100	100	100	100	100	100	100	100	100	100	100	100	100	100	100	100	100	100	100	100	100	100	100
ENSMUSG00000005262_1_P	ENSMUST00000005394	ENSMUSG00000005262	Ufd1	chr16	18834235	18834353	+	18834310	18834353	43	41.784	49.79	31.113	78.71	0	58.563	0	30.897	10.9485	33.7715	0	0	0	0	3.5805	12.549	16.3155	11.8365	25.348	12.5995	0	8.2355	9.7965	24.1035	5.4545	13.1235	2.383	4.9215	30.868	0	10.981	11.8845	0	8.705	9.3055	3.535	23.524	7.826	8.257
ENSMUSG00000005262_2_D	ENSMUST00000005394	ENSMUSG00000005262	Ufd1	chr16	18834235	18834457	+	18834310	18834457	147	32.2335	24.199	64.02	10.244	0	26.239	92.0905	45.884	47.2255	38.3935	91.455	0	91.859	0	88.7105	81.678	77.6595	80.9345	67.905	79.4665	78.589	85.0305	83.127	69.522	86.5275	78.9115	89.482	87.7345	46.88	0	81.843	79.6035	71.907	82.6955	81.6035	85.5375	67.9555	81.909	82.996
ENSMUSG00000005262_3_D	ENSMUST00000005394	ENSMUSG00000005262	Ufd1	chr16	18834235	18835269	+	18834310	18835269	959	25.9825	26.011	4.8665	11.046	100	15.198	7.9095	23.2195	41.8255	27.8345	8.545	100	8.141	100	7.7095	5.773	6.0255	7.229	6.7475	7.934	21.411	6.7345	7.0765	6.3745	8.017	7.965	8.1345	7.344	22.251	100	7.1765	8.512	28.093	8.5995	9.091	10.928	8.521	10.2655	8.7465
ENSMUSG00000022892_1_D	ENSMUST00000005406,ENSMUST00000227737	ENSMUSG00000022892	App	chr16	84954435	84955432	-	84954435	84955330	895	8.646	97.846	22.576	98.233	0	96.696	27.5915	29.274	28.727	27.9615	16.9915	0.9655	16.737	0	18.4825	22.7215	20.485	22.138	19.803	20.533	16.5445	18.333	19.571	20.457	20.6635	19.3235	20.0325	20.811	25.415	7.1775	22.1155	18.429	97.286	19.42	19.7895	21.459	20.755	20.1345	19.4495
ENSMUSG00000022892_2_P	ENSMUST00000005406,ENSMUST00000227737	ENSMUSG00000022892	App	chr16	84955135	84955432	-	84955135	84955330	195	59.5605	0	77.144	0.077	97.2735	0	70.8265	66.547	69.2615	70.1005	81.791	98.3225	82.151	97.9235	80.4465	76.711	78.8355	77.292	79.8475	79.0135	81.8275	80.6445	79.6195	78.701	78.5505	80.118	79.3055	78.478	72.719	91.8265	77.5105	80.888	0	80.0245	79.7445	78.008	78.629	79.3845	80.139
ENSMUSG00000005299_1_D	ENSMUST00000005431	ENSMUSG00000005299	Letm1	chr5	33739672	33742612	-	33739672	33742462	2790	2.4275	3.149	1.4115	3.701	100	10.148	0.655	3.5985	10.0645	13.4715	2.888	37.8655	3.087	83.206	1.4215	1.884	1.622	1.174	1.8715	1.7465	11.0465	1.5465	1.61	1.7715	1.8755	4.0985	3.1015	3.8675	8.7935	9.2465	0.716	1.262	2.294	1.4705	0.9005	1.051	1.032	1.285	1.188
ENSMUSG00000005299_2_P	ENSMUST00000005431	ENSMUSG00000005299	Letm1	chr5	33742299	33742612	-	33742299	33742462	163	97.5725	96.851	98.5885	96.299	0	89.852	99.345	96.4015	89.9355	86.5285	97.112	62.1345	96.913	16.794	98.5785	98.116	98.378	98.826	98.1285	98.2535	88.9535	98.4535	98.39	98.2285	98.1245	95.9015	96.8985	96.1325	91.2065	90.7535	99.284	98.738	97.706	98.5295	99.0995	98.949	98.968	98.715	98.812
ENSMUSG00000005320_1_S	ENSMUST00000005452	ENSMUSG00000005320	Fgfr4	chr13	55168025	55168759	+	55168175	55168759	584	100	100	100	100	100	NA	NA	100	100	100	NA	100	NA	100	100	100	100	100	100	100	100	100	100	NA	100	100	100	100	100	100	100	100	100	100	100	100	100	100	100
ENSMUSG00000005338_1_D	ENSMUST00000005470	ENSMUSG00000005338	Cadm3	chr1	173335942	173337139	-	173335942	173337020	1078	0	47.23	0	71.803	45.5635	11.876	0	0	0.0585	0	30.1735	20.877	17.0695	0	0	14.9535	0	0	29.5295	0	0	0	16.2965	4.378	0	4.363	1.166	0	0.014	7.645	0	0	73.213	0	0	0	0	0	0
ENSMUSG00000005338_2_P	ENSMUST00000005470	ENSMUSG00000005338	Cadm3	chr1	173335988	173337139	-	173335988	173337020	1032	79.2005	0	82.052	0	0	8.323	11.3275	11.527	0.516	0	0	21.053	0	42.447	57.559	77.7705	59.9155	66.984	60.85	83.2205	6.4155	66.1595	72.8995	72.486	51.457	81.614	66.053	58.5555	0.398	11.756	50	73.848	0	84.6985	26.24	34.573	89.086	0	80.6535
ENSMUSG00000005354_1_D	ENSMUST00000005487	ENSMUSG00000005354	Txn2	chr15	77915046	77915857	-	77915046	77915743	697	45.9945	97.768	43.2345	94.351	1.296	100	100	28.887	39.1445	37.4285	100	3.884	99.434	2.1475	40.8085	50.7985	49.2295	57.2095	47.55	43.71	82.9435	42.468	46.1475	51.103	47.4935	43.1735	45.851	47.578	44.296	17.9665	46.834	41.2775	100	47.881	52.4865	48.7865	48.0285	46.2595	54.2645
ENSMUSG00000005354_2_P	ENSMUST00000005487	ENSMUSG00000005354	Txn2	chr15	77915210	77915857	-	77915210	77915743	533	54.0055	2.232	56.7655	5.649	98.704	0	0	71.113	60.8555	62.5715	0	96.116	0.566	97.8525	59.1915	49.2015	50.7705	42.7905	52.45	56.29	17.0565	57.532	53.8525	48.897	52.5065	56.8265	54.149	52.422	55.704	82.0335	53.166	58.7225	0	52.119	47.5135	51.2135	51.9715	53.7405	45.7355
ENSMUSG00000005355_1_S	ENSMUST00000005488	ENSMUSG00000005355	Casp14	chr10	78711990	78713441	-	78711990	78713336	1346	100	100	NA	NA	NA	NA	NA	NA	NA	NA	NA	100	NA	NA	100	NA	100	100	100	100	NA	NA	NA	NA	NA	NA	NA	NA	NA	100	NA	NA	NA	NA	NA	NA	NA	NA	100
ENSMUSG00000005357_1_S	ENSMUST00000005490	ENSMUSG00000005357	Slc1a6	chr10	78814419	78814780	+	78814615	78814780	165	100	100	100	NA	NA	100	100	100	100	100	100	100	100	NA	100	100	100	100	100	100	100	100	100	100	100	100	100	100	100	100	100	100	NA	100	100	100	100	100	NA
ENSMUSG00000005360_1_S	ENSMUST00000005493	ENSMUSG00000005360	Slc1a3	chr15	8634123	8636339	-	8634123	8636131	2008	100	100	100	100	100	100	100	100	100	100	100	100	100	100	100	100	100	100	100	100	100	100	100	100	100	100	100	100	100	100	100	100	100	100	100	100	100	100	100
ENSMUSG00000005370_1_P	ENSMUST00000005503	ENSMUSG00000005370	Msh6	chr17	87990723	87990833	+	87990805	87990833	28	12.617	85.851	0	94.496	NA	71.354	0	48.0285	46.184	62.1175	0	NA	0	NA	0	0	0	0	3.563	0	0	0	0	0	1.4405	0	0	0	65.8815	0	0	0	0	1.7495	1.1905	0	7.852	0	0
ENSMUSG00000005370_2_D	ENSMUST00000005503	ENSMUSG00000005370	Msh6	chr17	87990723	87990892	+	87990805	87990892	87	87.383	14.149	100	5.504	NA	28.646	100	51.9715	53.816	37.8825	100	NA	100	NA	100	100	100	100	96.437	100	100	100	100	100	98.5595	100	100	100	34.1185	100	100	100	100	98.2505	98.8095	100	92.148	100	100
ENSMUSG00000005371_1_D	ENSMUST00000005504	ENSMUSG00000005371	Fbxo11	chr17	87990858	87992175	-	87990858	87992045	1187	4.8405	39.02	75.986	12.354	0	6.581	70.1765	9.7495	24.018	27.295	11.41	0	10.1105	0	60.2205	67.49	55.32	74.4895	74.5865	55.62	29.667	56.4695	47.176	84.981	79.015	68.2175	58.7095	56.702	36.0315	0	96.0685	45.365	29.98	64.9195	90.219	69.3255	86.3915	50.745	18.32
ENSMUSG00000005371_2_D	ENSMUST00000005504	ENSMUSG00000005371	Fbxo11	chr17	87990888	87992175	-	87990888	87992045	1157	72.094	0	0	7.325	0	93.419	29.8235	27.6095	8.614	17.817	0	0	0	0	0	0	1.323	0	2.336	5.985	0	0	0	0.915	0	0	4.208	0	8.457	13.188	3.9315	0	0	12.3585	0	0	0	0	6.1825
ENSMUSG00000005371_3_P	ENSMUST00000005504	ENSMUSG00000005371	Fbxo11	chr17	87990916	87992175	-	87990916	87992045	1129	23.065	60.98	24.014	80.321	100	0	0	62.641	67.3675	54.888	88.59	100	89.8895	100	39.7795	32.51	43.3565	25.5105	23.0775	38.3955	70.333	43.5305	52.824	14.1035	20.985	31.7825	37.0825	43.298	55.512	86.812	0	54.635	70.02	22.722	9.781	30.6745	13.6085	49.255	75.498
ENSMUSG00000005373_1_P	ENSMUST00000005507	ENSMUSG00000005373	Mlxipl	chr5	135137241	135137925	+	135137360	135137925	565	77	43.48	64.9445	69.708	94.288	39.791	0	62.8435	84.931	89.041	100	85.117	41.196	93.8	95.094	97.607	97.9725	97.161	100	100	50	74.687	100	78.179	84.724	100	84.1115	50	81.916	83.334	44.129	42.6455	60.688	0	100	100	100	89.1135	93.705
ENSMUSG00000005373_2_D	ENSMUST00000005507	ENSMUSG00000005373	Mlxipl	chr5	135137241	135138037	+	135137360	135138037	677	0	0	0	0	0	0	0	0	0	0	0	0	50	0	4.906	0	0	0	0	0	0	12.537	0	15.888	0	0	15.8885	0	0	0	40.369	7.3545	0	0	0	0	0	0	0
ENSMUSG00000005373_3_D	ENSMUST00000005507	ENSMUSG00000005373	Mlxipl	chr5	135137241	135138200	+	135137360	135138200	840	23	56.52	35.0555	30.292	5.712	60.209	100	37.1565	15.069	10.959	0	14.883	8.804	6.2	0	2.393	2.0275	2.839	0	0	50	12.776	0	5.933	15.276	0	0	50	18.084	16.666	15.502	50	39.312	100	0	0	0	10.8865	6.295
ENSMUSG00000007207_1_S	ENSMUST00000005509	ENSMUSG00000007207	Stx1a	chr5	135049826	135051100	+	135049904	135051100	1196	100	100	100	100	100	100	100	100	100	100	100	100	100	100	100	100	100	100	100	100	100	100	100	100	100	100	100	100	100	100	100	100	100	100	100	100	100	100	100
ENSMUSG00000005397_1_P	ENSMUST00000005532	ENSMUSG00000005397	Nid1	chr13	13509945	13511315	+	13510067	13511315	1248	8.716	0	0	3.064	91.4995	0	0	0.1065	0	0	0	88.1235	32.966	87.4125	19.326	3.6145	7.8065	5.038	3.378	11.1505	25.894	17.2145	13.5955	3.64	0	14.5785	4.5955	8.708	0	60.812	0	19.7315	0	5.079	14.6775	10.021	9.645	13.634	21.8085
ENSMUSG00000005397_2_D	ENSMUST00000005532	ENSMUSG00000005397	Nid1	chr13	13509945	13512274	+	13510067	13512274	2207	91.284	100	100	96.936	8.5005	100	100	99.8935	100	100	100	11.8765	67.034	12.5875	80.674	96.3855	92.1935	94.962	96.622	88.8495	74.106	82.7855	86.4045	96.36	100	85.4215	95.4045	91.292	100	39.188	100	80.2685	100	94.921	85.3225	89.979	90.355	86.366	78.1915
ENSMUSG00000005413_1_S	ENSMUST00000005548	ENSMUSG00000005413	Hmox1	chr8	75099885	75100592	+	75100019	75100592	573	100	100	100	100	100	100	100	100	100	100	100	100	100	100	100	100	100	100	100	100	100	100	100	100	100	100	100	100	100	100	100	100	100	100	100	100	100	100	100
ENSMUSG00000005442_1_P	ENSMUST00000005578	ENSMUSG00000005442	Cic	chr7	25293167	25294109	+	25293535	25294109	574	0	0	7.8485	17.814	96.911	0	0.566	4.6525	0.3805	0	0	90.78	0	96.2655	26.23	0	11.2665	8.6885	34.175	43.6855	78.6995	49.485	37.0425	4.9765	35.6295	50.9665	31.9035	57.232	21.8255	61.92	0	25.954	0	37.364	5.7095	15.3215	14.6295	37.547	28.8065
ENSMUSG00000005442_2_D	ENSMUST00000005578	ENSMUSG00000005442	Cic	chr7	25293167	25294161	+	25293535	25294161	626	100	100	92.1515	82.186	3.089	100	99.434	95.3475	99.6195	100	100	9.22	100	3.7345	73.77	100	88.7335	91.3115	65.825	56.3145	21.3005	50.515	62.9575	95.0235	64.3705	49.0335	68.0965	42.768	78.1745	38.08	100	74.046	100	62.636	94.2905	84.6785	85.3705	62.453	71.1935
ENSMUSG00000005447_1_S	ENSMUST00000005583	ENSMUSG00000005447	Pafah1b3	chr7	25295048	25295376	-	25295048	25295088	40	100	100	100	100	100	100	100	100	100	100	100	100	100	100	100	100	100	100	100	100	100	100	100	100	100	100	100	100	100	100	100	100	100	100	100	100	100	100	100
ENSMUSG00000030468_1_S	ENSMUST00000005592	ENSMUSG00000030468	Siglecg	chr7	43417810	43418358	+	43418077	43418358	281	100	100	100	100	100	NA	NA	100	100	100	NA	100	NA	NA	100	100	NA	100	100	NA	NA	NA	NA	NA	NA	NA	NA	NA	100	100	100	NA	100	NA	NA	100	NA	100	100
ENSMUSG00000031706_1_P	ENSMUST00000005600	ENSMUSG00000031706	Rfx1	chr8	84095796	84096756	+	84095966	84096756	790	3.489	0	0	0	94.1415	0	5.354	29.37	22.223	19.3425	0	85.4655	25.065	89.1495	0	18.018	11.5525	0	3.4675	11.7985	35.365	0	0	0	0	3.382	0	21.3585	27.7035	70.1105	0	25.551	0	0	12.4775	8.3895	0	10.8305	0
ENSMUSG00000031706_2_D	ENSMUST00000005600	ENSMUSG00000031706	Rfx1	chr8	84095796	84096986	+	84095966	84096986	1020	96.511	100	100	100	5.8585	100	94.646	70.63	77.777	80.6575	100	14.5345	74.935	10.8505	100	81.982	88.4475	100	96.5325	88.2015	64.635	100	100	100	100	96.618	100	78.6415	72.2965	29.8895	100	74.449	100	100	87.5225	91.6105	100	89.1695	100
ENSMUSG00000005465_1_D	ENSMUST00000005601	ENSMUSG00000005465	Il27ra	chr8	84030289	84031192	-	84030289	84031030	741	100	100	31.4085	100	100	100	NA	100	100	100	NA	74.419	NA	77.2075	50	54.2845	47.663	63.082	44.793	100	100	22.9575	50	50	59.241	50	28.756	28.967	100	86.137	64.2305	53.1095	100	53.419	87.172	45.477	53.9495	39.6745	40.2285
ENSMUSG00000005465_2_P	ENSMUST00000005601	ENSMUSG00000005465	Il27ra	chr8	84030761	84031192	-	84030761	84031030	269	0	0	68.5915	0	0	0	NA	0	0	0	NA	25.581	NA	22.7925	50	45.7155	52.337	36.918	55.207	0	0	77.0425	50	50	40.759	50	71.244	71.033	0	13.863	35.7695	46.8905	0	46.581	12.828	54.523	46.0505	60.3255	59.7715
ENSMUSG00000005469_1_S	ENSMUST00000005606	ENSMUSG00000005469	Prkaca	chr8	83995291	83996462	+	83995417	83996462	1045	100	100	100	100	100	100	100	100	100	100	100	100	100	100	100	100	100	100	100	100	100	100	100	100	100	100	100	100	100	100	100	100	100	100	100	100	100	100	100
ENSMUSG00000005470_1_P	ENSMUST00000005607	ENSMUSG00000005470	Asf1b	chr8	83969133	83969578	+	83969340	83969578	238	19.0325	0	55.161	0	85.2715	49.277	0	23.2095	18.563	16.157	0	76.9715	0	67.157	53.217	55.4645	54.8635	48.8965	48.4875	47.156	50.607	52.0005	51.145	51.969	47.8625	47.3615	54.417	53.0475	0	67.2995	52.353	51.84	0	50.0785	51.373	51.203	48.558	50.4755	51.5375
ENSMUSG00000005470_2_D	ENSMUST00000005607	ENSMUSG00000005470	Asf1b	chr8	83969133	83970197	+	83969340	83970197	857	80.9675	100	44.839	100	14.7285	50.723	100	76.7905	81.437	83.843	100	23.0285	100	32.843	46.783	44.5355	45.1365	51.1035	51.5125	52.844	49.393	47.9995	48.855	48.031	52.1375	52.6385	45.583	46.9525	100	32.7005	47.647	48.16	100	49.9215	48.627	48.797	51.442	49.5245	48.4625
ENSMUSG00000057672_1_D	ENSMUST00000005616	ENSMUSG00000057672	Pkn1	chr8	83666519	83670368	-	83666519	83670164	3645	15.0905	74.641	5.1305	45.756	47.504	62.833	20.1625	76.0005	90.975	87.674	10.7025	63.9945	8.784	33.9565	7.7765	5.2415	6.631	7.4075	6.4205	7.683	35.267	6.4565	7.3795	7.5575	8.638	8.2305	10.195	9.1885	91.3345	46.494	6.5105	5.4755	100	6.864	6.8535	6.7265	5.731	7.5205	8.287
ENSMUSG00000057672_2_D	ENSMUST00000005616	ENSMUSG00000057672	Pkn1	chr8	83667448	83670368	-	83667448	83670164	2716	1.685	0	0	0.265	0	1.647	0	17.117	0.055	0	0	0	0	0	0	0.039	0	0	0	0	36.9125	0	0	0.245	0.1325	0.05	0	0	0.56	0	0.126	0.0735	0	0	1.1205	0	0.041	0.0355	0.0985
ENSMUSG00000005483_1_P	ENSMUST00000005620	ENSMUSG00000005483	Dnajb1	chr8	83610588	83610969	+	83610819	83610969	150	62.636	55.949	76.925	31.098	0	21.466	58.1365	36.274	41.324	32.8665	52.2755	0	64.1025	0	64.3095	68.999	65.37	62.734	63.3415	62.3435	38.466	65.597	64.7825	64.6235	62.794	59.068	62.3875	60.469	27.3755	42.993	68.3735	67.0155	42.4	67.2765	68.5745	64.7305	62.7065	65.3775	67.539
ENSMUSG00000005483_2_D	ENSMUST00000005620	ENSMUSG00000005483	Dnajb1	chr8	83610588	83611902	+	83610819	83611902	1083	34.0435	43.582	22.771	68.4	99.963	77.846	34.2765	62.2995	57.448	65.8455	44.2255	99.545	33.729	99.6695	35.0545	30.329	34.0115	36.6655	36.1565	36.9985	58.515	33.7715	34.357	34.6245	36.2435	40.0255	36.921	38.034	71.869	56.5705	31.2155	32.6215	57.327	32.3255	31.014	34.793	36.925	34.1035	31.8965
[truncated: 75,743 more rows]
[truncated: 101 more columns]
