# Supplementary material for: The Dynamic Landscape of 3′‐UTR Alternative Polyadenylation Across Mouse Fetal Development and Anatomy
Source: Adv Sci (Weinh). 2025 Mar 24;12(19):2502443. doi: 10.1002/advs.202502443 (PMC12097126; doi:10.1002/advs.202502443)
Supplement: Supplementary file 4 — Supplemental Table 3 [file ADVS-12-2502443-s002.xlsx]

## Sheet: Supplementary_Table_S3
gene symbol	ensembl id	ESC	adipose tissue adult 10 weeks	adrenal gland postnatal 0 day	adrenal gland adult 10 weeks	adrenal gland adult 8 weeks	bone marrow adult 8 weeks	brain adult 10 weeks	brain embryonic 14.5 days	brown adipose tissue 24 week	central nervous system embryonic 11.5 days	central nervous system embryonic 14 days	central nervous system embryonic 18 days	cerebellum adult 8 weeks	colon adult 8 weeks	cortical plate adult 8 weeks	duodenum adult 8 weeks	embryonic facial prominence embryonic 10.5 days	embryonic facial prominence embryonic 11.5 days	embryonic facial prominence embryonic 12.5 days	embryonic facial prominence embryonic 13.5 days	embryonic facial prominence embryonic 14.5 days	embryonic facial prominence embryonic 15.5 days	forebrain postnatal 0 day	forebrain embryonic 10.5 days	forebrain embryonic 11.5 days	forebrain embryonic 12.5 days	forebrain embryonic 13.5 days	forebrain embryonic 14.5 days	forebrain embryonic 15.5 days	forebrain embryonic 16.5 days	frontal cortex adult 8 weeks	gonadal fat pad adult 8 weeks	heart postnatal 0 day	heart embryonic 10.5 days	heart adult 10 weeks	heart embryonic 11.5 days	heart embryonic 12.5 days	heart embryonic 13.5 days	heart embryonic 14.5 days	heart embryonic 15.5 days	heart embryonic 16.5 days	heart adult 8 weeks	hindbrain postnatal 0 day	hindbrain embryonic 10.5 days	hindbrain embryonic 11.5 days	hindbrain embryonic 12.5 days	hindbrain embryonic 13.5 days	hindbrain embryonic 14.5 days
Gnai3	ENSMUSG00000000001	10.91	52.95	27.59	55.64	21.96	21.62	20.89	104.03	13.87	163.84	113.1	102.3	27.1	24.71	21.38	9.41	53.73	58.48	54.83	44.77	42.55	41.13	31.07	57.13	54.98	54.54	48.23	45.54	45.4	47.87	29.94	51.9	9.14	32.75	3.74	23.49	25.74	19.83	18.65	19.83	21.77	8.34	27.29	51.23	50.27	52.54	39.4	36.08
Pbsn	ENSMUSG00000000003	0.01	0.01	0.01	0.01	0.01	0.01	0.01	0.01	0.01	0.01	0.01	0.01	0.01	0.01	0.01	0.01	0.01	0.01	0.01	0.01	0.01	0.01	0.01	0.01	0.01	0.01	0.01	0.01	0.01	0.01	0.01	0.03	0.01	0.01	0.01	0.01	0.01	0.01	0.01	0.01	0.01	0.01	0.01	0.01	0.01	0.01	0.01	0.01
Cdc45	ENSMUSG00000000028	34.24	14.63	1.47	2.32	2.73	62.9	0.84	10.84	5.58	33.58	13.8	4.58	1.8	3.4	0.74	3.74	9.15	8.56	6.45	5.19	4.16	4.12	0.73	10.42	9.08	6.78	6.03	3.97	3.14	2.75	0.73	3.25	1.23	6.6	0.32	4.37	4.59	4.09	3.97	3.9	4.57	1.02	0.91	7.64	5.57	3.24	1.4	0.95
H19	ENSMUSG00000000031	343.84	6.01	5.76	2.71	0.31	779.73	0.59	65.32	89.88	404.58	234.96	59.99	0.47	0.05	0.07	0.12	5.17	5.31	8.19	10.02	21.66	14.16	0.24	1.81	1.53	1.01	0.42	0.5	0.41	0.52	1.17	0.64	5.12	11.56	21.02	15.66	15.56	14.07	18.45	12.52	11.34	5.23	0.52	2.3	2.69	3.19	1.24	1.13
Scml2	ENSMUSG00000000037	0.85	1.29	0.34	0.3	0.41	0.86	1.48	6.32	0.14	6.95	7.75	9.9	0.38	0.52	1.16	0.07	0.88	1.06	1.31	1.05	1.58	1.1	0.35	0.9	1.28	1.03	0.69	0.8	0.64	0.61	1.52	0.34	0.27	0.68	0.24	1.04	0.88	0.76	0.99	0.72	0.87	0.21	0.4	0.57	0.94	0.79	0.48	0.82
Apoh	ENSMUSG00000000049	0.02	1.86	27.27	0.06	0.1	17.84	0.22	0.03	2.33	0.24	0.02	0.06	0.18	0.25	0.08	0.21	0.04	0.04	0.14	1.64	0.09	0.13	0.1	0	0	0.05	0.4	0.04	0.29	0.07	0.08	0.23	0.18	0.12	0.1	0.05	0.09	1.17	0.06	0.86	0.28	0.1	0.32	0.05	0.08	0.04	0.16	0.13
Narf	ENSMUSG00000000056	3.27	16.96	1.55	2.64	6.64	381.25	12.03	16.66	57.51	10.46	13.85	16.09	10.73	8.72	5.79	5.73	7	6.96	8.14	7.28	4.96	6.62	5.08	6.24	7.47	8.43	9.39	10.89	11.69	13.75	5.22	7.89	4.99	6.8	4.29	6.14	6.3	5.93	6.61	7.36	8.2	12.61	4.38	7.85	7.94	10.58	11.44	9.6
Cav2	ENSMUSG00000000058	0.18	44.01	11.79	9.36	16.53	16.61	15.61	1.95	1228.31	0.92	1.53	4.09	2.95	7.96	6.97	2.1	1.76	2.63	3.43	5.33	12.36	15.17	7.1	1.75	2.24	2.22	2.96	4.97	4.23	5.56	5.53	100.61	19.99	3.27	4.93	4.87	7.57	8.84	12.16	15.51	16.7	10.83	9.02	2.08	2.52	3.07	4.13	7.75
Klf6	ENSMUSG00000000078	3.52	15.09	10.32	7.61	7.3	32.74	13.05	18.79	28.43	15.18	18.45	28.09	7.87	25.02	13.9	7.58	7.63	9.65	12.11	10.29	16.88	17	20.71	8.3	10.15	11.81	11.25	13.36	14.79	17.5	10.33	18.29	9.12	11.9	4.35	12.07	14.14	11.55	13.08	14.31	15.04	7.61	17.56	10.83	13.51	18.36	13.39	15.82
Scmh1	ENSMUSG00000000085	2.65	55.6	4.49	4.7	7.27	61.24	17	30.05	18.92	17.07	29.31	30.8	18.5	8.97	16.81	3.94	7.73	5.36	9.19	9.56	6.32	9.53	10.1	6.49	8.93	9.79	10	9.75	13.95	15.93	16.53	12.36	9.3	14.85	3.09	12.53	19.05	13.37	15.76	13.81	13.69	8.33	10.65	10.28	8.78	15.55	16.89	14.68
Cox5a	ENSMUSG00000000088	121.12	267.29	136.69	104.83	1219.98	167.81	518.57	212.52	1275.29	125.97	180	236.59	272.46	818.14	142.17	2147.89	236.79	187.39	183.9	157.03	167.72	147.78	376.64	242.93	206.2	236.35	287.39	283.85	257.42	255.24	157.49	138.76	1323.19	381.96	271.84	364.95	464.11	449.54	556.39	521.08	603.96	510.69	432.16	254.78	213.63	223.87	294.23	328.95
Tbx2	ENSMUSG00000000093	0.26	60.85	3.11	0.33	4.66	19.64	0.05	0.49	6.75	1.35	0.68	0.28	0.18	1.48	0.12	1.61	3.03	6.31	6.04	3.8	1.74	2.22	0.13	0.84	0.48	0.27	0.15	0.17	0.24	0.17	0.15	4.27	0.35	1.47	0.09	1.03	0.91	0.68	0.83	1.13	0.68	0.27	0.23	0.67	0.76	1.23	0.48	0.7
Tbx4	ENSMUSG00000000094	0.26	0.17	0.01	0.01	0.05	0.09	0.04	0.09	0.23	1.04	0.13	0.07	0.04	0.2	0.04	0.13	0.27	0.22	0.51	0.62	0.24	0.42	0.05	0.06	0.04	0.07	0.04	0.03	0.04	0.06	0.06	0.05	0.02	0.55	0.01	0.13	0.16	0.61	0.04	0.66	0.64	0.05	0.05	0.04	0.02	0.17	0.07	0.05
Zfy2	ENSMUSG00000000103	0.02	0.09	0.01	0.01	0.01	0.06	0.01	0.01	0.02	0.01	0.01	0.01	0.01	0.01	0.01	0.01	0.01	0.01	0.01	0.01	0.01	0.01	0.01	0.01	0.01	0.01	0.01	0.01	0.01	0.01	0.01	0.01	0.01	0.01	0.01	0.01	0.01	0.01	0.01	0.01	0.01	0.01	0.01	0.01	0.01	0.01	0.01	0.01
Ngfr	ENSMUSG00000000120	14.72	4.92	1.48	0.18	1.72	5.24	0.21	3.61	6.72	3.91	3.61	1.44	0.55	1.39	0.07	1.02	1.49	0.82	2.26	1.57	3.28	3.02	0.35	0.9	0.68	0.69	0.45	0.43	0.46	0.56	0.17	0.41	0.1	0.48	0.03	0.21	0.28	0.25	0.13	0.32	0.31	0.16	1.85	2.57	1.62	2.54	2.77	2.71
Wnt3	ENSMUSG00000000125	2.92	0.75	0.06	0.02	0.01	0.79	1.53	4.77	0.16	3.99	3.65	3.16	5.5	0.02	0.7	1.35	0.42	0.48	0.56	1.04	0.51	0.87	0.66	0.34	0.59	0.68	0.68	0.65	0.5	0.26	0.59	0.14	0	0.1	0.02	0.02	0.02	0	0	0.01	0	0.01	1.19	1.21	0.93	0.86	0.91	0.91
Wnt9a	ENSMUSG00000000126	1.36	5.99	0.41	0.14	0.52	2.52	1.06	0.65	1.71	0.92	0.78	0.5	0.1	0.33	1.9	0.29	0.39	0.25	1.02	1.02	0.79	1.16	0.37	1.67	0.67	0.79	0.38	0.24	0.38	0.25	1.15	1.18	0.41	0.62	0.15	0.2	0.74	0.43	0.16	0.51	0.43	0.53	0.35	1.59	0.45	1.01	0.67	0.32
Fer	ENSMUSG00000000127	1.65	5.71	2.01	4.1	1.13	10.77	4.58	11.89	14.09	14.55	14.72	13.28	7.29	1.78	6.47	0.55	4.23	4.83	4.69	4.34	4.83	4.65	2.87	4.59	5.56	5.19	4.7	5.37	5.07	5.39	6.12	5.04	2.18	4.15	1.51	3.79	4.05	3.08	3.54	3.34	3.54	3.2	3.41	3.93	4.8	5.31	5.34	5.22
Xpo6	ENSMUSG00000000131	35.41	59.76	14.05	19.98	45.88	108.31	39.49	55.75	18.53	39.22	44.98	37.45	30.95	35.65	22.76	27.62	44.66	34.26	46.06	33.65	31.83	30.57	23.12	42.63	49.01	45.43	31.44	30.03	30.91	31.46	27.82	34.22	7.43	30.87	8.18	23.22	27.77	16.8	21.61	17.46	17.75	18.29	27.31	37.72	34.42	43.81	28.03	40
Tfe3	ENSMUSG00000000134	15.7	112.2	7.12	3.43	22.75	17.94	3.7	7.8	13.21	8.79	8.31	4.94	8.55	11.82	5.94	12.01	9.93	5.3	11.36	9.29	6.87	11.71	6.84	9.95	8.21	10.33	7.81	7.21	8.04	7.63	6.7	20.2	3.76	8.25	0.59	4.31	7.8	5.7	4.64	6.78	6.66	2.99	7.72	12.02	6.21	11.99	8.78	6.77
Axin2	ENSMUSG00000000142	2.64	28.6	2.38	2.05	8.7	2.96	1.64	8.8	27.12	15.4	9.26	5.53	3.3	4.91	3.5	7.79	6.13	6.09	7.05	8.43	4.72	5.59	2.1	6	9.23	6.92	4.56	3.78	2.9	3.14	3.82	7.49	0.34	1.6	0.13	1.12	0.96	0.72	0.72	0.85	0.7	0.36	2.6	8.14	8.66	8.02	5.16	4.33
Brat1	ENSMUSG00000000148	10.55	28.58	2.81	1.28	11.17	17.31	3.78	6.25	7.21	4.05	5.95	5.87	3.85	6.44	3.28	3.59	5.29	1.9	5.27	4.38	4.11	5.26	3.72	5.07	3.56	4.85	5.09	3.8	5.95	6.25	2.94	5.99	2.02	4.19	0.32	1.83	3.24	2.83	1.89	3.17	3.44	1.3	3.98	5.39	1.76	5.2	5.01	4.11
Gna12	ENSMUSG00000000149	33.34	133.32	31.22	7.98	47.22	8.65	9.31	23.22	17.1	13.93	19.51	15.01	19.44	13.72	12.64	6.79	8.06	20.82	27.35	6.76	15.38	17.93	23.82	4.37	32.25	11.08	7.35	11.8	28.54	8.79	10.46	18.58	7.78	9.52	2.83	18.61	30.38	6.11	29.38	28.25	5.57	14.72	21.59	6.53	13.58	35.98	7.34	14.67
Slc22a18	ENSMUSG00000000154	1.78	18.27	1.14	0.03	1.28	5.45	0.03	0.08	1.31	0.05	0.1	0.07	0.08	21.78	0.05	26.31	0.35	0.38	0.58	1.3	1.29	1.87	0.46	0.24	0.13	0.16	0.16	0.31	0.33	0.35	0.05	1.08	0.37	0.48	0.03	0.38	0.46	0.55	0.46	0.65	0.44	0.09	0.55	0.27	0.2	0.35	0.35	0.58
Itgb2l	ENSMUSG00000000157	0.03	0.03	0.09	0.03	0.01	15.48	0.03	0.05	0.01	0.05	0.02	0.03	0.02	0.02	0.01	0.02	0	0.01	0.04	0.03	0.02	0.07	0.04	0	0.01	0	0.01	0.01	0.02	0.01	0.01	0.02	0.01	0	0.03	0.03	0	0.01	0.02	0.02	0.03	0.01	0.04	0	0.02	0	0.01	0.02
Igsf5	ENSMUSG00000000159	0.04	17.65	2.42	0.04	0.01	3.42	0.27	0.11	0.02	0.07	0.1	0.21	0.29	10.7	0.13	10.18	0.05	0.05	0.1	0.19	0.21	0.14	0.95	0.05	0.03	0.05	0.26	0.41	0.46	0.79	0.17	9.69	0.21	0.17	0.01	0.25	0.06	0.3	0.05	0.59	0.62	0.04	1.36	0.2	0.48	0.46	0.67	0.75
Pih1d2	ENSMUSG00000000167	0.2	1.8	0.68	0.35	0.24	15.15	0.99	2.87	8.85	2.96	2.72	2.24	1	0.57	1.79	0.26	1.42	0.71	0.86	0.54	0.79	1.92	1.07	1.38	1.4	1.56	1.02	1.02	0.87	0.64	1.67	2.56	0.23	0.82	0.06	0.41	0.51	0.46	0.33	0.43	0.46	0.2	1.24	1.75	1.52	1.56	1.2	1.15
Dlat	ENSMUSG00000000168	5	24.19	10.37	10.83	20.94	75.35	30.4	15.67	1583.6	17.84	18.53	19.87	35.25	12.66	17.51	9.21	18.01	16.26	13.05	10.48	16.6	13.8	14.44	16.58	15	12.97	11.64	15.18	12.16	12.7	16.16	28.17	53.08	37.25	17.62	33.43	39.94	30.57	42.29	37.51	42.45	60.82	19.27	13.92	13.94	13.45	12.78	18.58
Sdhd	ENSMUSG00000000171	36.96	156.05	85.3	35.82	126.68	167.83	91.8	61.71	1879.39	68.51	60.83	69.44	62.51	157.35	35.86	232.41	78.25	68.28	59.78	55.18	73.3	58.55	73.82	83.78	60.77	54.06	54.22	66.76	49.8	52.26	37.41	78.35	279.52	152.88	58.25	130.74	139.18	143.56	177.9	171.9	206.26	177.07	89.29	72.32	55.6	50.38	54.09	67.95
Fgf23	ENSMUSG00000000182	0.06	0.02	0.01	0.02	0.01	0.03	0.43	0.13	0.03	0.14	0.22	0.21	0.37	0.01	0.24	0.03	0.05	0.03	0.06	0.1	0	0.11	0.05	0.04	0.01	0.04	0.02	0.05	0.04	0.04	0.22	0.01	0.02	0.12	0.02	0.06	0.14	0.11	0.05	0.1	0.08	0	0.12	0.04	0.02	0.02	0.03	0.06
Fgf6	ENSMUSG00000000183	0.02	0.01	0.05	0.01	0.01	0.02	0.01	0.01	0.02	0.11	0.09	0.02	0.01	0.01	0.01	0.01	0	0.01	0.12	0.07	1.88	1.19	0	0	0	0	0	0	0	0	0.01	0.01	0.01	0.13	0.01	0.11	0.09	0.07	0.1	0.05	0.06	0.06	0.03	0.01	0.05	0.05	0.06	0
Ccnd2	ENSMUSG00000000184	2.57	57.39	8.23	54.1	39.81	24.99	12.06	58.38	13.3	143.43	64.75	27.79	1.79	24.23	10.86	8.05	28.9	33.09	26.18	27.89	28.55	24.27	11.21	31.24	45.1	42.63	52.27	49.33	38.03	36.33	12.14	28.64	9.64	29.17	6.35	23.65	17.8	15.81	20.04	14.17	13.43	12.43	6.39	34.85	36.49	15.97	7.53	7.1
Gpr107	ENSMUSG00000000194	42	34.28	14.21	11.94	19.52	12.88	8.6	27.03	5.97	19.94	23.86	25.84	20.18	24.31	14.03	20.89	16.99	12.54	21.41	20.62	13.86	19.81	12.24	17.25	16.25	21.63	17.03	14.7	19.8	22.41	14.47	24.4	9.78	20.36	2.47	15.37	20.93	16.96	13.58	15.65	16.62	9.52	16.38	19.06	14.09	23.69	20.13	13.15
Nalcn	ENSMUSG00000000197	0.09	1.29	1.1	1.76	1.25	0.08	23.37	7.56	0.03	1.52	6.1	11.84	15.69	0.13	10.88	0.06	0.23	0.47	0.62	0.24	0.92	0.47	3.29	0.58	1.3	2.22	1.71	3.02	2.71	3.44	12.61	0.96	0.01	0.01	0.05	0.02	0.02	0.07	0.1	0.08	0.04	0.12	5.34	0.45	0.87	1.69	2.88	8.33
Btbd17	ENSMUSG00000000202	1.59	8.85	0.01	0.04	0.05	0.87	0.97	5.81	0.13	8	4.63	3.21	8.63	0.09	4.65	0.1	1.14	0.73	0.68	0.1	0.31	0.32	1.38	1.78	3.56	3.6	2.2	1.96	2.34	1.59	4.69	0.85	0.01	0.02	0.04	0	0.01	0.01	0	0.02	0	0	2.61	4.59	3.11	2.86	1.79	1.68
Slfn4	ENSMUSG00000000204	0.06	0.03	0.31	0.02	0.02	72.29	0.02	0.02	0.03	0.01	0.79	0.13	0.02	2.89	0.02	0.11	0.02	0.07	0.02	0.28	0.24	0.28	0.11	0.02	0.02	0.02	0.02	0.06	0.06	0.02	0.02	0.08	0.08	0.02	0.02	0.07	0.03	0.04	0.06	0.18	0.19	0.05	0.11	0.02	0.02	0.1	0.1	0.09
Th	ENSMUSG00000000214	0.53	1.65	61.33	31.55	142.75	0.31	1.1	3.99	0.05	1.85	4.05	2.78	2.43	0.06	0.28	0.54	0.73	0.4	0.69	0.06	0.87	0.1	1	1.36	2.13	1.83	1.05	0.96	0.53	0.76	20.69	0.12	0.05	0.27	0.05	0.15	0.09	0.06	0.05	0.54	0.03	0.04	1.48	1.33	1.38	1.71	2.02	0.69
Ins2	ENSMUSG00000000215	0.01	0.48	0.14	0.11	0	0.08	0.01	0.24	0.08	0	0.19	0.12	0.22	16.76	0	106.24	0.02	0	0.02	0.03	0.05	0.02	0.52	0	0	0	0.06	0.17	0.15	0.24	0.01	0	0.12	0	0.01	0	0	0.1	0.2	0.3	0.24	0	0.55	0.04	0.17	0.1	0.24	0.91
Scnn1g	ENSMUSG00000000216	0.01	0.19	0.46	0.01	0.03	0.09	0.04	0.01	0.09	0.04	0.03	0.02	0.9	1.28	0.07	0.03	0.35	0.15	0.2	0.56	0.23	1.04	0.02	0.05	0.01	0.03	0.01	0.01	0.02	0.03	0.02	0.12	0.05	0.11	0.01	0.07	0.02	0.08	0.01	0.28	0.32	0.05	0.07	0.06	0.1	0.06	0.01	0.03
Drp2	ENSMUSG00000000223	0.8	3	0.1	0.22	0.08	1.07	34.97	16.67	0.2	5.4	16.54	16.01	4.84	0.33	14.99	0.1	0.51	0.89	1.57	1.35	1.21	1.18	2.65	0.54	1.7	3.49	3.7	4.56	4.75	5.49	13.87	0.47	0.02	0.22	0.06	0.21	0.28	0.12	0.11	0.11	0.08	0.1	2.36	1.12	1.95	4.04	6.01	6.61
Tspan32	ENSMUSG00000000244	2.04	7.61	1.15	0.18	0.7	52.77	0.03	0.16	0.26	3.28	0.27	0.16	0.12	1.6	0.13	0.94	1.71	1.5	0.99	0.91	1.23	1.72	0.19	2.52	1.73	0.53	0.3	0.34	0.21	0.19	0.12	1.71	0.48	7.8	0.03	6.36	2.75	1.94	0.9	1.16	1.02	0.49	0.2	2.09	2.2	0.94	0.34	0.21
Lhx2	ENSMUSG00000000247	0.56	0.26	0.02	0.07	0.02	0.35	73.4	63.87	0.03	45.98	75.23	32.32	0.64	0.15	15.83	0.03	2.61	2.12	2.77	1.75	1.4	2.41	6.27	15.67	24.17	28.59	21.97	12.96	13.81	11.06	11.51	0.11	0	0.45	0.07	0.07	0.07	0.07	0.03	0	0.01	0.01	0.82	2.96	2.77	4.17	3.07	2.11
Clec2g	ENSMUSG00000000248	0.03	0.12	0.11	0.03	0.01	1.67	0.01	0.08	0.01	0.01	0.02	0.03	0.01	0.15	0.02	0.01	0.01	0.01	0.05	0.72	0.81	3.6	0.05	0.01	0.01	0.01	0.01	0.01	0.01	0.01	0.18	0.01	0.01	0.01	0.01	0.01	0.01	0.01	0.01	0.01	0.04	0.01	0.05	0.01	0.01	0.01	0.01	0.01
Gmpr	ENSMUSG00000000253	16.06	43.3	5.01	4.41	6.71	19.17	8.45	3.24	81.06	4.44	3.7	4.46	9.97	7.18	9.1	1.35	2.54	2.14	2.21	3.1	4.85	3.98	4.31	3.15	1.98	1.41	1.61	2.62	2.17	2.34	7.23	2.79	27.08	18.06	3.5	17.04	16.99	19.09	20.14	18.92	22.09	18.18	4.48	4.27	2.54	2.01	3.34	3.75
Glra1	ENSMUSG00000000263	0.04	0.02	0.01	0.02	0.01	0.11	1.13	0.5	0.02	1.01	0.46	0.34	11.95	0.01	0.05	0.01	0.29	0.05	0.01	0.01	0	0	0.02	0.01	0.01	0.01	0.02	0.01	0.01	0.03	0.17	0.01	0.01	0.01	0.02	0.01	0	0.01	0	0.01	0	0.01	0.94	1.73	2.25	1.21	0.78	0.67
Mid2	ENSMUSG00000000266	0.04	2.54	1.34	3.76	3.74	9.01	4.27	3.18	24.17	1.12	2.65	4.19	4.61	4.26	2.64	1.23	0.98	1.53	1.64	2.12	4.21	3.74	1.53	0.63	1.22	1.51	0.96	1.71	1.54	2.3	2.84	4.55	2.47	5.46	1.13	7.76	10.41	4.87	8.68	4.55	4.34	1.68	2.55	1.16	1.63	2.82	2.73	6.39
Trim25	ENSMUSG00000000275	4.67	9.05	25.4	10.88	91.87	77.88	0.86	0.78	12.73	1.17	1.15	0.88	0.65	28.43	0.73	19.43	1.92	1.5	2.9	3.64	5.31	7.98	2.38	1.43	1.37	1.8	1.67	1.8	2.05	2.3	0.89	5.9	8.52	8.19	0.7	6.53	9.1	8.5	9.33	10.9	12.09	2.48	3.52	1.94	1.93	2.3	2.78	1.86
Dgke	ENSMUSG00000000276	4.06	3.79	1.94	2.81	5.08	4.1	19.5	10.7	2.88	3.89	8.99	11.59	15.47	2.37	12.13	1.03	2.52	1.72	3.54	2.46	1.67	2.01	7.01	2.52	2.5	4.47	5.03	6.01	8.9	9.39	11.21	3.61	2.47	3.67	1.25	2.08	4.11	2.69	3.15	3.54	4.39	1.91	7.98	2.87	2.2	5.97	8.08	8.6
Scpep1	ENSMUSG00000000278	19.44	17.01	19.13	12.59	12.86	149.61	2.19	5.31	339.11	8.8	7.02	8.09	4.82	7.9	3.55	7.86	10.97	10.9	10.81	10.7	11.86	13.97	3.48	11.02	8.97	6.95	5.23	5.01	4.79	5.11	3.77	7.66	5.17	8.62	0.45	7.01	6.72	6.51	6.64	6.84	6.7	2.2	4.79	9.55	7.59	6.38	3.58	4.41
Mnt	ENSMUSG00000000282	3.52	25.56	1.91	0.51	9.42	36.89	1.5	5.22	6.67	3.42	5.81	3.34	2.8	3.61	2.64	4.26	2.61	1.48	3.11	2.63	2.46	3.09	3.75	2.4	2.74	3.71	3.64	3.59	4.9	4.41	2.38	2.94	0.93	1.73	0.26	1.35	2.14	1.6	1.65	1.64	1.52	0.67	3.8	3.1	2.1	4	4.34	4.03
Itgb2	ENSMUSG00000000290	0.18	28.76	3.54	0.71	2.06	39.21	0.68	0.21	1.85	0.45	0.54	0.26	0.51	2.77	1.17	2.28	0.94	1.19	1.03	1.13	2.97	2.83	1.02	0.6	1.17	0.66	0.34	0.79	0.74	0.81	0.97	5.21	1.3	2.93	0.18	2	1.87	1.44	1.81	3.99	6.31	1.38	0.92	1.08	1.25	1.05	0.76	0.98
Hddc2	ENSMUSG00000000295	4.64	34.89	10.83	4.65	2.45	141.84	8.16	15.32	202.6	26.63	20.58	19.39	8.22	3.43	8.09	0.93	8.84	7.5	8.2	7.79	5.45	5.51	8.67	8.21	6.01	5.42	5.35	5.78	4.66	4.84	8.33	17.38	4.52	7.04	0.62	4.54	4.62	4.36	4.61	3.76	3.79	0.91	7.39	7.26	5.24	4.81	4.79	5.42
Tpd52l1	ENSMUSG00000000296	1.31	38.54	12.74	4.34	7.23	6.07	9.83	5.18	34.76	7.87	6.91	10.89	5.55	2.52	8.03	1.28	3.74	5.45	5.17	4.26	4.1	2.71	5.95	3.17	2.74	1.76	1.31	2.45	1.65	2.13	7.35	23.57	1.67	2.5	0.54	1.81	1.73	1.63	1.78	1.44	1.49	0.99	6.91	3.16	3.62	4.54	3.32	5.29
Pemt	ENSMUSG00000000301	27.88	788.11	3.25	0.07	1.81	6.79	0.07	0.8	21.11	0.67	0.82	1.04	0.69	2.52	0.55	0.72	1.3	0.95	0.68	0.84	1.26	0.95	2.28	1.41	1.03	0.91	0.88	1.33	0.88	0.97	0.46	25.88	1.08	2.35	0.07	2.26	1.87	2	2.05	1.26	1.3	0.37	2.02	1.35	0.84	0.97	1.27	1.17
Cdh1	ENSMUSG00000000303	64.41	50.13	0.86	0.03	0.05	6.34	0.27	1.44	0.12	1.62	1.96	1.45	1.15	164.46	0.34	60.9	10.95	8.6	12.3	17.57	18.72	29.58	1.73	3.73	2.41	1.86	0.26	1.22	0.71	1.69	0.28	25.24	0.16	3.45	0.05	0.63	0.52	1.39	0.29	4.85	6.98	0.33	3.12	4.49	2.55	3.67	0.93	0.93
Cdh4	ENSMUSG00000000305	2.23	1	0.27	1	1.42	0.56	3.72	16.12	0.28	3.28	11.87	14.26	3.34	0.15	1.48	0.05	0.33	0.32	1.4	0.43	0.91	0.95	4.98	1.59	2.27	2.82	3.5	3.61	5.87	5.58	5.22	0.24	0.05	0.07	0.16	0.05	0.11	0.12	0.09	0.37	0.46	0.16	3.62	0.73	0.7	2.36	3.47	3.15
Ckmt1	ENSMUSG00000000308	4.11	6.23	2.01	0.65	1.12	49.34	41.4	3.81	0.2	0.56	3.74	8.12	35.74	288.74	17.36	293.37	0.91	1.88	2.15	2.81	4.69	11.72	14.3	0.58	0.59	2.12	2.17	4.21	4.56	5.85	12.93	0.39	0.44	0.08	0.02	0.31	0.05	0.08	0.1	0.3	0.6	0.24	31.54	1.08	1.44	3.17	9.12	17.49
Bcl6b	ENSMUSG00000000317	0.85	3.82	0.83	1.48	9.8	25.11	0.41	1.52	41.03	1.98	1.91	1.54	0.3	0.79	0.26	0.48	0.99	0.93	1.69	1.63	1.78	1.85	0.75	0.76	0.86	0.91	0.72	0.85	0.93	1.21	0.32	2.52	2.56	2.05	0.7	1.79	2.91	2.76	2.93	3	3	3.21	0.41	0.86	0.76	1.07	0.82	0.78
Clec10a	ENSMUSG00000000318	0.27	21.62	1.48	0.01	0.38	36.28	0.25	0.16	23.57	0.29	0.25	0.22	0.22	0.58	0.19	0.19	0.26	0.72	0.29	0.91	1.37	1.54	1.25	0.05	0.26	0.2	0.27	0.62	0.54	0.59	0.23	4.54	0.33	0.13	0.19	0.04	0.01	0.29	0.27	0.42	0.59	0.4	1.14	0.44	0.56	1.24	0.66	0.75
Alox12	ENSMUSG00000000320	0.13	18.97	0.31	0.16	0.53	319.16	0.07	0.29	2.65	0.76	0.3	0.13	0.23	0.4	0.25	0.3	0.78	0.78	0.81	1.52	1.34	3.67	0.13	0.61	0.58	0.33	0.21	0.18	0.17	0.15	0.58	7.1	0.49	1.04	0.18	1.23	1.33	0.68	0.65	0.96	0.89	0.9	0.1	0.69	0.73	0.62	0.57	0.43
Arvcf	ENSMUSG00000000325	56.41	173.2	2.28	0.78	9.66	13.27	4.84	26.62	3.92	19.62	22.98	18.1	4.48	3.14	3.38	1.8	8.22	3.03	5.19	2.98	2.17	3.43	4.75	14.4	12.52	16.32	10.95	5.8	8.36	7.91	4.2	7.82	2.61	3.17	0.3	2.19	4.29	3.82	3.48	4	4.44	1.22	6	12.95	6.7	14	10.68	6.9
Comt	ENSMUSG00000000326	35.33	800.03	42.31	14.68	103.51	73.45	14.39	15.13	423.84	9.72	13.51	17.48	25.26	34.89	20.95	47.38	20.38	15.35	19.89	24.27	28.29	37.85	32.52	21.66	18.1	18.43	23.66	22.4	29.08	33.17	18.91	120.3	51.46	33.75	5.6	29.32	31.1	36.29	36.97	43.12	48.08	26.85	34.53	23.05	15.71	20.24	30.22	32.07
Rtca	ENSMUSG00000000339	14.03	34.98	18.79	18.48	32.59	13.81	55.76	66.61	16.18	78.56	82.99	76.97	58.89	46.92	44.26	28.25	37.46	33.43	30.23	25.71	22.62	21.64	46.5	39.93	36.06	35.47	38.39	40.13	34.77	35.37	40.5	20.02	15.44	29.48	4.59	20.62	19.95	17.96	16.64	15.29	17.16	7	45.08	42.01	36.79	33.52	38.13	36.36
Dbt	ENSMUSG00000000340	1.58	13.08	8.03	12.12	12.04	4.1	4.78	6.31	95.6	10.02	8.24	8.11	6.36	3.38	7.1	1.85	6.3	5.66	7.99	8.12	5.09	7.62	4.31	6.59	6.76	6.4	6.58	3.84	7.2	8.33	6.19	11.88	9.35	13.12	5.43	10.94	12.54	10.24	11.63	12.59	13.28	11.98	6.93	5.13	6.13	7.54	6.09	5.19
Dazap2	ENSMUSG00000000346	3.89	239.18	91.73	53.85	141.17	421.34	77.17	65.01	204.87	41.59	58.81	42.19	63.95	138.99	50.03	112.97	81.63	75.41	48.38	55.03	66.51	70.7	70.73	87.5	86.23	77.16	74.06	89.64	61.15	61.61	49.88	171.28	73.84	81.46	19.39	76.96	74.03	74.47	87.67	79.83	87.27	65.35	62.43	91.01	89.16	64.47	56.68	51.17
Mcts1	ENSMUSG00000000355	2.49	17.38	21.3	15.78	2.95	699.51	49.15	78.55	768.99	58.77	103.28	99.01	54.31	3.02	42.87	1.38	10.11	12.62	13.16	12.31	12.88	12.52	27.71	10.65	10.12	14.05	18.79	22.78	20.82	23.2	44.06	14.23	9.12	7.97	6.16	6.67	7.71	7.22	7.56	7.82	8.19	6.48	24.63	13.37	14.64	17.09	25.68	25.85
Rem1	ENSMUSG00000000359	0.06	45.42	1.93	0.54	3.1	3.94	0.01	0.06	5.94	0.1	0.1	0.09	0.1	2.07	0.08	0.74	0.12	0.14	0.32	0.57	1.29	1.16	0.12	0.04	0.06	0.08	0.05	0.11	0.12	0.12	0.06	6.79	2.2	1.19	0.11	1.24	2.27	2.63	2.9	2.9	3.2	0.53	0.15	0.09	0.09	0.18	0.1	0.14
Rnf17	ENSMUSG00000000365	1.88	0.57	0.14	0.24	0.03	1.17	0.34	0.47	0.07	1.58	0.73	0.88	0.37	0.03	0.38	0.03	0.3	0.27	0.25	0.25	0.28	0.2	0.08	0.22	0.14	0.14	0.06	0.14	0.08	0.13	0.61	0.17	0.09	0.6	0.02	0.56	0.54	0.28	0.35	0.25	0.19	0.09	0.1	0.24	0.25	0.23	0.15	0.17
Trappc10	ENSMUSG00000000374	4.39	38.87	5.28	3.85	9.78	20.03	9.7	11.58	10.47	5.8	9.62	11.45	11.9	17.63	7.95	11.68	3.92	6.24	6.85	5.63	7.56	6.84	11.96	4.6	8.53	10.32	8.22	12.29	11.77	11.44	7.41	12.76	4.19	6.13	1.22	5.85	6.5	4.81	6.52	5.2	4.22	4.76	13.21	4.93	8.56	9.93	10.09	16.47
Ccm2	ENSMUSG00000000378	46.5	196.11	6.29	0.67	9.89	94.26	4.55	17.04	32.5	11.83	16.57	15.92	12.08	14.33	10.71	6.38	15.3	10.66	12.63	9.94	12.04	11.84	11.72	14.39	12.17	12.17	11.78	12.99	14.37	14.29	9.06	13.75	4.98	13.3	0.33	7.92	8.36	7.45	7.01	7.67	7.82	4.68	10.57	15.05	10.44	12.32	12.86	11.68
Wap	ENSMUSG00000000381	0.03	0.22	0.06	0.01	0.01	0.01	0.01	0.01	0.01	0.01	0.01	0.01	0.01	0.01	0.01	0.01	0.01	0.01	0.01	0.01	0.01	0.01	0.01	0.02	0.01	0.01	0.04	0.01	0.01	0.08	0.01	0.48	0.01	0.01	0.01	0.01	0.01	0.01	0.01	0.01	0.01	0.01	0.01	0.01	0.02	0.01	0.01	0.01
Tbrg4	ENSMUSG00000000384	234.51	108.56	3.96	1.26	14.93	98.56	3.93	12.28	63.08	13.4	11.96	9.45	8.95	28.1	4.98	18.47	17.12	7.22	10.33	7.9	7.81	8.76	7.64	18.57	12.08	11.32	8.23	6.26	7.06	7.33	5.11	7.33	12.95	17.7	0.65	9.49	12.06	9.91	8.35	10.39	11.87	8.45	7.95	14.44	6.89	8.65	7.4	5.98
Tmprss2	ENSMUSG00000000385	0.19	2.54	0.37	0.01	0.01	0.45	0.02	0.03	0.11	0.09	0.05	0.02	0.03	40.68	0.01	11.25	0.37	0.31	0.5	0.48	1.5	2.16	0.05	0.09	0.16	0.2	0.01	0.03	0.02	0.1	0.01	0.84	0.09	0.91	0.01	0.1	0.2	0.33	0.08	0.37	0.48	0.04	0.04	0.31	0.17	0.23	0.04	0.01
Mx1	ENSMUSG00000000386	0.02	0.8	0.57	0.03	0.05	13.47	0.04	0.03	0.07	0.04	0.51	0.06	0.02	0.34	0.07	0.13	0.04	0.05	0.34	0.25	0.27	0.4	0.37	0.16	0.03	0.31	0.03	0.03	0.11	0.12	0.12	0.17	0.22	0.02	0.02	0.04	0.1	0.15	0.52	0.35	0.22	0.06	0.23	0.08	0.1	0.11	0.08	0.18
Fap	ENSMUSG00000000392	0.01	2.8	2.55	1.01	0.4	12.5	3.13	1.04	5.94	4.98	3.29	2.31	0.52	0.37	1.92	0.21	1.47	2.95	3.4	2.42	10.07	7.66	0.26	1.76	0.98	0.44	0.11	0.25	0.22	0.43	1.53	1.62	0.53	0.27	0.92	0.24	0.1	0.42	0.81	1.36	1.14	1.16	0.25	0.82	1.42	1.19	0.45	0.46
Gcg	ENSMUSG00000000394	0.01	0.01	0.04	0.01	0.04	0.08	0.01	0.69	0.08	1.17	0.54	0.67	0.09	19.9	0.02	4.13	0.02	0.05	0.13	0.01	0.04	0.02	0.23	0	0.02	0.25	0.47	0.81	1.03	0.79	0.03	0.01	0	0.84	0.01	0.17	0.02	0.54	0	0.01	0.02	0.01	0.43	0.02	0.04	0.03	0.13	0.11
Ndufa9	ENSMUSG00000000399	37.54	80.34	35.2	16.64	32.71	210.95	43.92	32.45	2184.61	38.12	35.73	37.18	49.1	35.26	28.16	34.17	31.93	30.87	28.06	26.41	28.08	25.45	35.47	31	26.18	26.53	30.91	30.95	28.69	29.19	27.47	32.48	121.91	49.78	21.07	46.58	55.32	55.71	60.45	60.3	70.75	107.18	39.8	30.49	26.66	25.48	29.75	28.89
Egfl6	ENSMUSG00000000402	0.16	3.91	0.72	2.54	1.95	14.65	0.92	3.05	0.26	4.01	6.61	1.01	0.66	0.02	0.64	0.01	0.28	0.69	4.02	11.1	7.07	13.18	0.11	0.16	0.59	0.74	0.1	0.08	0.17	0.23	0.53	2.09	0.06	0.18	0.02	0.33	0.41	0.53	0.46	0.61	0.67	0.05	0.47	0.3	0.89	2.07	0.33	0.28
Lck	ENSMUSG00000000409	26.89	5.96	1.64	0.37	0.77	11.34	1.29	3.98	0.16	4.6	4.23	6.44	0.33	2.9	0.78	3.14	2.91	3.05	3.07	2.03	1.39	1.54	4.29	3.98	3.15	2.39	2.21	2.28	2.2	2.48	0.99	1.3	0.21	1.24	0.05	0.97	0.99	1.23	0.72	8.93	21.16	0.64	3.33	1.71	1.32	1.74	2.4	2.98
Tssk3	ENSMUSG00000000411	0.03	6.05	0.01	0.01	0.01	0.68	0.01	0.11	0.06	0.01	0.12	0.36	0.09	0.01	0.13	0.01	0.02	0.01	0.02	0.01	0.01	0.02	0.53	0.01	0.01	0.04	0.05	0.13	0.15	0.42	0.09	1.1	0.02	0.01	0.01	0.01	0.03	0.04	0.01	0.02	0.01	0.04	0.78	0.01	0.03	0.01	0.06	0.2
Cttnbp2	ENSMUSG00000000416	0.09	14.93	1.6	8.77	8.53	10.36	30.28	25.77	0.17	8.09	28.09	35.98	17.46	1.98	33.93	0.49	1.94	1.54	2.84	3.37	2.22	3.24	5.02	1.28	2.6	4.35	8	9.29	18	19.31	39.44	5.13	0.33	1.39	0.16	1.04	1.63	1.21	1.13	1	0.89	0.29	5.06	2.44	2.83	5.47	7.09	6.61
Galnt1	ENSMUSG00000000420	7.35	28.18	19	15.82	7.64	92.39	16.19	32.89	45.67	58.77	34.86	29.44	25	13.01	18.3	13.5	22.64	30.39	29.54	21.47	35.09	27.47	11.71	24.7	30.16	27.53	16.16	15.11	15.46	13.81	17.81	27.07	14.7	26.63	7.65	26.08	32.35	19.96	29.53	21.83	18.32	15.8	14.02	20.94	24.1	28.44	14.45	17.47
Myf5	ENSMUSG00000000435	0.02	0.02	0.01	0.02	0.01	1.89	0.02	0.08	0.02	1.75	0.6	0.14	0.02	0.01	0.01	0.01	0.67	1.19	1.2	0.69	3.11	2.7	0.01	0.07	0.01	0.01	0.01	0	0	0	0.02	0.02	0.01	0.31	0.02	0.1	0.01	0.02	0	0.02	0.02	0.02	0	0.39	0.17	0.25	0.04	0.01
Mkrn2	ENSMUSG00000000439	5.29	20.57	6.56	5.62	18.23	12.95	9.76	11.03	47.51	6.47	10.52	11.86	10.29	7.59	6.74	5.43	7.55	7.96	7.81	7.61	8.13	7.49	12.41	7.27	6.68	7.16	8.78	11.92	11.36	12.58	5.77	12.27	7.33	6.53	3.28	5.19	5.53	5.44	6.18	6.29	7.01	8.29	10.39	7.27	6.34	7.31	8.9	10.17
Pparg	ENSMUSG00000000440	0.06	25.6	3.59	2.27	5.54	14.16	0.65	0.07	299.31	0.05	0.14	0.1	0.44	5.6	1.45	2.63	0.34	0.22	0.74	2.28	19.33	13.75	0.33	0.19	0.23	0.07	0.08	0.16	0.21	0.28	1.47	21.91	7.03	1.7	0.42	1.3	2.34	1.77	3.34	4.36	5.86	1.6	0.55	0.2	0.22	0.2	0.54	0.86
Raf1	ENSMUSG00000000441	63.46	129.89	17.68	14.93	35.1	24.57	28.68	92.58	26.22	69	94.94	84.23	41.39	37.72	24.57	26.24	45.03	44.35	50.05	38.79	37.13	33.88	40.59	45.03	56.82	58.32	55.06	58.77	60.51	62.01	28.11	41.52	25.93	35.71	8.48	32.58	38.23	30.12	44.83	34.55	37.65	31.46	35.29	44.81	48.82	57.95	55.28	56.93
2022-09-01	ENSMUSG00000000486	130.8	24.76	5.19	0.32	3.3	37.96	0.05	2.55	2.87	7.21	3.49	0.78	1.41	4.46	0.83	6.68	4.45	2.89	3.88	2.76	3.13	2.86	1.15	5.15	5.6	4.19	3.68	2.05	1.63	1.75	0.57	2.26	6.07	4.57	0.05	5.65	6.3	6.04	7.62	9.2	16.61	1.53	0.8	5.3	3.65	3.08	1.62	1.15
Pdgfb	ENSMUSG00000000489	3.89	30.86	0.7	0.4	5.31	37.14	0.42	0.92	35.11	0.44	0.78	0.98	0.81	1.19	1.35	0.63	0.47	0.62	0.91	0.65	1.75	1.5	1.71	0.51	0.76	0.63	0.51	0.92	0.86	0.94	1.26	1.69	0.83	0.41	0.33	0.36	0.59	0.68	1.28	1.07	1.13	1.37	2.54	0.5	0.54	0.82	0.69	2
Acvrl1	ENSMUSG00000000530	2.08	70.08	4.28	0.61	4.34	26.71	0.83	1.57	13.38	1.65	1.81	1.74	2.06	8.27	2.34	3.73	3.95	1.43	4.1	3.4	4.36	6.61	2.25	3.1	2.62	2.39	1.93	1.52	2.46	3.08	2.15	7.64	3.37	1.48	0.38	0.55	1.22	2.61	2.41	5.6	6.46	3.2	2.69	3.6	1.64	4.22	3.01	2.13
Grasp	ENSMUSG00000000531	12.93	17.92	2.68	0.41	9.77	3.08	1.58	0.77	1.75	1.98	0.99	0.75	0.56	2.01	3.62	1.93	2.15	1.88	3.6	2.52	2.35	4.53	1.22	1.22	1.74	1.54	0.5	0.35	0.54	0.56	4.22	1.06	0.7	1.52	0.05	1.3	2.44	1.41	1.55	1.48	1.13	0.57	0.56	2	1.48	2.27	0.63	0.71
Acvr1b	ENSMUSG00000000532	8.03	23.56	1.86	0.89	2.87	9.99	11	14.72	3.51	6.75	13.97	14.87	9.54	18.32	10.15	9.1	3.61	6.07	4.74	4.48	6.03	6.39	9.56	3.62	8.97	9.96	9.15	18	13.8	16.43	9.33	7.32	3.07	3.4	0.8	4.59	4.08	3.36	4.58	3.84	4.53	2	8.77	5.15	8.8	8.23	11.97	19.26
Tom1l2	ENSMUSG00000000538	3.79	83.51	8.95	7.51	44.45	16.76	26.55	16.24	27.52	5.16	12.96	15.48	31.14	22.32	29.43	25.01	9.99	4.42	13.55	12.51	10.05	16.13	19.9	8.78	8.47	15.11	15.47	13.16	22.96	28.51	26.72	16.57	13.44	11.48	3.66	6.45	14.27	12.86	10.71	16.02	18.94	15.97	22.37	12.28	6.12	20.06	26.5	21.97
Gpa33	ENSMUSG00000000544	39.17	2.4	0.38	0.01	0.28	2.57	0.01	0.04	0.02	0.06	0.04	0.04	0.01	272.21	0.01	162.99	0.11	0.16	0.15	0.36	0.11	0.23	0.1	0.09	0.12	0.04	0.03	0.04	0.04	0.02	0.01	0.42	0.05	0.15	0.01	0.09	0.11	0.07	0.09	0.05	0.3	0	0.08	0.16	0.06	0.15	0.06	0.05
Zfp385a	ENSMUSG00000000552	13.88	330.74	2.44	0.15	3.83	5.27	3.66	5.2	3.6	4.03	4.56	4.17	14.33	2.51	5.41	1.65	4.52	2.56	2.66	2.14	3.48	3.36	4.23	4.7	5.17	3.22	2.29	2.5	2.51	2.5	5.56	3.64	0.9	2.47	0.31	1.92	1.86	1.62	1.56	1.61	1.35	1.04	4.32	4.99	3.55	4.26	3.69	4.84
Itga5	ENSMUSG00000000555	67.35	45.69	2.03	1.42	7.13	16.24	0.52	1.8	4.12	4.34	2.79	1.13	0.21	10.28	0.32	2.15	3.42	2.95	5.83	4.32	7.21	5.76	0.36	2.75	2.44	1.96	0.86	0.78	0.78	0.82	0.29	3.77	5.02	9.35	0.57	7.82	12.98	8.71	8.43	7.65	7.85	4.11	0.52	2.74	1.88	3.12	1	0.9
Gabra2	ENSMUSG00000000560	0.08	0.25	0.06	0.03	0.01	0.79	98.44	11.09	0.5	1.87	9.49	21.16	14.74	0.03	17.57	0.01	0.05	0.05	0.14	0.12	0.15	0.08	3.86	0.12	0.32	0.92	1.77	1.43	3.22	4.11	24.35	0.03	0	0.02	0.03	0.02	0.05	0.06	0.03	0.04	0.01	0.01	3.28	0.14	0.21	0.62	1.87	2.26
Wdr77	ENSMUSG00000000561	21.8	18.45	4.78	7.8	12.99	326.76	18.11	25.87	176.13	24.7	26.8	25.44	17.59	7.03	10.85	4.98	22.15	12.84	14.08	13.04	11.77	12.95	8.68	24.53	17.91	14.71	14.05	10.45	12.87	14.09	11.57	14.04	6.45	16.2	2.79	9.77	10.46	10.26	9.59	9.52	10	9.34	10.89	17.83	11.76	11.1	11.49	10.37
Adora3	ENSMUSG00000000562	0.01	0.85	0.24	0.01	0.07	1.4	0.64	0.11	0.16	0.04	0.13	0.09	0.16	0.29	0.44	0.21	0.04	0.01	0.14	0.51	1.72	2.62	0.32	0.14	0.08	0.08	0.11	0.16	0.2	0.09	0.34	0.19	0.13	0.01	0.01	0.02	0.02	0.13	0.06	0.18	0.18	0.14	0.19	0.15	0.12	0.02	0.24	0.16
Atp5f1	ENSMUSG00000000563	43.79	129.87	171.07	160.23	259.32	121.35	349.71	265.91	652.56	344.74	351.13	322.89	349.63	181.28	212.25	285.34	190.67	195.68	163.11	162.91	184.1	153.18	225.41	199.2	178.71	168.07	214.3	235.45	191.69	196.84	224.88	125.37	575.92	302.14	365.97	281.67	275.89	289.61	349.31	330	399.82	436.17	242.96	186.43	188.76	162.6	212.11	229.14
Sox9	ENSMUSG00000000567	0.1	29.92	0.3	0.62	1.96	3.61	10.15	12.92	2.44	29.33	15.9	5.72	7.56	32.29	6.09	18.13	8.22	6.19	10.51	8.88	3.84	3.71	2.89	7.79	12.13	12.38	7.08	3.48	5.04	4.06	5.97	10.18	0.67	3.63	0.72	2.85	4.22	1.89	1.33	1.92	1.44	0.6	3.48	8.34	8.46	14.17	4.37	3.31
Hnrnpd	ENSMUSG00000000568	8.28	77.94	29.46	26.93	56.2	417.34	92.16	237.05	71.5	562.95	368.35	202.27	85.45	65.9	60.84	65.23	106.24	112.57	189.53	90.46	51.47	71.81	43.18	84.81	112.7	192.57	62.04	62.34	96.68	71.32	87.71	20.36	12.34	95.87	13.83	43.39	87.53	40.91	34.55	44.64	27	5.98	39.5	104.67	93.7	182.01	63.3	44.07
Dynlt1c	ENSMUSG00000000579	7.22	17.15	3.88	2.66	3.75	85.19	5.03	52.14	2.9	35.69	49.74	37.09	14.37	5.07	4.98	3.19	9.71	6.84	12.77	11.28	5.42	8.51	2.7	9.13	8.98	13.53	14.95	10.94	14.94	13.76	8.03	4.83	2.71	5.91	1.92	4.54	4.63	4.88	4.72	5.02	5.58	2.48	4.32	9.87	9.56	14.73	17.38	10.69
C1d	ENSMUSG00000000581	7.31	51.23	45.98	18.48	7.16	36.93	55.85	75.76	52.04	132.97	132.88	136.05	50.39	20.56	27.96	7.66	28.3	29.27	27.19	23.54	24.46	21.79	47.84	27.52	23.08	24.58	26.13	36.91	26.86	27.47	28.01	17.96	18.8	22.8	5.11	17.11	20.03	18.12	19.45	16.21	16.11	18.45	42.79	25.37	24.53	26.58	31.3	37.09
Gm2a	ENSMUSG00000000594	2.86	45.62	62.97	24.29	68.05	26.36	9.32	3.11	63.37	1.94	3.07	5.41	13.16	10.06	9.44	6.39	3.99	6.17	6.74	8.13	14.96	15.78	26.29	4.15	6	5.92	6.52	12.42	10.15	11.58	8.95	28.78	13.37	23.44	0.67	24.47	26.36	22.78	26.38	19.99	19.95	3.48	38.17	6.35	6.98	8.19	10.47	17.86
Krit1	ENSMUSG00000000600	1.29	5.64	4.97	7.09	1.53	4.76	12.9	31.38	2.56	33.83	37.94	32.01	23.66	1.91	20.85	0.63	8.94	8.95	9.85	8.07	5.59	6.19	3.66	10.38	11.17	11.76	10.52	8.26	9.57	10.13	19.89	5.28	4.38	7.13	3.18	6.16	6.99	5.36	5.42	5.66	5.84	4.73	4.34	9.19	9.4	10.69	9.2	7.01
Clcn4	ENSMUSG00000000605	0.78	18.11	9.23	18.07	14.07	26.02	50.7	40.97	29.59	16.47	36.8	50.3	40.1	11.2	34.05	4.6	8.33	9.01	11.28	9.73	11.29	12.14	42.33	8.03	12.1	17.24	24.4	29.31	38.08	44.95	33.95	15.47	10.68	9.08	6.5	8.99	10.24	9.57	11.3	10.85	12.14	10.64	38.89	10.63	14.42	22.04	36.56	40.2
Vmn2r88	ENSMUSG00000000606	0.01	0.01	0.01	0.01	0.01	0.01	0.01	0.01	0.01	0.01	0.01	0.01	0.01	0.01	0.01	0.01	0.01	0.01	0.01	0.02	0.01	0.02	0.01	0.01	0.01	0.01	0.01	0.01	0.01	0.01	0.01	0.01	0.01	0.01	0.01	0.01	0.01	0.01	0.01	0.01	0.01	0.01	0.01	0.01	0.01	0.01	0.01	0.01
Grm6	ENSMUSG00000000617	0.17	0.01	0.05	0.01	0.01	0.41	0.01	0.05	0.02	0.07	0.06	0.02	0.01	0.06	0.01	0.01	0.04	0.01	0.04	0.02	0.07	0.26	0.01	0.02	0.02	0.01	0.01	0.01	0.02	0.01	0.02	0.03	0.01	0.09	0.01	0.03	0.07	0.03	0.07	0.1	0.03	0.02	0.06	0.01	0.01	0.02	0.03	0.01
Sema4f	ENSMUSG00000000627	2.4	1.61	0.52	0.08	0.33	3.6	4.09	4.93	0.13	1.13	4.46	6.78	8.62	0.35	4.79	0.11	0.27	0.16	1.1	0.92	0.39	0.33	2.49	0.29	0.31	0.79	1	0.75	2.31	2.69	3.61	0.14	0.01	0.03	0.04	0.01	0.04	0.1	0	0.12	0.13	0.05	2.87	0.45	0.25	1.61	2.69	2.04
Hk2	ENSMUSG00000000628	21.48	33.07	0.47	3.47	8.29	75.58	0.48	1.82	784.62	9.19	2.88	1.04	2.32	17.36	0.75	1.43	9.54	4.92	4.83	6.11	5.16	6.46	0.65	12.1	6.72	5.92	4.78	1.67	2	1.59	0.78	20.37	8.44	13.81	10.79	13.14	10.82	9.88	10.24	9.57	12.99	31.88	0.99	7.94	4.77	3.27	1.14	0.89
Myo18a	ENSMUSG00000000631	17.79	60.08	6.68	2.9	26.33	75.07	11.5	17.68	12.72	12.31	13.15	11.3	13.43	43.81	13.15	45.92	9.78	4.74	12.61	10.46	15.84	21.22	12.44	9.83	11.95	19.39	17.41	15.08	20.57	24.31	12.69	7.15	28.82	49.75	1.53	34.8	59.22	37.05	43.26	41.07	45.34	23.02	11.8	11.83	9.28	20.38	18.58	17.91
Sez6	ENSMUSG00000000632	1.8	11.59	0.38	0.16	0.84	0.26	30.69	67.15	0.05	4.45	65.99	57.81	23.24	0.49	26.06	0.21	0.66	0.45	0.58	0.5	0.41	0.25	55.11	0.99	4.01	15.6	41.31	43.46	66.4	74.05	44.08	0.47	0.01	0.05	0.16	0.01	0.03	0.04	0.02	0.03	0.03	0.15	32.82	3.74	3.14	12.72	30.81	28.83
Haao	ENSMUSG00000000673	0.1	3.69	1.06	0.06	0.16	106.01	0.02	0.01	0.06	0.04	0.01	0.01	0.02	0.28	0.02	0.26	0.02	0.09	0.14	0.58	0.21	0.49	0.05	0.11	0.01	0.03	0.07	0.06	0.03	0.06	0.01	0.28	0.03	0.22	0.02	0.1	0.07	0.37	0.04	0.42	0.54	0.04	0.16	0.17	0.03	0.08	0.13	0.03
Cd52	ENSMUSG00000000682	0.66	1321.89	17.51	1.58	3.85	1685.73	0.75	0.77	27.24	1.3	2.7	0.46	0.7	8.34	1.01	9.89	2.75	3.28	5.47	6.29	11.1	11.3	3.03	3.16	1.64	2.58	1.62	1.22	1.15	0.79	1.28	783.79	6.1	2	0.23	3.03	3.34	4.99	8.61	11.88	14.92	2.68	1.85	3.6	2.8	3.23	2.58	1.34
Abhd15	ENSMUSG00000000686	1.11	36.39	2.65	1.24	19.82	1.92	0.28	0.31	3.89	0.38	0.25	0.21	0.39	1.26	0.22	2.15	2.74	0.92	1.23	0.83	1.13	1.52	0.55	2.24	1.35	1.84	1.47	0.67	0.92	0.7	0.17	12.94	0.4	0.77	0.09	0.45	0.44	0.55	0.7	1.42	1.35	0.46	0.9	3.08	0.98	1.62	1.11	0.9
Hoxb6	ENSMUSG00000000690	0.09	162.36	13.62	5.39	49.9	5.72	0.01	1.39	1.41	2.79	3.69	0.02	0.38	5.32	0	1.37	0.05	0.47	0.02	0.97	0.32	0.02	0.01	0.01	0.02	0.02	0.01	0.02	0.01	0.03	0	36.39	0.01	0.72	0.01	0.3	0.18	0.88	0.01	0.45	0.15	0.01	17.63	0.1	12.9	32.57	56.08	41.58
Loxl3	ENSMUSG00000000693	0.86	15.76	1.15	0.45	0.89	51.45	0.41	1.79	2.5	3.38	3.46	1.55	0.69	1.53	0.92	0.36	1.69	1.26	2.9	2.94	2.79	3.02	0.65	1.26	1.33	1.05	0.89	0.66	0.82	0.86	1.06	2.61	0.54	1.29	0.19	0.68	1	1	0.7	1.39	1.18	0.83	0.81	1.48	0.97	2.51	0.92	0.58
Tcl1b5	ENSMUSG00000000701	0.01	0.01	0.01	0.01	0.01	0.01	0.01	0.01	0.01	0.01	0.02	0.01	0.01	0.01	0.01	0.01	0.01	0.01	0.01	0.01	0.01	0.01	0.01	0.01	0.01	0.01	0.01	0.01	0.01	0.01	0.01	0.01	0.01	0.01	0.01	0.01	0.01	0.01	0.01	0.01	0.01	0.01	0.01	0.01	0.01	0.01	0.01	0.01
Btn1a1	ENSMUSG00000000706	0.14	0.19	0.09	0.01	0.02	0.74	0.07	0.06	0.01	0.14	0.05	0.07	0.13	1.32	0.02	0.02	0.06	0.15	0.09	0.03	0.07	0.02	0.04	0.04	0.09	0.08	0.02	0.04	0.04	0.05	0.05	0.05	0.07	0.24	0.06	0.54	1.35	0.79	0.86	0.6	0.48	0.04	0.08	0.02	0.01	0.03	0.03	0.02
Kat2b	ENSMUSG00000000708	1.98	7.37	12.88	19.92	25.65	20.93	7.07	11.3	18.73	6.95	11.1	10.15	30.84	12.49	6.75	6.16	4.33	5.4	4.62	7.45	11.71	12.32	3.92	4.62	10.66	14.3	13.48	12.66	11.98	11.54	8.63	12.34	19.68	9.38	7.84	20.61	21.79	13.96	29.32	18.33	20.8	15.73	8.31	4.57	11.13	10.09	15.79	14.88
Rab5b	ENSMUSG00000000711	4.22	72.65	22.97	20.63	26.68	75.42	40.94	39.5	128.82	21.69	37.98	41.82	38.44	23.12	28.77	10.65	22.04	22.21	25.92	23.6	23.77	28.99	41.25	21.97	24.24	30.51	28.97	32.57	37.41	42.76	26.62	37.97	16.86	22.47	4.98	17.33	23.96	19.51	17.94	21.18	23.2	17.66	35.87	25.63	22.67	31.6	31.6	34.03
Cryba1	ENSMUSG00000000724	0.12	0.02	0	0.02	0.01	0.02	0.02	0.24	0.18	3.1	0.21	0.24	0.01	0.01	0.01	0.01	0.2	4.19	14.62	0.07	0.01	0.83	0.09	0.06	0.14	0.16	0.16	0.09	0.04	0.06	0.11	0.01	0	0.02	0.02	0.01	0.04	0.02	0	0.01	0.01	0.01	0.07	0.24	0.39	0.4	0.18	0.07
Dnmt3l	ENSMUSG00000000730	60.49	0.59	8.25	5.42	4.83	3.52	0.01	0.01	1.76	0.01	0.02	0.02	0.23	0.31	0.05	0.12	0.21	0.11	0.36	0.54	0.18	0.59	0.01	0.06	0.01	0.06	0.12	0.01	0.01	0.01	0.07	0.97	0.06	0.03	0.01	0.2	0.04	0.29	0.01	0.03	0.12	0.06	0.35	0.1	0.01	0.28	0.01	0.13
Aire	ENSMUSG00000000731	48.25	1.73	0.06	0.03	0.04	0.1	0.12	0.34	0.11	0.63	0.42	0.34	0.06	0.53	0.17	0.26	0.21	0.06	0.25	0.38	0.11	0.25	0.19	0.27	0.1	0.14	0.12	0.1	0.13	0.19	0.08	0.51	0.02	0.27	0.03	0.24	0.2	0.08	0.12	0.67	1.75	0.02	0.15	0.18	0.15	0.18	0.09	0.1
Icosl	ENSMUSG00000000732	3.03	10.41	2.33	0.77	5.67	47.71	0.32	0.2	2.77	0.42	0.3	0.21	0.99	2.92	0.66	1.32	1.51	1.14	1.38	1.81	2.81	2.82	0.48	1.57	1.11	0.74	0.41	0.34	0.33	0.34	0.29	4.59	0.77	1.04	0.08	0.67	0.89	0.8	0.87	1.26	1.51	0.79	1.03	1.39	0.69	0.73	0.34	0.5
Spg7	ENSMUSG00000000738	102.32	235.01	23.1	15.07	115.62	23.65	12.89	35.53	28.18	35.85	40.06	34.1	28.98	79.86	20.14	77.27	33.95	20.46	36.13	27.94	22.57	25.12	28.19	33.41	28.15	37.24	29.64	23.42	29.93	31.38	22.1	37.88	34.93	37.03	7.17	27.5	48	36.8	38.32	38.31	38.95	17.96	29.79	34.31	22.65	38.03	30.29	25.37
Sult5a1	ENSMUSG00000000739	1.92	113.39	7.39	0.64	5.5	2.29	0.03	0.6	4.24	1.57	1.54	0.5	0.09	0.27	0.08	0.47	1.66	1.6	4.09	5.7	5.23	8.69	0.17	0.47	0.61	0.33	0.09	0.12	0.18	0.13	0.13	17.15	0.29	2.1	0.03	1.21	1	1.05	0.88	1.11	0.93	0.52	0.51	0.95	0.84	1.59	0.36	0.4
Rpl13	ENSMUSG00000000740	1740.68	2873.83	198.43	31.64	307.54	8683.61	94.2	178.86	1689.13	226.78	201.69	173.78	65.08	399.02	64.84	265.76	200.84	207.83	201.87	181.73	226.41	189.5	152.37	199.06	165.34	149.54	132.82	158.28	121.73	110.33	65.32	194.31	106.13	171.15	11.25	154.22	142.72	127.47	135.87	115.16	104.33	28.68	115.78	177.49	155.9	138.21	104.29	105.89
Chmp1a	ENSMUSG00000000743	71.45	369.2	21.31	7.03	32.54	116.12	14.95	37.65	29.89	23.45	33.17	39.49	19.6	58.58	20.94	37.88	23.75	14.07	25.49	24.96	20.61	27.8	44.24	25.1	20.09	26.64	33.09	33.46	40.64	43.34	20.39	32.66	14.76	21.33	2.18	10.73	17.17	16.05	11.97	16.83	19.21	9.81	36.24	25.75	13.86	28.08	35.34	27.27
Rpa1	ENSMUSG00000000751	66.64	36.4	8.49	9.17	14.35	69.28	20.47	40.7	16.08	70.71	48.32	26.2	39.91	11.03	17.61	7.5	42.44	27.76	29.81	22.42	17.06	19.25	11.34	44.45	28.95	31.64	22.31	14.87	14.7	14.92	15.24	15.8	12.63	29.19	4.19	18.73	25.29	17.89	16.92	18.01	20.04	8.88	11.42	33.32	18.81	20.45	12.74	10.07
Serpinf1	ENSMUSG00000000753	10.91	317.7	14.71	2	9.93	167.07	2.42	2.93	502.73	6.31	6.63	2.35	3.28	4.59	1.3	1.63	22.22	18.61	23.61	25.05	35	39.11	5.4	11.19	6	4.12	1.76	3.06	2.5	3.6	2.81	39.49	2.09	11.5	1.04	4.77	4	3.15	2.9	4.48	3.88	6.57	4.61	10.27	8.13	11.69	5.95	5.65
Tubgcp3	ENSMUSG00000000759	7.26	34.36	7.72	7.77	23.98	72.88	17.98	26.84	13.06	27.78	29.15	22.61	17.13	17.88	12.86	8.49	21.22	19.81	18.01	14.11	14.22	13.39	9.2	24.07	24.93	23.16	18.77	19.45	16.88	17.85	12.98	13.73	4.63	13.54	3.54	12.11	12.16	8.55	10.29	9.53	10.71	5.19	10	20.45	17.59	19.18	15.08	15.57
Oprm1	ENSMUSG00000000766	0.02	0.08	0.02	0.02	0.1	0.56	2.51	0.88	0.02	0.03	0.53	1.65	0.82	0.27	0.39	0.01	0.01	0.03	0.04	0.02	0.07	0.01	0.39	0.01	0.01	0.14	0.32	0.28	0.44	0.6	0.54	0.13	0	0.01	0.08	0	0	0	0	0.01	0.01	0.01	0.53	0.06	0.05	0.2	0.28	0.69
Polr3d	ENSMUSG00000000776	6.15	19.52	1.83	1.33	3.43	56.35	3.17	8.83	31.74	12.15	11.72	10.91	5.19	3.46	4.07	1.84	6.01	4.56	5.68	4.57	4.13	4.69	3.82	5.77	4.74	4.78	4.27	3.67	4.85	5.25	3.93	4.7	1.62	4.7	0.68	3.16	3.86	2.91	2.13	2.7	2.67	1.84	3.41	4.95	3.82	4.88	4.2	3.98
Tcf7	ENSMUSG00000000782	2.07	77.38	10.03	5.83	28.5	4.06	1.16	3.57	0.2	3.3	3.78	2.67	1.11	3.44	1.42	3.44	6.15	4.3	3.9	4.58	10.62	10.52	2.31	4.3	4.53	2.68	1.13	1.67	1.88	1.89	2.17	30.98	0.45	4.81	0.07	2.38	3.13	1.88	1.11	10.14	22.82	0.61	1.92	4.98	3.18	3.95	1.94	3.38
Ddx3x	ENSMUSG00000000787	16.8	34.61	30.28	77.55	17.01	115.5	46.7	134.04	111.35	412.52	171.83	97.87	111.99	27.67	67.5	5.45	66.97	76.19	63.42	53.34	48.73	43.95	44.53	72.36	75.23	75.1	59.36	54.1	50.56	52.02	71.34	34.8	20.63	44.73	19.52	37.88	43.85	30	34.61	29.77	30.44	26.54	41.28	49.48	66.44	64.87	48.33	44.58
Il12rb1	ENSMUSG00000000791	0.4	1.74	0.14	0.03	0.06	0.55	0.03	0.03	0.02	0.02	0.02	0.02	0.19	0.15	0.1	0.53	0.01	0.04	0.06	0.12	0.05	0.19	0.03	0.07	0.02	0.04	0.05	0.07	0.08	0.06	0.05	0.12	0.02	0.04	0.03	0.05	0.02	0.02	0.05	0.27	0.62	0.02	0.03	0.04	0.04	0.03	0.09	0.04
Slc5a5	ENSMUSG00000000792	2.16	1.05	0.22	0.07	0.03	0.4	4.48	0.17	0.04	0.12	0.19	0.31	0.74	0.18	1.39	1.03	0.14	0.13	0.08	0.09	0.19	0.21	1.2	0.15	0.16	0.22	0.23	0.29	0.57	0.67	0.94	0.08	0.03	0.07	0.03	0.02	0.03	0.03	0.01	0.09	0.15	0.01	1.65	0.19	0.2	0.18	0.3	0.62
Kcnn3	ENSMUSG00000000794	0.06	1.02	0.47	0.59	0.51	0.12	5.11	2.39	0.88	0.5	2.16	2.34	0.93	2.08	1.22	0.91	0.21	0.23	0.6	0.39	0.97	0.87	1.07	0.23	0.37	0.55	0.98	1.37	2.42	2.08	1.62	0.43	0.35	0.21	0.09	0.19	0.37	0.55	0.65	0.93	0.96	0.16	1.93	0.31	0.48	1.02	1.45	1.8
Usp32	ENSMUSG00000000804	2.43	7.18	7.02	12.02	2.08	17.08	31.34	29.52	3.42	24.64	32.29	36.68	39.51	3.78	41.73	0.8	6.08	8.13	9.53	6.88	8.4	5.69	10.27	6.13	11.84	12.2	12.75	20.35	14.27	16.41	32.44	8.4	3.04	7.21	1.93	7.56	7.93	5.48	9.86	4.63	6.03	3.8	15.18	6.64	14.77	15.64	17.48	27.03
Car4	ENSMUSG00000000805	1.48	42.21	1.59	0.21	1.16	2.28	6.59	0.45	96.33	0.49	0.43	0.92	36.45	127.83	13.1	9.36	3.43	1.39	0.98	0.2	0.34	0.48	10.3	3.29	1.11	1.26	1.39	2.84	1.98	2.22	9.71	20.26	25.1	26.82	0.8	8.64	3.81	2.3	0.58	0.66	0.88	3.77	11.76	6.78	2.5	2.99	4.34	3.92
Txnrd3	ENSMUSG00000000811	0.99	14.92	2.57	1.67	8.3	2.55	0.91	4.95	10.92	3.87	4.79	5.21	1.99	3.81	1.09	2.56	2.63	2.75	3.27	2.47	2.87	2.32	5.79	2.37	2.4	2.61	2.29	3.32	3.25	3.18	2.42	5.52	6.42	2.63	0.67	2.32	2.89	2.46	3.81	3.66	3.97	2.81	4.99	2.96	3.1	4.25	3.55	4.35
Fasl	ENSMUSG00000000817	0.02	0.05	0.01	0.03	0.02	1.21	0.03	0.27	0.04	0.05	0.2	0.23	0.13	0.03	0.05	0.13	0.04	0.01	0.11	0.16	0.01	0.01	0.07	0.01	0.13	0.13	0.01	0.14	0.23	0.15	0.06	0.06	0.08	0.01	0	0.01	0.04	0.12	0.01	0.22	0.35	0.02	0.38	0.04	0.03	0.25	0.21	0.3
Zfp512b	ENSMUSG00000000823	35.23	145.66	7.56	3.65	24.73	22.86	11.05	34.03	3.89	27.61	38.8	31.08	12.5	13.94	12.8	3.69	15.8	6.81	26.51	18.84	11.26	17.71	14.84	11.99	14.77	19.53	14.4	9.46	21.61	19.21	15.76	17.66	3.64	10.03	0.74	6.33	12.1	7	7.76	7.91	6.5	3.49	19.72	11.03	6.52	24.97	18.84	20
Dnajc5	ENSMUSG00000000826	38.68	108.16	15.85	17.76	28.48	27.4	118.01	107.06	14.87	53.66	92.32	119.13	114.28	41.21	71.27	16.26	33.75	25.19	35.01	32.36	27.59	30.67	87.3	33.79	35.07	46.67	54.59	52.69	72.64	82.94	62.46	52.3	21.66	33.35	5.19	22.91	31.85	27	25.15	27.27	28.11	18.51	96.63	36.9	30.92	52.17	73.79	85.22
Tpd52l2	ENSMUSG00000000827	27.39	74.88	29.81	14.69	12.98	141.95	26.85	44.41	234.91	79.25	54.57	46.81	52.77	17.57	31.52	6.14	28.53	24.38	26.08	23.92	24.24	26.2	20.05	25.7	22.4	21.52	22	23.93	22.16	22.52	30.83	21.83	15.08	24.09	4.47	17.62	17.06	17.74	20.05	17.97	19.78	17.1	20.88	26.61	20.62	19.12	18.81	16.59
Fmr1	ENSMUSG00000000838	5.08	32.98	10.94	20.12	5.41	21.37	47.78	64.19	9.3	152.75	81.33	80.65	47.83	21.01	45.56	2.57	29.78	27.24	35.64	28.76	24.17	22.78	14.6	28.2	31.27	33.44	27.55	18.77	27.08	29.9	49.73	31.29	7.98	23.33	4.35	18.73	27.97	16.11	17.71	16.35	16.18	4.09	18.07	22.99	26.33	34.51	23.05	22.33
Bcl11a	ENSMUSG00000000861	1.5	1.04	0.3	0.94	0.73	58.21	23.91	56.58	0.25	28.36	63.59	64.47	5.8	1.7	29.8	2.05	4.76	5.38	7.14	5.87	2.3	3.49	15.26	3.59	8.09	11.03	13.74	14.02	17.93	20.89	36.71	0.14	0.61	1.6	0.49	1.56	1.58	1.29	1.4	1.26	1.27	0.55	6.22	3.17	5.14	7.72	10.27	9.18
Il4	ENSMUSG00000000869	0.04	0.81	0.05	0.04	0.11	0.55	0.04	0.07	1.07	0.08	0.04	0.1	0.06	0.01	0.03	0.23	0.04	0.14	0.11	0.11	0.15	0.13	0.19	0.06	0.13	0.12	0.15	0.4	0.25	0.24	0.01	0.1	0.01	0.03	0.04	0.07	0.03	0.04	0.06	0.04	0.05	0.12	0.24	0.06	0.14	0.12	0.25	0.5
Pxmp4	ENSMUSG00000000876	3.46	50.85	8.24	3.73	15.96	26.28	4.5	2.93	57.48	2.25	2.85	3.14	2.94	10.64	3.39	11	4.16	4.3	5.7	7.19	7.73	9.83	5.69	3.6	3.17	3.46	3.81	4.89	4.42	4.37	3.05	14.06	12.19	6.76	1	6.43	6.25	7.71	9.9	8.3	9.16	6.61	7.46	5.04	3.74	4.49	4.89	5.51
Dlg3	ENSMUSG00000000881	2.44	7.88	2.04	7.27	3.36	2.87	21.5	17.44	3.36	20.38	21.89	19.66	14.98	6.45	22.27	5.59	17.93	8.93	17.04	9.14	6.37	5.03	3.15	20.66	10.05	26.83	15.33	18.7	10.75	13.69	24.37	4.82	0.59	7.5	0.4	4.02	5.98	1.98	2.56	1.44	2.46	0.87	4.17	16.86	11.63	18.97	11.16	13.18
Gnb1l	ENSMUSG00000000884	8.98	15.55	0.75	0.32	1.55	12.82	0.72	2.41	7.32	1.78	2.3	2.46	0.85	1.56	0.72	1.82	1.7	1.15	1.54	1.65	1.49	1.45	1.6	1.77	1.45	1.19	1.41	1.61	1.36	1.3	0.8	1.64	0.65	1.19	0.04	0.5	0.72	0.74	0.75	0.91	1.05	0.67	1.51	1.56	1.02	1.03	1.35	1.29
Dbh	ENSMUSG00000000889	0.04	0.84	35.74	10.91	53.26	0.08	0.04	0.24	0.08	0.28	0.24	0.21	0.67	0.92	0.03	0.18	0.1	0.05	0.06	0.02	0.5	0.14	0.02	0	0	0	0	0.01	0.01	0.01	0.04	0.06	0.27	0.08	0.04	0.09	0.04	0.12	0.19	0.62	0.13	0.63	1.8	0.79	0.38	0.34	0.42	0.51
Mmp11	ENSMUSG00000000901	46.54	18.23	1.58	1.19	8.89	23.94	1.21	6.4	15.49	9.04	8.28	4.17	0.4	4.42	0.3	2.01	4.11	5.69	10.84	11.65	5.86	10.96	1.52	2.36	2.57	3.14	2.3	2.21	1.96	2.28	0.29	3.03	1.19	2.82	0.1	1.86	2.49	2.65	2.11	3.01	2.61	1.64	0.76	3.48	2.88	5.33	2.94	1.64
Smarcb1	ENSMUSG00000000902	52.12	134.24	7.8	9.15	55.08	57.02	16.5	58.83	39.04	59.2	62.65	42.3	26.2	18.59	19.1	19.78	31.92	24.26	29.45	24.02	16.81	19.9	27.27	31.33	30.83	33.42	37.63	30.34	36.36	37.06	21.92	16.81	6.5	20	0.7	13.17	13.52	12.85	10.43	11.57	12.18	4.42	21.96	33.4	26.75	31.88	33.09	24.36
Vpreb3	ENSMUSG00000000903	0.44	1.3	1.29	0.02	0.4	132.25	0.02	0.03	0.65	0	0.05	0.04	0.1	1.96	0.02	5.9	0.31	0.22	0.26	0.26	0.45	0.55	0.37	0.22	0.28	0.03	0.04	0.17	0.18	0.1	0.02	0.08	0.17	0.31	0.02	0.31	0.09	0.13	0.19	0.13	0.25	0.45	0.25	0.19	0.08	0.25	0.34	0.38
Hip1r	ENSMUSG00000000915	12.15	210.48	1.33	0.26	2	107.57	2.69	4.14	5.08	2.4	4.64	5.68	6.8	6.9	5.92	9.42	3.43	1.22	3.64	3	2.44	4.6	8.51	3.11	2.55	4.59	4.96	5.64	9.3	11.01	4.89	10.92	2.71	2.45	0.16	0.79	1.88	1.68	1.73	2.96	3.54	0.86	10.14	4.01	1.86	5.11	7.04	8.19
Nsun5	ENSMUSG00000000916	27.01	37.56	2.26	0.89	9.14	40.34	5.88	11.63	13.08	7.38	10.69	11.11	7.46	6.16	4.56	4.89	9.44	5.44	8.05	7.46	4.69	7.12	3.88	9.96	6.38	6.89	7.57	5.73	7.75	8.09	4.72	5.1	2.19	6.04	0.39	2.79	3.37	4.01	2.9	4	4.34	2.6	3.77	8.59	4.63	6.11	6.03	3.98
Top1mt	ENSMUSG00000000934	4.06	16.14	6.72	1.85	3.75	18.05	0.99	2.33	37.07	2.16	2.69	4.37	2.52	1.3	2.49	1.04	1.34	1.25	1.47	1.5	2.32	1.88	2.44	2	1.69	1.34	1.41	2.16	1.94	2.15	2.54	1.76	1.03	1.59	0.12	1.48	1.44	1.31	1.3	1.21	1.33	0.43	2.31	1.6	1.42	1.5	1.95	2.6
Hoxa10	ENSMUSG00000000938	0.14	2.24	1.17	0.21	0.06	3.77	0.01	0.06	0.07	4.94	0.01	0	0	14.01	0.01	0	0.01	0.03	0.03	0.02	0.22	0.01	0	0	0	0	0.02	0	0.01	0.04	0.04	1.62	0.01	0.47	0.03	0.13	0.11	0.01	0.03	0.09	0.02	0	0	0.01	0	0	0.03	0.05
Hoxa4	ENSMUSG00000000942	0.02	3.07	0.59	0.08	0.87	3.18	0.01	2.42	25.32	2.04	3.43	0.07	1.03	0.48	0	1.11	0.05	0.17	0.06	0.12	0.74	0.13	0.01	0.01	0.01	0.01	0.02	0.01	0.01	0.01	0.01	0.95	0.07	0.46	0.01	0.53	0.22	0.4	0.19	0.34	0.17	0.13	6.33	1.21	5.96	5.3	8.01	11.32
Gm38393	ENSMUSG00000000948	8.07	0.29	0.16	0.5	8.13	3.88	11.53	3.89	0.6	2.75	3.16	2.58	3.48	0.84	2.52	3.29	1.49	0.96	0.82	0.76	0.32	0.22	1.4	1.32	1.4	2.08	3.39	2.26	2.32	2.05	2.26	0.12	0.27	0.24	0.67	0.59	0.35	0.25	0.34	0.23	0.34	0.27	4.13	1.23	1.76	1.37	2.91	4.38
Mmp14	ENSMUSG00000000957	20.41	110.28	11.56	5.29	25.88	44.41	1.7	12.59	33.57	18.31	19.27	8.68	1.86	29.66	1.1	14.39	8	10.01	22.06	22.46	28.16	29.58	4.33	6.48	7.94	8.6	6.56	5.95	6.95	6.65	1.87	15.83	6.67	11.32	0.58	9.31	14.81	11.37	12.01	12.92	11.21	2.17	5.56	8.89	7.43	13.36	5.93	5.26
Slc7a7	ENSMUSG00000000958	39.65	8.9	1.53	0.1	0.88	18.1	0.08	1.41	1.28	0.86	1.24	0.67	0.21	8.47	0.34	45.28	1.22	1.19	1.57	1.57	2.27	2.7	1.08	1.43	1.59	1.63	1.76	1.67	1.59	1.56	0.38	1.85	2.27	2.28	0.15	2.3	2.57	3.15	2.85	2.94	3.32	2.22	1.23	1.76	1.31	1.75	2.07	1.56
Oxa1l	ENSMUSG00000000959	15.36	73.49	10.97	4.24	52.62	70.82	4.66	11.1	132.7	6.71	9.95	9.49	7.47	20	4.64	22.44	10.52	10.08	9.39	9.1	9.12	8.5	10.71	11.59	11.87	9.9	9.58	11.3	9.85	10.24	4.93	14.22	19.1	12	1.92	12.03	11.87	11.68	14.8	12.34	14.77	12.65	11.5	9.68	8.9	8.27	9.75	11.89
Heatr6	ENSMUSG00000000976	7.19	14.26	1.96	1.53	7.79	27.27	3.11	10.68	9.65	7.46	10.11	8.84	4.11	5.76	3.06	4.92	5.02	3.71	5.71	5.47	4	4.35	3.47	5.38	6.28	6.33	7.41	5.41	7.87	7.11	3.22	4.47	1.58	3.39	0.45	2.45	2.61	2.53	2.78	2.74	2.61	1.02	4.89	5.54	4.83	6.51	6.92	5.57
Ccl3	ENSMUSG00000000982	0.32	0.47	0.38	0.32	0.67	5.3	0.29	0.48	4.97	0.23	1.63	0.36	0.07	0.2	0.12	0.43	0.26	0.35	0.24	0.1	0.42	0.32	0.49	0.2	0.25	0.24	0.28	0.28	0.44	0.42	0.18	0.35	0.13	0.11	0.01	0.44	0.11	0.23	0.32	0.34	0.28	0.1	0.46	0.41	0.39	0.4	0.56	0.54
Wfdc18	ENSMUSG00000000983	0.01	0.56	1.27	0.01	0.03	0.03	1.37	0.01	0.03	0.01	0.09	0.12	1.38	5.22	1.34	2.51	0.01	0.01	0.01	0.6	10.1	21.68	1.41	0.01	0.01	0.01	0.01	0.05	0.15	0.15	1.13	0.09	2.75	0.4	0.14	1.08	1.45	2.37	2.66	5.03	4.87	0.01	0.05	0.01	0.01	0.01	0.01	0.01
Icam4	ENSMUSG00000001014	2.48	1.38	0.37	0.06	0.52	46.96	0.06	0.01	0.05	0.99	0.01	0.01	0.06	0.08	0.21	0.11	0.44	0.53	0.18	0.13	0.07	0.05	0	0.64	0.57	0.16	0.02	0.01	0.02	0.01	0.3	0.03	0.11	1.74	0.06	1.93	0.65	0.52	0.12	0.2	0.23	0.09	0.01	0.57	0.44	0.19	0.02	0.02
Ilf2	ENSMUSG00000001016	42.56	71.05	12.09	19.94	12.9	55.18	78.92	180.64	10.8	293.13	224.42	170.46	83.99	12.53	52.76	5.92	64.58	61.97	52.26	42.69	25.66	30.25	34.31	63.15	61.01	60.41	65.36	53.95	59.02	59.14	55.02	32.49	10.13	32.04	4.43	23.69	23.42	20.56	17.9	17.95	17.82	10.59	31.64	57.36	56.61	50.75	52.3	40.71
Chtop	ENSMUSG00000001017	23.51	78.14	29.28	31.67	42.36	52.3	133.47	189.88	14.97	223.17	213.72	185.64	113.11	34.01	78.24	23.64	78.15	49.17	84.91	73.14	37.9	63.17	78.19	79.1	58.34	96.82	89.85	59.1	92.65	89.61	81.53	38.37	31.39	54.02	15.51	26.86	46.74	38.41	24.81	39.39	39.88	19.98	69.26	73.87	51.26	86.12	80.5	50.06
Snapin	ENSMUSG00000001018	3.62	31.07	19.83	15.26	18.3	98.17	25.66	25.83	172.35	17.98	26.63	24.43	33.59	8.78	23.38	4.22	11.62	11.88	15.25	17.3	16.25	19.43	16.66	12.38	12.99	14.64	15.25	15.88	16.01	16.52	25.47	20.52	16.41	15.11	5.84	13.71	14.87	14.47	16.49	14.84	16.52	18.91	21.42	13.14	13.19	16.98	18.5	17.64
S100a4	ENSMUSG00000001020	0.7	46.76	14.75	0.68	0.31	313.12	0.77	0.54	29.84	0.68	1.01	1.94	0.72	3.33	2.05	0.16	0.58	2.74	4.64	14.45	15.5	22.43	1.91	0.36	1.01	1.35	0.82	1.45	0.51	0.83	2.33	12.39	3.47	0.32	0.08	2.53	1.68	2.26	2.46	4.24	7.13	3.29	2.25	0.17	0.84	1.04	0.93	1.12
S100a3	ENSMUSG00000001021	0.79	0.88	0.01	0.03	0.03	0.05	0.03	0.07	0.32	0.01	0.09	0.07	0.1	0.06	0.15	0.04	0.08	0.02	0.03	0.11	1.77	15.22	0.14	0.03	0	0.02	0	0.02	0.05	0.02	0.2	0.15	0.03	0.1	0.03	0.02	0.09	0.08	0.08	0.16	0.4	0.02	0.4	0.07	0.06	0.13	0.44	0.8
S100a5	ENSMUSG00000001023	0.03	0.03	0.01	0.03	0.01	0.01	0.03	0.01	0.01	0.03	0.01	0.04	0.01	0.01	0.01	0.23	0.11	0.01	0.45	0.11	0.47	1.42	0.28	0.08	0.01	0.14	0.05	0.05	0.01	0.01	87.99	0.06	0.01	0.01	0.03	0.01	0.01	0.01	0.01	0.01	0.01	0.07	0.01	0.08	0.01	0.01	0.01	0.01
S100a6	ENSMUSG00000001025	116.57	262.51	123.89	2.88	6.54	1090.06	3.1	3.7	176.59	2.16	4.08	11.8	4.2	318.56	5.92	23.9	5.54	6.38	11.9	24.35	65.69	113.25	11.71	6.47	6.91	5.78	5.4	6.48	4.16	3.46	5.53	62.31	24.38	7.83	1.12	10.15	10.13	9.98	11.79	15.34	15.1	11.54	16.8	4.66	6.12	8.11	10.96	11.06
Scn4a	ENSMUSG00000001027	0.05	0.27	0.03	0.07	0.03	0.94	0.01	0.01	0.93	0.07	0.06	0.03	0.02	0.04	0.01	0.02	0.07	0.05	0.07	0.19	1.1	0.57	0.04	0.06	0.06	0.02	0.03	0.02	0.02	0.03	0.03	0.13	0.32	0.31	0.18	0.2	0.11	0.06	0.22	0.16	0.22	2.3	0.03	0.06	0.03	0.03	0.03	0.02
Icam2	ENSMUSG00000001029	0.74	66.07	4.27	5.37	7.81	23.72	3.25	2.66	17.46	2.62	3.08	2.81	1.27	2.27	1.21	2.51	2.94	3.69	4.13	4.13	6.26	6.08	1.26	2.56	2	1.37	1.7	2.64	1.94	1.83	1.22	7.74	10.45	9.97	1.18	10.3	9.73	12.14	15.39	12.7	16.49	6.56	1.32	2.61	2.42	1.97	2.02	2.37
Mapk7	ENSMUSG00000001034	41.63	77.29	2.37	3.36	10.93	19.5	3.9	29.25	2.42	27.82	28.9	23.28	9.89	7.58	5.33	4.49	13.44	6.6	13.39	9.67	6.81	7.88	7.61	11.33	10.17	12.4	12.41	9.02	14.89	15.33	5.23	4.85	1.49	6.14	0.08	2.83	4.5	3.72	2.6	3.71	3.66	1.61	5.75	13.49	6.09	11.9	10.41	7.57
Epn2	ENSMUSG00000001036	6.95	30.28	4.13	2.53	7.21	14.8	22.01	21.01	43.25	8.85	18.61	29.1	32	7	21.77	2.54	7.28	6.79	7.95	8.31	7.44	8.12	20.06	6.7	8.91	10.28	12.29	17.74	18.7	23.97	18.68	12.88	4.61	6.64	1.74	5.95	6.84	5.49	6.5	5.8	5.4	4.1	16.48	6.94	7.56	12.03	14.66	19.36
B9d1	ENSMUSG00000001039	72.2	70.47	2.15	0.19	3.12	6.42	3.94	6.88	21.81	7.35	7.64	5.06	4.14	2.8	4.35	1.33	5.16	3.42	3.9	3.66	3.63	4.22	2.9	5.91	4.54	3.79	4.99	5.2	4.44	3.78	4.1	4.67	0.65	1.97	0.23	1.34	1.08	1.47	1.48	1.46	1.33	0.93	3.07	5.73	3.64	3.49	4.5	3.35
Sec24b	ENSMUSG00000001052	9.78	49.18	11.98	10.92	43.76	22.9	14.09	31.44	12.07	33.9	36.18	30.78	24.41	25.15	16.25	18.21	29.69	19.56	25.66	22.51	23.35	23.79	15.72	27.48	27.04	25.02	19.61	18.1	20.15	24.52	19.89	20.19	8.63	25.53	2.73	18.07	24.47	17.47	17.34	17.7	18.23	7.88	20.42	26.64	19.25	26.52	21.22	25.73
N4bp3	ENSMUSG00000001053	41.72	102.53	0.69	0.06	1.68	31.99	0.24	0.97	14.47	0.9	1	1.28	1.36	1.36	0.67	0.73	0.98	0.47	1.41	1.08	1.94	2.43	1.06	1.21	0.64	0.58	0.47	0.49	0.61	0.68	0.56	2.67	1.03	0.56	0.06	0.28	0.47	0.76	0.65	1.03	1.37	0.49	1.75	1.1	0.34	0.78	0.77	1.19
Rmnd5b	ENSMUSG00000001054	25.65	53.42	7.9	4.4	52.75	68.93	9.73	14.49	26.33	6.69	12.37	14.49	10.23	16.24	9.86	10.81	7.3	6.95	9.28	9.28	9.15	10.58	15.7	7.97	8.59	8.92	11.76	16.95	15.04	17.2	7.6	15.15	5.2	7.44	0.71	5.61	5.64	6.34	6.38	6.34	7.55	2.89	12.85	8.51	7.64	10.45	15.26	15.37
Nhp2	ENSMUSG00000001056	547.75	199.4	9.13	1.84	11.59	255.44	3.68	15.19	75.52	29.47	18.37	15.68	7.78	9.79	10.16	13.34	22.81	13.1	11.53	10.99	12.57	11.48	11.71	23.77	12.76	10.68	11.09	11.13	8.41	8.17	8.68	12.46	4.66	15.48	0.28	9.13	7.51	8.21	6.97	6.05	6.86	2.14	9.07	19.19	11.26	8.4	8.55	8.88
Vps9d1	ENSMUSG00000001062	15.71	101.1	5	1.99	31.7	29.31	9.59	22.25	5.88	9.75	17.27	17.63	10	18.65	10.58	15.13	7.84	5.55	11.74	9.84	7.84	9.3	16.64	7.48	8.85	10.63	11.96	12.19	15.34	17.4	9.46	8.1	4.71	6.66	1.25	5.32	6.44	5.76	6.36	6.8	6.59	3.94	19.37	9.46	7.5	13.1	16.62	18.37
Zfp276	ENSMUSG00000001065	12.98	59.35	2.3	1.45	9.78	44.88	2.11	6.92	7.14	6.33	7.24	5.69	4.9	8.05	3.34	5.42	7.35	3.58	8.35	6	4.65	6.29	2.5	5.68	5.9	6.16	5.79	4.08	6.24	6.97	3.25	5.62	2.04	4.75	0.51	2.57	4.03	3	3.22	3.74	4.1	1.71	3.51	7.72	3.86	7.7	5.86	4.37
C1ql4	ENSMUSG00000001076	1.92	4.04	0.04	0.02	0.01	2.98	0.02	8.01	0.03	7.36	7.31	3.12	0.72	0.01	0.01	0.03	0.07	0.16	0.07	0.03	0.02	0	0.05	0.01	0.02	0.17	0.02	0.02	0.06	0.06	0.01	1.76	0.03	0.04	0.02	0.05	0.08	0.02	0.07	0.04	0.02	0.01	1.04	0.99	1.96	3.75	1.58	1.16
Mfsd10	ENSMUSG00000001082	297.84	122.18	4.02	0.36	16.42	418.73	2.66	12.68	26.16	7.11	11.73	13.72	5.99	9.57	4.14	9	6.38	4.6	7.73	7.28	6.74	8.12	5.52	6.77	5.84	5.66	5.99	5.31	6.6	7.86	4.27	5.25	1.95	6.1	0.06	3.87	4.62	4.42	3.75	4.94	5.04	1.3	5.45	6.07	4.02	5.43	5.57	5.16
Luzp1	ENSMUSG00000001089	9.21	17.46	7.69	8.61	8.11	1.62	27.29	21.53	11.57	34.06	21.45	16.28	60.48	25.11	30.13	13.95	33.17	22.32	26.57	28.7	18.12	24.23	9.2	33.57	24.12	19.35	20.2	10.1	13.96	12.01	21.52	20.16	16.62	23.91	3.86	18.11	18.68	19.49	18.34	21.58	20.28	12.99	15.79	25.42	20.4	16.96	14.87	10.6
Slc13a2	ENSMUSG00000001095	0.02	3.14	0.22	0	0.05	0.06	0	0	0.25	0.01	0.01	0	0	52.53	0	40.5	0.02	0.03	0.02	0.42	0.04	0.13	0.02	0.04	0.04	0.02	0.02	0.02	0.02	0.02	0	1.81	0.08	0.02	0	0.02	0.03	0.02	0.02	0.08	0.55	0.02	0.03	0.02	0.02	0.02	0.03	0.05
Kctd10	ENSMUSG00000001098	13.75	35.1	9.64	5.45	15.41	381.97	7.51	16.43	205.67	17.91	16.86	12.76	6.15	28.34	6.02	12.07	15.75	13.61	15.7	13.65	14.57	16.34	10.04	12.42	11.67	12.71	11.69	12.16	11.92	13.07	6.35	13.38	7.74	15.13	1.89	11.95	14.71	11.95	13.46	14.03	15.47	5.24	6.58	16.13	12.97	15	10.99	8.45
Poldip2	ENSMUSG00000001100	51.85	179.92	25.69	14.8	57.97	23.16	23.28	51.08	135.36	41.03	56.58	50.09	49.25	20.74	36.1	12.86	33.86	27.66	34.35	30.42	27.7	30.6	33.07	28.35	27.09	31.13	32.85	35.64	39.97	40.57	32.37	36.18	36.66	31.23	5.88	23.88	27.27	26.53	28.1	30.09	34.79	30.73	32.2	26.98	22.72	31.75	34.87	31.41
Sebox	ENSMUSG00000001103	0.09	0.01	0.03	0.01	0	0.03	0.79	0.07	0.03	0.04	0.09	0.08	3.65	0.01	0.71	0	0.01	0.01	0.01	0.01	0.07	0.07	0.15	0.01	0.05	0.04	0.16	0.45	0.15	0.12	0.59	0.01	0.01	0.02	0.01	0.01	0.01	0.01	0.01	0.02	0.01	0.02	0.14	0.02	0.02	0.04	0.11	0.1
Ift20	ENSMUSG00000001105	9.89	93.45	30.58	7.69	38.4	237.7	17.27	22.72	240.13	26.96	28.84	26.17	21.56	23.31	20	40.55	16.23	21.34	24.51	29.36	29.69	32.03	24.15	14.18	15.31	16.94	18.4	22.15	20.08	20.67	19.99	33.86	18.4	17.09	3.09	17.59	17.6	17.49	18.21	18.13	18.21	6.28	23.34	16.24	16.94	20.52	21.24	20.87
Col6a1	ENSMUSG00000001119	1.83	433.49	51.75	17.68	51.58	32.61	4.35	6.92	47.9	5.6	14.25	6.26	1.91	35.92	10.66	11.04	2.82	5.01	26.88	46.05	112.1	122.93	4.49	0.96	2.74	3.71	1.48	2.55	2.36	4.3	23.35	62.6	18.21	5.14	1.37	4.93	10.34	14.54	16.04	31.25	32.59	8.27	7.3	3.42	4.05	14.94	7.46	7.08
Pcbp3	ENSMUSG00000001120	5.61	113.17	23.05	5.61	19.26	2.53	21.24	19.81	4.29	21.91	22.01	21.53	39.15	5.6	20.2	2.86	15.09	5.65	12.63	6.02	4.41	6.29	18.93	15	8.51	13.32	12.27	8.52	13.83	14.95	103.84	21.56	1.4	4.55	0.16	1.4	2.84	2.7	1.14	3.27	2.78	1.59	22.95	21.93	7.05	16.12	17.63	10.24
Lgals9	ENSMUSG00000001123	3.3	83.3	47.02	4.48	12.78	43.58	2.69	1.88	18.92	1.3	4.44	4.21	1.84	26.51	2.69	135.77	1.73	3.38	5.59	12.37	32.55	31.1	14.38	1.6	2.46	3.46	2.58	5.87	4.98	5.12	2.64	20.24	42.51	13.99	0.7	25.57	35.14	41.03	40.16	46.68	57.86	9.37	15.89	3.3	4.16	6.27	7.48	8.28
Araf	ENSMUSG00000001127	21.85	192.91	32.29	28.13	84.34	145.19	203.67	70.23	70.92	39.18	72.17	75.92	71.55	54.42	37.71	58.78	31.51	20.76	34.9	35.22	28.22	35.77	93.09	30.85	30.64	42.02	56.51	68.47	72.78	85.05	44.35	83.79	25.92	39.59	17.36	28.17	32.96	30.62	28.64	30.62	33.22	23.14	124.24	34.39	31.22	48.26	88.36	106.22
Cfp	ENSMUSG00000001128	3.32	70.12	6.09	0.07	3.12	245.23	0.46	3.09	18.3	2.51	3.26	2.47	2.69	3.07	1.37	1.17	1.24	0.95	1.46	2.54	2.68	2.87	1.08	1.35	1.85	1.91	1.92	1.82	2.29	2.07	1.36	2.53	1.19	0.95	0.07	1.1	0.92	1.16	1.2	1.63	1.92	0.67	1.29	1.14	1.03	1.63	2.28	1.9
Timp1	ENSMUSG00000001131	69.91	31.72	6.45	4.04	10.54	47.71	0.03	1.1	1.56	2.42	3.32	2.01	0.28	2	0.16	0.62	1.62	1.63	2.23	2.49	7.68	5.54	0.49	1.04	0.83	0.49	0.44	0.56	0.35	0.39	0.22	4.13	3.66	3.57	0.03	4	4.14	4.34	4.1	3.33	2.83	1.64	0.78	1.37	1.11	1.26	0.64	0.61
Uxt	ENSMUSG00000001134	4.79	19.9	8.04	2.55	2.78	683.39	2.5	7.13	1056.39	12.21	9.46	4.94	4.2	4.58	3.14	2.58	7.02	5.04	5.18	4.98	4.45	5.23	3.45	6.99	5.66	5.78	6.43	5.1	4.42	3.89	3.4	9.79	7.28	6.57	1.23	4.27	4.84	4.98	4.89	4.61	5.09	5.03	3.32	7.2	5	4.61	3.96	2.52
Cnnm3	ENSMUSG00000001138	8.58	15.86	3.37	1.98	13.79	14.6	3.08	5.94	8.63	3.85	6.04	5.43	6.78	6.27	3.04	2.94	3.31	3.73	4.56	3	4.29	3.58	4.03	2.76	6.17	3.62	5.04	5.21	5.1	4.92	3.01	4.01	1.78	1.87	0.4	2.6	2.55	1.97	3.3	2.69	1.94	1.48	4.93	3.09	4.64	4.1	4.18	5.69
Lman2l	ENSMUSG00000001143	4.54	43.2	4.43	4.96	7.83	43.68	7.39	21.68	33.46	18.16	20.84	17.78	14.14	4.36	9.47	1.53	10.69	5.24	11.55	8.48	5.32	8.13	5.8	10.71	6.47	11.96	10.08	6.36	11.71	11.49	10.92	8.24	3.8	9.85	0.9	4.85	9.55	7.87	5.45	7.77	8.34	4.92	7.74	11.06	6.07	12.86	12.07	7
Mcm3ap	ENSMUSG00000001150	20.43	22.21	1.89	2.09	5.42	10.1	4.91	12.99	3.82	11.33	13.27	11.52	7.86	4.64	6.17	2.69	9.27	6.07	8.81	5.83	5.17	4.32	3.67	8.9	8.9	10.55	6.38	5.99	6.69	8.06	5.95	5.1	1.76	5.29	0.7	3.64	5.69	2.94	3.75	3.28	3.37	2.13	3.46	7.97	5	10.14	6.23	6.51
Pcnt	ENSMUSG00000001151	17.64	4.92	1.08	0.73	1.6	69.26	1.08	2.97	7.17	6.18	3.64	2.09	3.55	2.61	2.3	1.01	4.59	1.87	3.73	2.9	2.08	2.89	0.75	4.41	3.01	4.45	3.08	1.38	2.49	2.2	1.88	1.8	1.27	2.98	0.87	1.53	2.84	1.83	1.5	2.13	2.28	1.98	1.04	3.68	2	3.32	1.71	0.94
Ftcd	ENSMUSG00000001155	0.04	3.05	1.28	0.02	0.06	2.36	0.02	0.01	0.04	0.37	0.01	0.04	0.01	0.01	0.01	0.01	0	0.01	0.02	0.12	0.03	0.03	0.04	0.01	0.01	0	0.01	0	0.02	0.04	0.01	1.47	1.51	1.53	0.04	0.77	1.07	1.02	0.84	1.1	1.19	0.01	0.03	0.01	0.01	0	0.03	0.02
Mxd1	ENSMUSG00000001156	1.21	10.08	3.21	2.34	4.32	18.22	8.39	11.99	0.76	9.82	11.2	8.55	9.37	138.03	7.31	73.44	6.34	7.85	10.27	6.98	5.98	8.79	5.08	4.95	9.28	14.8	11.52	9.68	13.02	12.87	6.91	3.87	2.41	5.29	0.51	5.61	8.48	5.17	4.69	5.05	5.16	1.68	6.56	9.81	10.02	17.77	13.56	10.49
Gmcl1	ENSMUSG00000001157	1.57	9.34	3.67	4.05	13.9	26.12	10.96	17.89	16.03	15.85	19.1	16.34	12.27	10.78	8.69	9.88	8.47	11.38	15.06	10.02	7.25	8.16	5.51	6.82	9.97	12.11	9.61	8.64	11.09	10.35	8.81	6.28	1.59	5.27	0.65	4.16	5.47	3.29	4.15	3.91	3.63	0.85	6.09	8.41	10.6	14.54	9.38	9.42
Snrnp27	ENSMUSG00000001158	8.18	43.92	36.76	18.63	10.69	60.8	60.49	78.38	77.84	133.79	116.62	104.69	80.55	15.95	58.77	9.52	33.93	34.03	32.83	33.82	26.28	26.85	31.98	34.67	33.06	35.22	34.99	30.07	30.55	27.44	54.85	18.89	21.18	27.18	8.91	23.85	23.8	19.2	19.75	19.27	18.1	13.29	28.89	31.92	29.84	30.43	30.15	24.07
Oas1c	ENSMUSG00000001166	0.25	1.64	1.58	0.14	0.43	30.69	0.1	0.09	2.17	0.12	0.13	0.15	0.25	0.39	0.28	0.55	0.23	0.17	0.24	0.26	0.22	0.35	0.52	0.28	0.22	0.36	0.32	0.29	0.22	0.25	0.17	0.63	0.57	0.26	0.02	0.33	0.29	0.3	0.3	0.55	0.49	0.12	0.45	0.23	0.23	0.37	0.4	0.36
Oas1h	ENSMUSG00000001168	0.01	0.01	0.01	0.01	0.01	0.08	0.01	0.01	0.01	0.01	0.01	0.03	0.01	0.01	0.01	0.01	0.01	0.01	0.01	0.01	0.01	0.01	0.03	0.01	0.01	0.01	0.01	0.01	0.01	0.01	0.02	0.01	0.01	0.01	0.01	0.01	0.01	0.01	0.01	0.01	0.01	0.01	0.05	0.07	0.01	0.01	0.01	0.01
Ocrl	ENSMUSG00000001173	0.59	19.4	4.55	10.21	6.59	60.69	10.88	13.95	38.99	8.96	14.41	14.88	13.65	2.45	11.95	0.54	4.27	4.86	6.4	6.01	4.81	5.1	4.39	4.53	5.79	6.37	5.35	5.92	5.93	6.36	11.76	13.43	1.35	3.18	1.08	3.11	3.33	2.71	3.87	2.91	2.95	1.98	6.06	3.95	4.77	6.61	6.21	8.7
Calm1	ENSMUSG00000001175	187.22	456.65	250.11	145.89	439.94	118.63	2831.85	491.31	196.81	393.58	420.7	537.02	694.23	870.52	1016.11	984.55	264.44	233.17	269.03	285.94	295.87	307.03	945.11	288.97	267.39	384.99	439.38	510.24	480.9	485.6	847.3	305.07	166.17	219.69	31.85	168.93	192.67	181.79	160.48	167.98	169.06	48.36	939.27	323.86	289.19	366.17	500	592.43
Agpat3	ENSMUSG00000001211	29.97	519.27	72.85	25.37	210.27	8.99	50.79	24.12	112.07	14.21	18.7	22.4	52.16	42.92	41.56	53.1	24.44	20.4	36.52	33.57	53.1	67.35	59.95	25.78	35.19	36.69	31.37	36.37	47.26	50	35.05	194.29	113.55	30.21	7.16	20.97	31.58	25.95	40.21	41.89	41.81	47.96	77.7	29.43	25.88	39.65	34.81	51.66
Slc26a3	ENSMUSG00000001225	0	3.17	0.6	0.02	0.13	3.36	0.07	0.07	0.15	0.03	0.06	0.06	0.06	156.66	0.05	23.19	0.02	0.02	0.02	0.05	0.12	0.26	0.2	0.06	0.19	0.17	0.16	0.26	0.2	0.17	0.05	6.29	1.35	0.2	0.16	0.08	0.17	0.07	0.48	0.11	0.55	0.85	0.14	0.08	0.11	0.02	0.08	0.07
Sema6b	ENSMUSG00000001227	12.44	53.96	0.46	0.25	3.58	3.02	1.61	3.45	1.37	0.64	2.48	4.04	3.58	0.75	4.81	1.28	0.39	0.45	1.6	0.79	1.63	1.49	6.22	0.2	0.66	1.81	1.53	3.94	4.99	3.77	4.89	0.83	0.27	0.25	0.12	0.07	0.17	0.18	0.22	0.37	0.31	0.32	4.74	1.07	0.79	3.65	3.89	6.69
Uhrf1	ENSMUSG00000001228	209.19	19.98	1.05	1.35	1.99	228.82	0.83	25.08	2.59	93.08	31.94	8.91	0.31	9.33	0.51	7.59	21.06	7.73	11.32	9.12	5.64	7.65	0.69	24.76	14.41	13.71	9.24	3.15	4.32	3.65	0.68	3.55	0.91	10.87	0.08	3.68	6.34	5.02	2.95	4.83	6	0.32	1.43	17.75	5.44	6.87	2	1.04
Dpp9	ENSMUSG00000001229	20.76	80.99	3.01	1.4	14.07	12.59	4.41	10.42	6.89	9.33	10.33	7.89	8.75	10.78	6.64	8.08	11.84	6.28	10.17	7.99	7.94	8.96	4.43	12.32	11.27	11.05	7.89	5.48	7.46	7.75	6.35	6.75	2.87	7.87	0.76	4.81	6.62	5.13	4.33	5.38	5.82	4.34	4.63	11.32	5.61	9.16	5.98	5.71
Ramp2	ENSMUSG00000001240	1.89	70.2	6.1	2.2	17.98	76.56	5.6	9.4	194.74	6.58	9.66	10.28	5.36	5.63	5.7	4.66	5.86	5.24	7.15	6.98	11.59	11.41	8.67	4.94	5.08	3.98	4.26	7.15	4.93	6.06	6	15.66	14.26	15.99	1.23	17.84	20.14	18.34	22.54	17.26	17.14	10.4	9.57	5.8	5.05	5.15	7.57	9.13
Lsr	ENSMUSG00000001247	55.73	133.95	1.03	0.1	2.85	20.51	0.7	2.16	1.83	2.03	2.3	1.87	0.83	42.48	0.78	71.44	5.62	2.98	4.36	4.27	3.89	7.15	4.42	7.54	5.03	4.17	3.36	3.09	3.03	3.78	0.81	9.76	0.63	4.79	0.03	1.94	2.21	1.89	1.01	2.19	2.1	0.42	4.3	4.24	1.89	2.99	2.93	3.35
Gramd1a	ENSMUSG00000001248	32.95	75.42	5.11	2.95	33.63	166.76	21.66	65.19	38.47	31.47	57.48	56.04	14.41	9.53	14.57	9.36	15.65	11.11	17.06	12.77	9.99	11.25	28.36	12.2	20.73	27.54	28.87	28.33	39.48	44.01	13.77	8.46	3.87	10.42	0.98	7.49	10.49	7.45	7.34	7.91	8.61	3.71	22.44	19.55	16.86	31.8	35.93	30.52
Hpn	ENSMUSG00000001249	7.32	25.59	1.66	0.02	0.18	294.81	0.3	0.06	2.46	0.27	0.11	0.07	0.65	2.49	0.24	2.04	1.14	0.71	1.11	1.55	1.23	1.45	0.12	0.46	0.09	0.17	0.05	0.02	0.08	0.13	0.19	2.38	0.39	2.58	0.08	0.76	0.52	0.8	0.43	0.87	0.79	0.18	0.31	1.04	0.25	0.67	0.2	0.17
Gabrg1	ENSMUSG00000001260	0.04	0.02	0.02	0.04	0.01	0.02	59.78	2.99	0.01	0.34	2.62	12.14	6.2	0.01	6.28	0.01	0.02	0.03	0.03	0.01	0.05	0.02	5.38	0.04	0.15	0.41	0.79	2.55	1.99	2.75	7.69	0.01	0.01	0	0.02	0.01	0.01	0.01	0.02	0.01	0.01	0.01	7.89	0.16	0.21	0.39	1.32	5.21
Ckb	ENSMUSG00000001270	1408.66	2530.86	5.07	2.07	16.34	83.28	144.99	122.41	33.78	111.19	110.03	91.39	331.03	63.01	165.18	135.05	38.44	28.07	22.55	7.61	12.83	15.67	107.24	105.8	150.98	159.15	157.58	103.32	102.61	94.25	194.89	27.03	21.09	33.02	1.24	26.66	23.8	19.24	16.48	20.96	26.14	4.85	164.81	156.75	122.12	106.74	108.96	95.72
Sp1	ENSMUSG00000001280	18.7	14.92	5.78	10.76	15.43	12.24	5.54	16.94	3.47	25.25	20.48	10.89	9.96	20.67	5.75	7.7	22	20.6	22.55	21.39	25.03	18.94	4.29	22.67	23.78	20.57	14.76	11.78	11.22	12.55	6.26	20.33	4.79	13.21	2.81	12.92	13.42	7.75	14.1	9.98	10.5	6.84	6.69	13.6	17.62	16.55	10.65	9.6
Itgb7	ENSMUSG00000001281	37.06	17.05	0.51	0.13	0.66	9.09	0.04	0.07	0.31	0.1	0.11	0.07	0.69	2.41	0.11	2.75	0.63	0.51	1.01	0.97	1.25	2.53	0.23	0.22	0.2	0.27	0.12	0.15	0.14	0.13	0.09	0.97	0.22	0.37	0.04	0.26	0.22	0.37	0.31	2.17	2.3	0.39	0.58	0.18	0.15	0.32	0.3	0.26
Myg1	ENSMUSG00000001285	34.46	59.4	7.18	2.45	16.32	403.48	8.37	21.27	161.99	22	21.29	16.83	15.08	10.17	10.18	6.76	13.9	10.35	12.51	11.05	8.5	10.31	9.4	14.44	12.48	11.81	13.38	11.12	11.36	12.11	9.81	9.38	4.05	9.78	0.68	7.38	6.49	6.64	6.92	6.44	6.79	2.99	8.83	13.12	10.05	9.14	10.19	8.25
Rarg	ENSMUSG00000001288	30.76	33.97	3.04	2.11	7.39	170.11	0.66	1.92	35.12	5.34	3.98	1.96	1.96	6.67	1.45	1.78	16.73	12.5	24.09	25.06	13.93	22.19	0.93	5.96	3.68	2.88	0.73	0.9	1.19	1.45	1.3	6.79	1.01	2.88	0.28	2.18	2.34	1.74	1.34	2.35	2.03	2.39	0.82	4.6	3.57	8.53	1.24	1.23
Pfdn5	ENSMUSG00000001289	115.16	1095.11	172.7	33.41	22.37	164.35	100.32	304.11	78.92	437.35	419.54	383.8	252.85	48.49	290.47	19.14	106.54	123.9	130.32	130.33	131.77	114.14	172.74	97.74	103.26	104.17	144.37	172.52	139.41	131.17	292.19	190.34	95.65	81.47	9.43	86.48	78.66	93.84	114.72	81.99	80.38	57.16	160.32	102.7	106.3	106.56	147.86	162.83
Efnb2	ENSMUSG00000001300	5	9.37	1.88	2.21	6.19	9.08	9.48	22.88	15.83	13.04	17.17	20.48	2.78	26.19	4.69	10.92	12.47	13	18.19	11.34	10.58	10.05	11.35	11.22	18.36	22.71	16.04	18.73	24.26	23.5	5.05	7.52	2.05	7.58	1.34	6.08	9.5	4.08	5.82	4.96	3.42	3.27	3.78	12.53	12.37	22.35	8.23	7.99
Rrp15	ENSMUSG00000001305	17.24	13.05	4.27	2.9	1.53	38.56	2.76	15.48	19.65	80.34	25.69	21.28	8.66	1.73	7.8	0.47	10.93	9.01	7.88	7.16	6.54	6.84	2.88	12	7.27	6.31	5.17	4.4	4.13	4.42	9.18	3.23	2.14	8.22	0.47	4.82	4.79	4.26	3.35	3.41	4.01	1.51	2.89	7.96	6.65	4.75	3.73	3
Rnd2	ENSMUSG00000001313	2.3	12.85	1.99	1.19	1.78	12.93	27.94	28.24	16.8	19.88	30.24	19.66	32.32	1.92	18.13	5.48	4.48	1.65	2.98	2.6	1.5	2.26	17.42	6.14	8.12	18.84	32.45	21.39	24.11	17.46	16.91	3.07	0.91	7.19	0.18	3.26	5.66	4.42	1.25	1.76	1.47	0.67	27.66	27.7	17.11	20.99	19.77	9.16
Srr	ENSMUSG00000001323	0.29	12.99	5.34	5.76	2.76	19.24	16.55	16.15	100.45	11.93	17.87	18.78	17.29	3.47	23.08	2.52	5.4	7.74	9.4	8.66	9.74	8.44	14.25	5.21	7.62	9.02	10.26	15.73	13.52	14.88	22.74	10.67	4.44	5.41	1.26	6.12	6.62	5.16	6.92	6.71	6.75	5.47	10.84	6.5	7.67	9.98	10.36	14.12
Sync	ENSMUSG00000001333	0.27	1.26	0.55	0.02	0.08	0.16	0.2	0.22	2.14	0.23	0.3	0.29	0.27	0.87	0.19	0.07	0.15	0.1	0.29	0.24	2.29	1.4	0.16	0.12	0.11	0.09	0.05	0.05	0.06	0.09	0.22	0.48	0.83	0.2	0.62	0.19	0.29	0.32	0.41	0.55	0.46	1.91	0.48	0.13	0.17	0.43	0.31	0.42
Fndc5	ENSMUSG00000001334	0.96	7.67	2.29	1.12	2.96	0.54	21.51	3.33	0.21	3.55	4.77	6.25	88.51	5.74	27.73	0.52	0.93	1.79	5.8	2.61	16.22	13.15	4.34	0.46	0.59	0.6	0.62	0.92	1.61	1.6	31.25	1.04	27.78	2.18	14.25	2.84	4.31	3.65	7.17	7.27	5.91	79.28	11.94	0.73	1.49	2.97	3.47	8.58
Acp5	ENSMUSG00000001348	10.16	519.75	8.06	2.26	38.92	102.75	0.03	0.17	116.74	3.28	0.3	1.83	0.03	82.54	0.06	52.96	10.34	7.86	3.86	5.33	16.7	24.76	0.42	14.13	10.41	2.57	0.46	0.25	0.32	0.18	0.08	47	1.14	39.23	0.12	30.68	12.88	4.96	2.47	4.03	4.32	1.12	0.59	13.25	8.63	4.34	0.34	0.32
Cnn1	ENSMUSG00000001349	2.2	25.9	0.38	0.1	0.2	2.19	0.03	0.04	7.45	0.6	0.08	0.05	0.08	148.46	0.08	25.32	0.39	0.42	0.44	0.43	1.18	0.96	0.12	0.15	0.22	0.43	0.28	0.09	0.15	0.12	0.1	18.46	8.26	61.85	0.06	69.96	71.9	54.85	43.55	30.77	28.34	1.3	0.16	0.5	0.35	0.52	0.4	0.13
Fbxo9	ENSMUSG00000001366	3.27	31.17	11.08	7.27	19.3	875.84	29.78	11.46	324.7	6.19	11.6	14.38	29.12	11.55	15.36	18.41	6.19	8.77	11.02	9.11	11.01	10.73	17.74	5.78	7.44	8.76	8.88	13.54	13.59	15.27	13.09	13.94	13.85	7.68	2.22	8.61	11.4	9.81	12.28	11.65	11.15	6.2	22.75	6.73	8.17	10.72	13.41	22.26
Vps50	ENSMUSG00000001376	4.13	9.64	5.46	7.41	1.27	10.03	29.1	34.58	9.95	42.88	45.48	45.3	36.37	3.32	36.32	0.83	9.62	9.15	11.18	10.04	6.77	7.56	11.42	10.65	12.08	13.59	13.9	13.8	16.02	16.84	33.4	10.93	3.69	7.12	2.38	5.51	6.53	5.31	5.32	5.59	5.48	3.84	14.33	9.82	10.24	11.91	15.03	15.35
Hars	ENSMUSG00000001380	20.22	38.38	6.68	8.86	5.16	230.4	19.06	30.11	70.53	44.12	38.22	43.84	41.84	6.6	29.23	2.67	16.56	15.94	14.93	12.4	12.12	12.22	19.71	16.65	14.74	14.53	15.65	19.33	17.4	18.85	25.09	12.04	5.72	14.53	1.91	10.59	9.66	8.97	8.07	8.4	9.05	5.6	17.36	15.61	14.17	13.66	15.45	17.19
Zmat2	ENSMUSG00000001383	8.55	46.03	25.78	25.14	12.37	51.36	97.64	74.33	7.9	113.32	88.56	79.3	96.56	9.98	128.27	6.68	48.33	24.8	41.98	39.43	18.33	34.55	47.96	47.75	24.13	39.44	48.97	31.66	49.13	46.96	111.8	29.26	16.94	30.67	4.3	15.17	23.55	22.51	12.02	21.29	21.58	13.22	37.62	43.78	23.1	37.3	44.97	18.06
Ube2c	ENSMUSG00000001403	260.41	36.96	4.2	4.48	6.25	336.01	1.67	92.45	1.14	227.42	109.55	25.12	0.4	51.09	0.88	59.62	36.6	30.21	29.41	24.15	14.73	17.63	2.18	40.49	39.89	36.97	30.24	11.24	13.23	10.02	0.93	6.22	6.56	32.5	0.79	26.09	27.6	26.57	21.28	23.19	23.49	1.91	4.05	36.22	27.15	19.15	6.17	3.77
Smg5	ENSMUSG00000001415	72.7	62.85	6.78	6.43	23.07	80.24	19.6	36.1	15.59	38.3	38.79	28.35	27.91	24.14	18.22	23.95	35.05	13.37	28.29	21.03	12.34	17.45	13.08	34.73	27.95	32.62	25.57	16.49	25.38	25.38	18.14	18	9.31	28.8	2.55	13.02	22.19	17.41	12.29	19.02	20.2	9.28	17.44	34.51	15.01	33.23	26.8	17.8
Cct3	ENSMUSG00000001416	375.22	222.75	44.89	59.35	53.26	62.26	90.67	265.66	55.18	411.02	276.4	233.6	116.8	58.08	77.07	45.27	188.72	151.05	127.68	104.37	99.48	89.77	96.32	192.33	151.77	133.51	132.61	128.86	111.58	111.37	70.86	88.45	49.15	142.7	15.32	94.56	89.35	86.18	77.82	73.75	80.09	60.8	84.47	162.79	138.41	111.22	104.25	97.69
Glmp	ENSMUSG00000001418	252.14	1208.75	33.75	2.87	41.43	60.07	4.46	13.88	70.04	14.06	14.61	10.92	17.67	43.71	12.26	39.96	24.74	12.34	28.25	26.54	20.09	33.86	20.45	20.2	12.87	14.26	15.03	10.11	17.06	15.73	11.37	52.11	20.62	28.8	0.57	16.42	27.68	26.71	17.35	24.83	23.86	11.12	23.05	25.19	9.99	23.11	20.3	12.22
Mef2d	ENSMUSG00000001419	3.5	50.15	8.87	5.17	44.46	98.29	14.95	9.96	45.29	5.83	9.9	10.14	17.49	23.62	16.76	14.62	6.22	5.77	9.13	8.84	19.49	15.73	17.57	5.6	9.31	9.98	8.34	10.14	10.92	14.29	17.27	8.04	14.71	22.32	3.51	19.86	28.6	18.45	25.94	20.69	22.16	13.12	8.74	6.6	5.65	9.95	7.59	10.86
Tmem79	ENSMUSG00000001420	22.4	21.48	0.55	0.2	4.31	4.65	0.03	0.28	102.11	0.35	0.28	0.14	0.14	9.14	0.09	8.93	1.08	0.65	1.34	2.57	3.07	7.36	0.26	0.91	0.6	0.75	0.78	0.35	0.54	0.42	0.07	3.02	0.39	0.75	0.03	0.34	0.47	0.45	0.31	0.57	0.61	0.27	0.39	0.61	0.43	0.55	0.37	0.21
Snd1	ENSMUSG00000001424	231.12	255.35	10.07	8.9	45.25	72.21	4.66	17.26	33.76	23.99	20.49	16.74	12.42	22.11	11.7	28.73	25.13	17.97	26.16	22.61	22.24	21.82	14.23	23.43	20.1	21.37	16.58	15.22	15.55	17.12	11.49	35.59	9.88	23.94	1.28	16.11	19.25	15.4	15.23	15.91	16.51	6.08	13.35	22.91	15.45	22.4	16.54	15.65
Col18a1	ENSMUSG00000001435	385.87	235.21	3.39	3.19	12.08	15.25	0.07	5.61	42.98	9.98	6.83	2	6.66	9.06	0.27	8.36	18.28	4.92	11.94	7.37	8.01	7.89	1.21	14.3	7.45	7.58	3.54	2.2	2.26	2.33	0.39	15.57	3.91	26.44	0.14	11.78	26.33	13.53	8.82	11.4	10.6	1.32	1.87	14.67	3.71	9.95	5.44	4.14
Slc19a1	ENSMUSG00000001436	55.05	109.65	2.97	0.84	15.58	23.05	2.34	8.76	53.2	3.48	6.78	7.31	4.3	5.96	2.93	15.46	6.08	3.58	4.94	4.4	4.45	4.66	6.24	6.63	5.24	5.06	4.88	5.69	5.75	6.2	2.41	8.72	1.12	3.63	0.26	2.19	2.21	2.16	1.8	1.94	2.22	1.07	7.52	5.11	3.27	4.87	5.09	6.39
Kpnb1	ENSMUSG00000001440	60.9	52.11	11.41	21.43	10.8	41.02	35.84	99.64	16.1	339.7	123.29	80.3	57.24	18.31	41.81	6.3	67.22	70.91	50.67	43.32	45.97	34.78	17.4	78.72	84.1	55.74	43.51	32.82	31.79	31.16	42.48	35.26	12.85	48.06	5.33	42.77	33.14	25.79	28.73	23.5	23.36	14.4	20.66	58.29	64.98	42.32	28.94	29.67
Npepps	ENSMUSG00000001441	25.98	46.5	17.76	31.95	47.42	12.79	94.96	128.85	8.96	117.46	130.44	130.86	95.98	45.4	65.57	26.39	41.37	31.17	47.44	38.53	33.21	43.89	37.35	47.38	51.46	66.06	63.69	45.4	67.33	70.57	69.62	26.44	23.59	41.53	12.66	33.24	42.38	38.11	39	42.18	41.54	19.37	47.85	47.02	41.28	57.73	71.22	62.6
Tbx21	ENSMUSG00000001444	0.1	0.4	0.24	0.01	0.18	1.66	0.01	0.04	0.6	0.03	0.03	0.15	0.01	0.1	0.02	0.38	0.12	0.02	0.14	0.07	0.15	0.08	1.93	0.24	0.15	0.2	0.22	0.1	0.24	0.27	1.42	0.06	0.01	0.09	0.01	0.01	0.02	0.01	0.04	0.16	0.32	0.05	0.11	0.22	0.12	0.07	0.14	0.04
Mrpl10	ENSMUSG00000001445	18.53	60.38	10.79	6.83	43.79	248.69	5.48	9.51	706.49	8.68	9.33	8.29	10.26	26.29	6.56	14.51	13.22	11.9	11.9	11.16	10.31	11.22	8.28	13.1	10.78	9.53	8.89	8.55	8.52	8.28	5.91	11.88	9.1	13.16	1.75	11.25	10.62	9.99	10.92	9.45	9.77	7.66	9.82	11.7	10.26	9.76	8.8	8.62
Cyp51	ENSMUSG00000001467	10.79	27.18	5.88	15.69	25.31	20.13	29.13	60.2	39.55	65.76	60.05	77.6	27.5	19.15	22.49	8.53	25.92	30.57	22.7	15.79	14.45	13.29	24.91	31.63	34.47	35.58	28.46	34.04	29.85	36.24	19.15	19.01	3.58	15.49	1.59	11.79	11.32	7.66	6.49	6.13	5.37	1.44	23.57	28.25	36.96	33.69	29.6	38.34
Tcf25	ENSMUSG00000001472	50.04	404.18	28.6	13.46	42.78	140.06	74.74	69.72	89.29	38.96	64.39	75.77	116.97	40.71	91.5	29.19	33.59	27.61	40.98	32.18	32.88	39.52	65.63	35.27	35.99	40.25	42.02	43.54	53.85	60.82	78.52	52.48	23.18	38.35	4.23	30.9	36.25	30.78	31.21	30.52	32.1	17.67	91.74	37.69	33.42	47.97	60.05	72.35
Tubb6	ENSMUSG00000001473	134.8	60.5	6.48	7.39	39.17	63.17	0.16	4.25	95.35	7.94	6.74	3.01	0.32	21.51	0.18	7.25	6.68	3.85	5.55	5.4	30.32	22.98	1.21	8.05	4.36	2.9	2.11	2.16	1.63	2.1	1.41	10.46	6.34	14.27	0.16	9.1	10.87	11.24	8.73	10.63	11.12	3.16	1.49	7.93	4.86	4.71	2.29	1.38
Def8	ENSMUSG00000001482	25.3	85.56	3.98	1.84	7.68	20.91	4.03	13.6	13.61	8.47	11.91	12.46	14.88	5.76	7.06	6.21	9.4	7.53	9.02	7.83	7.24	8.22	7.8	10.45	9.46	9.39	8.57	9.89	9.52	9.91	6.62	10.76	5.79	8.03	1.3	6.41	7.46	6.25	6.28	6.23	6.59	7.07	8.18	8.85	6.03	8.56	9.1	10.03
Meox1	ENSMUSG00000001493	0.06	1.82	0.8	0.15	0.44	2.26	0.15	0.14	12.71	3.14	0.68	0.37	0.52	0.67	0.11	0.19	0.46	0.92	1.92	0.9	2.57	2.06	0.12	0.17	0.02	0.07	0.05	0.08	0.1	0.15	0.2	1.74	1.96	1.3	0.34	2.27	4.24	3.11	2.4	3.25	2.7	2.22	0.13	0.22	0.27	0.3	0.09	0.14
Sost	ENSMUSG00000001494	0.02	0.08	0.08	0.03	0.16	0.43	0.07	0.07	0.05	0.33	0.09	0.09	0.39	0.02	0.02	0.01	0.14	0.02	0.07	0.2	0.03	0.18	0.01	0.03	0.01	0.07	0.04	0.01	0.02	0.04	0.03	3.64	1.31	0.36	0.19	0.13	0.59	0.67	0.18	2.15	1.22	1.09	0.08	0.62	0.1	0.33	0.12	0.01
Nkx2-1	ENSMUSG00000001496	0.03	0.02	0.01	0.02	0.01	0.05	1.11	22.48	0.05	6.68	16.87	6.44	0.01	0.02	0.09	0.01	1.22	1.96	0.54	0.02	0.15	0	1.03	2.43	7.04	9.2	3.14	2.72	1.73	1.16	0.07	0.01	0.01	0.18	0.02	0.15	0.13	0.38	0.01	0.76	0.83	0.1	0	0.61	0.03	0.17	0.03	0
Pax9	ENSMUSG00000001497	0.1	0.06	0.01	0.02	0.01	0.36	0.02	0.09	0.05	4.89	1.82	0.1	0.01	0.11	0.01	0.11	1.93	2.39	4.24	3.35	2.03	2.17	0	0.33	0.05	0.27	0	0	0	0.01	0.03	0.04	0.03	0.13	0.19	0.06	0.02	0.04	0.01	0.31	0.45	0.21	0.01	0.63	0.39	0.44	0.04	0.01
Irx2	ENSMUSG00000001504	0.73	5.33	0.02	0.02	0.12	6.02	5.54	26.75	3.33	27.45	25.06	8.94	5.17	0.03	0	0.02	0.72	0.93	1.33	1.97	2.79	3.85	0.21	0.17	0.38	0.55	0.23	0.24	0.13	0.11	0.04	2	0.61	1.28	2.37	1.2	1.66	1.17	1.29	1.13	0.79	0.9	2.71	4.81	5.41	7	4.21	2.99
Col1a1	ENSMUSG00000001506	56.36	480.59	31.22	4.16	13.69	447.92	0.56	30.08	167.7	39.27	71.94	23.23	1.06	31.96	0.79	9.34	4.02	4.87	29.82	55.97	208.26	212.63	2.07	3.45	8.21	12.42	1.62	1.67	2.12	5.66	1.3	48.08	16.35	12.15	3.12	6.7	22.02	25.5	23.7	51.04	38.12	8.73	3.47	7.54	5.89	30.74	8.91	7.14
Itga3	ENSMUSG00000001507	167.71	72.19	3.71	0.69	7.41	2.35	1.34	3.21	4.98	1.01	2.55	3.78	5.22	14.44	1.33	14.51	3.8	1.74	3.38	2.36	2.64	3.16	2.07	1.96	1.46	1.41	1.01	1.45	2.02	2.35	1.04	4.83	2	4.06	0.27	2.57	3.73	3.4	2.74	3.51	3.29	0.84	4.35	1.95	1.19	2.63	3.35	4.93
Sgca	ENSMUSG00000001508	0.34	5.47	0.29	0.04	0.06	0.09	0.04	0.03	13.77	0.16	0.18	0.05	0.14	1.91	0.06	0.2	0.03	0.19	0.57	0.42	6.15	4.33	0.04	0.01	0.01	0	0.02	0.01	0.03	0.14	0.05	0.29	19.34	6.6	1.44	7.61	7.91	9.24	11.52	7.92	9.63	43.57	0.1	0.02	0.07	0.32	0.13	0.04
Dlx3	ENSMUSG00000001510	0.35	1.34	0.01	0.04	0.03	0.64	0.04	0.22	0.09	0.57	0.49	0.11	0.12	0.04	0.01	0.06	3.7	2.05	2.51	2.86	2.05	4.14	0	0.44	0.16	0.13	0.01	0.01	0.01	0.02	0.03	0.07	0	0.56	0.04	0.04	0.03	0.01	0	0.01	0.01	0	0.03	0.59	0.18	0.7	0.06	0.02
Foxm1	ENSMUSG00000001517	32.08	13.36	1.1	1.13	3.07	20.65	1.8	28.83	0.07	57.89	32	8.92	0.6	7.97	0.73	7.58	13.32	7.65	8.89	6.46	5.22	5.54	0.84	15.92	17.18	15.86	8.57	4.07	4.62	4.25	0.72	2.02	0.9	6.53	0.62	4.39	7.01	4.55	4.53	4.66	5.26	0.35	1.45	12.69	7.44	7.43	1.78	1.35
Itfg2	ENSMUSG00000001518	6.39	13.49	1.59	1.11	3.97	51.72	2.83	6.16	24.24	5.54	6.91	5.04	8.21	2.89	2.55	2.4	3.97	2.42	3.47	3.27	2.52	3.1	3.13	4.22	3.42	3.5	3.6	3.17	3.72	3.99	3.65	2.9	1.99	3.43	0.49	2.24	2.79	2.75	2.63	2.67	2.87	1.63	3.35	3.74	2.54	3.37	4.11	3.79
Nrip2	ENSMUSG00000001520	0.12	10.03	0.64	0.49	0.94	10.01	5.09	1.43	6.39	0.33	1.51	1.87	10.16	0.26	2.65	0.26	0.28	0.21	0.48	0.66	0.88	0.83	0.88	0.35	0.41	0.49	0.6	0.62	0.69	0.93	3.15	1.77	0.23	0.3	0.13	0.22	0.27	0.29	0.28	0.41	0.48	0.38	1.37	0.38	0.31	0.63	1.13	1.14
Tulp3	ENSMUSG00000001521	4.95	24.3	2.51	5.29	8.06	12.19	4.47	10.8	6.65	10.37	11.06	8.81	10.06	1.56	5.04	0.74	5.69	3.89	7.08	7.9	4.93	6.79	2.41	5.22	4.83	4.28	4.08	2.73	3.69	3.75	6.16	4.76	1	3.61	0.27	2.74	2.3	2.28	2.44	2.7	2.62	1.64	4.09	4.94	4.12	5.35	4.79	3.99
Gtf2h4	ENSMUSG00000001524	48.69	37.72	3.42	1.65	7.2	28.41	1.93	8.79	21.76	11.87	8.74	7.17	6.66	7.99	5.15	4.25	10.07	7.43	8.34	6.74	5.58	6.01	3.7	10.43	7.09	6.64	6.66	6.35	6.18	5.96	4.2	5.55	3.02	6.61	0.71	4.6	3.84	4.32	3.66	4.17	4.98	2.81	3.4	8.49	5.8	5.93	4.68	3.55
Tubb5	ENSMUSG00000001525	1175.34	445	35.44	33.42	51.71	976.75	129.79	969.76	55.98	579.86	826.05	792.69	72.86	73.15	85.09	35.94	170.02	133.57	128.01	110.69	75.27	79.79	226.86	166.83	156.9	158.85	184.07	208.18	194.8	206.23	86.3	75.77	24.34	102.54	4.52	80.38	75.49	72.32	65.23	61.89	64.07	18.35	158.91	163.36	143.51	149.37	175.47	164.17
Ell2	ENSMUSG00000001542	0.68	4.41	4.5	3.04	1.75	35.95	4.84	1.02	35.76	4.48	1.66	1.21	5.15	6.65	9.48	3.13	3.63	4.77	4.29	5.44	10.48	12.45	0.79	3.66	2.76	1.96	0.7	0.82	0.59	0.81	6.91	6.34	1.65	8.72	0.78	6.77	6.63	3.44	2.74	4.17	3.62	1.84	1.55	4.33	3.47	4.44	1.67	1.62
Jup	ENSMUSG00000001552	61.74	311.06	5.8	1.13	26.7	132.97	1.5	6.19	153.9	2.45	5.35	4.67	8.99	45.9	2.21	33.14	6.42	4.06	9.29	12.24	13.4	30.11	8.33	3.72	4.07	4.98	5.05	5.26	6.84	7.72	3.47	17.2	16.31	13.28	0.81	8.65	13.68	13.52	13.51	16.5	18.76	13.3	6	6.29	3.22	8.09	8.76	7.2
Fkbp10	ENSMUSG00000001555	65.13	53.12	2.23	0.91	6.43	93.51	0.15	2.97	29.97	5.14	5.73	2.05	0.69	3.94	0.59	1.52	2.73	2.53	4.64	5.03	8.34	8.55	1	1.62	1.57	1.23	0.67	0.8	0.72	0.93	0.7	3.47	3.62	4.91	0.22	3.7	4.91	4.68	3.74	4.29	3.87	1.66	1.16	2.15	1.59	3.06	1.24	0.97
Klhl10	ENSMUSG00000001558	0.72	15.22	0.3	0.05	0.31	0.13	0.17	1.01	0.1	1.01	1.38	1.1	0.34	0.17	0.31	0.01	0.48	0.27	0.7	0.68	0.36	0.59	0.33	0.36	0.33	0.34	0.49	0.36	0.37	0.4	0.4	2.45	0.2	0.45	0.08	0.27	0.38	0.25	0.21	0.2	0.21	0.59	0.34	0.33	0.32	0.43	0.42	0.33
Mnx1	ENSMUSG00000001566	0.04	0.06	0	0.01	0.01	0.03	0.01	0.06	0.03	0.56	0.11	0.01	0.02	1.77	0.01	1.42	0.01	0	0.03	0.02	0.02	0.05	0	0	0.02	0.02	0.01	0	0	0	0.01	0.01	0	0.02	0.01	0	0.02	0	0	0	0	0.01	0.02	0.05	0.19	0.19	0.16	0.22
Nom1	ENSMUSG00000001569	3.27	7.75	3.48	3.03	2.6	57.65	3.26	5.51	45.91	12.45	7.06	7.04	6.49	2.3	5.23	0.87	5.73	3.52	4.66	4.04	3.44	3.77	2.19	6.08	4.52	4.4	4.25	2.93	3.3	4.06	5.21	3.2	1.65	4.34	0.65	2.29	3.3	2.44	1.77	2.4	2.92	1.51	2.45	4.36	2.78	3.73	3.43	2.22
Ergic1	ENSMUSG00000001576	32.42	168.61	12.15	12.58	38.11	61.54	28.45	38.43	378.51	22.87	32.06	32.53	21.24	35.72	17.18	15.97	23.47	26.47	21.56	23.88	32.32	23.9	22.81	26.19	28.69	21.38	21.56	28.21	19.96	23.23	15.54	59.01	10.45	30.84	2.24	28.32	25.02	23.31	24.58	17.86	17.9	7.81	18.67	21.07	21.24	18.21	18.41	23.7
Tnk1	ENSMUSG00000001583	1.19	19.81	0.11	0.01	0.12	10.36	0.04	0.04	1.18	0.08	0.08	0.02	0.04	11.12	0.02	8.21	0.99	0.48	0.88	1.7	1.16	2.39	0.07	0.5	0.25	0.14	0.06	0.1	0.12	0.13	0.02	4.98	0.02	0.28	0.01	0.1	0.11	0.17	0.04	0.21	0.21	0.05	0.03	0.45	0.12	0.35	0.07	0.02
Acap1	ENSMUSG00000001588	7.25	105.61	0.46	0.11	0.39	45.36	0.03	0.26	0.04	0.86	0.45	0.23	0.07	2.69	0.05	4.43	1.03	0.39	0.79	0.78	1.26	1.44	0.28	0.8	0.45	0.48	0.23	0.11	0.37	0.37	0.07	13.61	1.65	9.8	0.06	4.88	7.65	5.29	2.49	6.94	10.81	0.54	0.16	0.95	0.61	0.64	0.25	0.19
Tcea3	ENSMUSG00000001604	8.33	6.52	2.12	0.12	0.14	41.62	0.05	0.21	69.75	0.88	0.75	0.41	0.35	6.73	0.15	2.54	0.19	0.27	0.74	1.05	5.22	4.01	0.39	0.14	0.28	0.37	0.13	0.19	0.17	0.18	0.18	1.28	19.97	8.81	1.23	10.54	11.81	12.28	13.72	11.42	11.61	8.12	0.64	0.36	0.75	1.25	0.48	0.33
Csn3	ENSMUSG00000001622	0.64	0.02	0.03	0.02	0.01	0.89	0.02	0.01	0.01	0.06	0.05	0.01	0.02	0.01	0.01	0.01	0.9	0.05	0.04	0.01	0.08	0.15	0.01	0.13	0	0	0	0	0	0.02	0.01	0.01	0	0.07	0.02	0.02	0.05	0.07	0.05	0.01	0.05	0.01	0.03	0.14	0.05	0.04	0.03	0.02
Ifrd1	ENSMUSG00000001627	10.97	31.46	44.14	34.12	84	93.75	55.19	61.97	124.85	112.48	80.65	88.13	55	43.85	53.91	85.24	35.51	45.53	41.69	34.6	37.06	32	53.09	42.13	61.36	62.16	60.02	66.79	56.59	62.96	48.71	31.11	31.11	30.18	17.3	27.89	37.1	28.7	27.15	26.42	28.58	10.57	39.07	41.72	52.82	48.18	51.9	59
Stk38l	ENSMUSG00000001630	2.43	6.77	2.93	3.95	1.54	7.11	9.5	8.51	10.39	16.1	9.5	8.31	14.67	8.51	11.72	1.36	7.64	7.27	6.68	6.13	5.87	5.59	3.37	7.69	5.99	6.07	5.27	4.97	5.14	5.57	13.53	6.54	6.01	12.64	1.56	13.54	17.43	13.18	13.81	10.37	10.15	3.22	4.57	7.07	5.98	6.59	5.61	5.28
Brpf1	ENSMUSG00000001632	13.56	29.23	1.69	0.96	3.92	135.22	2.37	7.33	31.01	9.96	8.44	5.82	8.44	4.51	3.4	2.14	5.8	3.99	6.5	4.14	4.51	4.51	2.42	6.2	7.35	7.36	4.74	3.83	4.74	4.62	3.38	4.53	1.19	3.79	0.21	2.59	3.74	2.55	2.54	2.38	2.69	1.25	2.87	5.91	4.08	6.29	3.82	3.92
Akr1b3	ENSMUSG00000001642	79.36	94.23	55.66	46.84	92.84	125.47	21.03	34.63	243.94	53.39	37.24	36.34	21.68	45.77	22.65	12.27	70.24	53.09	46.96	42.4	48.1	39.7	29.48	72.24	47.64	36.11	32.09	34.32	25.44	23.31	16.88	55.49	40.72	65.73	14.02	49.7	47.03	48.18	48.05	42.4	44.79	81.77	27.77	82.92	55.16	34.49	27.98	32.41
Hoxc13	ENSMUSG00000001655	0.26	0.02	0	0.02	0.01	0.07	0.02	0.11	0.03	0.12	0.1	0.01	0.01	0.01	0.01	0.01	0.02	0.03	0.08	0.46	0.31	1.47	0	0.01	0.03	0.03	0	0	0.01	0	0.01	0.01	0.01	0.02	0.02	0	0.04	0.03	0.01	0.01	0.01	0.01	0.01	0.04	0.09	0.04	0	0.01
Hoxc11	ENSMUSG00000001656	0.02	0.02	0.06	0.02	0.01	0.15	0.02	0.01	0.02	0.89	0.01	0.01	0.01	0.03	0.01	0.01	0.01	0.01	0.01	0.01	0.01	0.01	0.01	0.01	0.01	0.01	0.01	0.01	0.01	0.01	0.01	0.03	0.01	0.01	0.02	0.01	0.01	0.01	0.01	0.01	0.01	0.01	0.01	0.01	0.01	0.01	0.01	0.01
Hoxc8	ENSMUSG00000001657	0.04	41.93	11.2	11.43	8.03	2.47	0.01	0.02	6.64	3.4	1.29	0.01	0.01	0.05	0.01	0.04	0.01	0.01	0.02	0.02	0.05	0.03	0.01	0.01	0.02	0.01	0.01	0.01	0.01	0.01	0.01	10.92	0.01	0.49	0.01	0.08	0.06	0.03	0.01	0.06	0.02	0.01	0.01	0.01	0.01	0.02	0.55	8.48
Hoxc6	ENSMUSG00000001661	0.12	23.82	11	9.91	20.85	2.38	0.01	0.13	9.68	7.41	2.77	0.03	0.06	0.14	0.01	0.7	0.01	0.23	0.01	0.04	0.47	0.18	0.01	0.01	0.01	0.01	0.02	0.01	0.01	0.01	0	7.1	0.05	0.82	0.01	0.36	0.4	0.19	0.15	0.41	0.08	0.01	0.73	0.01	2.15	1.72	5.69	17.68
Gstt1	ENSMUSG00000001663	1.68	82.39	5.71	0.29	4.31	339.52	0.9	0.76	488.54	0.5	0.75	1.53	1.93	6.48	1.21	14.83	1.11	1.99	3.29	3.8	4.9	4.19	6.14	1.26	1.4	1.68	1.93	3.73	3.33	3.9	1.36	8.91	2.45	3.39	0.16	1.26	1.21	1.8	3.1	3.2	2.85	1.85	6.84	1.18	1.35	2.26	2.19	3.5
Gstt3	ENSMUSG00000001665	0.38	41.52	5.82	0.52	3.45	30.15	0.37	0.19	15.91	0.33	0.53	0.17	1.21	16.07	0.5	11.73	1.56	2.86	4.61	6.01	9.2	7.72	0.93	0.71	0.63	0.82	0.23	0.44	0.22	0.47	1.06	21.71	1.08	1.59	0.13	1.31	1.33	1.6	1.79	2.9	2.67	0.76	1.62	0.76	0.88	2.26	0.45	0.43
Ddt	ENSMUSG00000001666	40.79	213.69	10.23	1.85	34	124.18	2.53	6.88	1750.66	6.76	7.15	5.81	13.18	12.41	6.28	12.65	12.62	11.21	11.85	9.09	7.59	6.76	10.23	12.67	9.99	10.29	10.12	9.3	7.81	7.25	5.22	13.41	9.67	10.23	0.96	4.82	4.13	4.26	4.37	5.11	5.2	6.39	15.08	11.89	9.95	10.96	11.38	10.62
Tat	ENSMUSG00000001670	0.01	0.24	6.01	0.02	0.1	5.55	0.01	0.02	0.43	0	0.01	0.03	0.01	4.86	0.01	0.03	0.03	0.03	0.03	0.16	0.11	0.4	0.05	0.03	0.03	0.03	0.03	0.03	0.03	0.18	0.02	0.17	0.64	0.03	0.05	0.03	0.14	0.34	0.22	0.38	0.26	0.19	0.14	0.03	0.03	0.03	0.03	0.03
Marveld3	ENSMUSG00000001672	0.35	3.82	0.22	0.01	0	1.24	0.09	0.28	0.1	0.17	0.25	0.2	0.08	20.12	0.03	12.93	0.57	0.16	0.59	1.05	0.6	1.7	0.34	0.32	0.28	0.54	0.42	0.36	0.69	0.6	0.06	2.37	0.11	0.13	0.01	0.04	0.13	0.2	0.1	0.3	0.3	0.02	0.45	0.44	0.19	0.6	0.51	0.24
Ddx18	ENSMUSG00000001674	11.26	17.94	6.04	5.36	5.91	391.96	4.54	16.09	94.68	35.67	19.94	12.13	8.91	5.01	5.9	3.41	12.64	12.54	12.86	11.93	8.66	8.65	4.78	13.15	11.02	12.48	11.16	7.25	8.1	6.09	6.48	9.03	3.39	7.67	1.42	6.1	7.24	5.22	4.94	4.64	4.16	3.37	5.02	9.47	9.14	8.91	7.88	5.42
Ubl3	ENSMUSG00000001687	15.35	61.82	46.88	25.44	80.18	11.8	74.02	26.8	37.06	21	27.38	30.34	102.35	60.63	56.09	36.82	27.55	30.84	39.78	31.82	34.82	35.43	37.79	22.27	39.16	45.41	36.04	41.95	43.73	39.95	57.7	53.54	35.33	28.61	9.2	25.74	33.85	27.63	38.06	33.15	32.16	18.16	55.89	32.14	34.56	47.41	40.04	51.8
Gramd3	ENSMUSG00000001700	0.78	14.85	5.85	1.79	2.31	3.26	9.05	5.88	2.1	14.53	8.83	8.27	16.31	16.79	15.43	18.32	10.55	14.76	16.99	14.67	18.78	17.56	4.73	8.63	8.11	6.72	3.32	3.91	3.09	3.55	12.17	11.6	14.73	15.67	1.47	16.79	19.53	16.05	17.6	16	17	5.68	9.83	9.73	11.17	9.96	5.76	6.92
Eef1e1	ENSMUSG00000001707	7.49	5.88	7.68	9.58	1.6	382.04	24.94	51.91	145.67	41.87	62.89	62.79	19.63	2.94	13.06	1.12	9.44	9.13	6.96	6.28	5.67	4.75	17.62	10.6	10.45	11.3	12.93	16.73	12.57	13.46	15.08	5.25	2.91	8.6	1.94	5.57	5.47	4.69	4.64	3.74	4.26	4.26	16.27	10.31	10.67	10.19	14.03	15.82
Akt1	ENSMUSG00000001729	61.63	397.15	41.61	10.83	82.6	59.48	7.74	54.37	24.84	43.67	54.73	45.88	24.11	39.05	19.86	22.11	15.85	23.72	39.17	15.7	23.62	29.41	37.31	12.97	33.05	18.36	15.11	20.11	35.26	18.02	19.44	18.56	18.77	21.98	3.47	28.02	55.66	18.91	50.61	47.91	16.59	14.36	29.63	16.62	17.4	47.22	19.15	20.93
Cldn15	ENSMUSG00000001739	0.26	23.07	11.45	0.6	4.27	39.56	0.01	0.1	6.73	0.13	0.12	0.07	0.03	35.77	0.03	129.75	0.2	0.21	0.17	0.47	0.8	0.13	0.14	0.43	0.15	0.38	0.22	0.1	0.19	0.39	0.02	5.25	7.42	0.58	0.12	1.39	1.91	3.72	4.73	6.18	6.49	1.32	0.18	0.23	0.18	0.26	0.27	0.13
Il16	ENSMUSG00000001741	0.18	16.87	2.72	0.79	1.07	9.29	0.64	0.44	0.41	0.55	0.63	0.45	35.66	1.62	1.03	1.38	1.11	1.5	2.46	3.17	4.54	5.98	0.89	0.64	0.61	0.67	0.74	0.82	0.74	0.88	0.5	3.18	2.12	1.35	0.28	1.2	1.4	1.81	2.59	4.75	6.67	1.64	0.64	0.77	0.79	1.38	1.08	0.78
Tcirg1	ENSMUSG00000001750	64.99	135.46	11.84	1.74	30.37	174.83	5.47	4.86	3.87	8.97	7.35	5.12	3.19	23.97	3	22.67	11.82	7.16	20.54	21.12	13.72	23.89	4.05	7.37	5.31	4.61	4.49	3.12	5.18	4.19	3.75	8.55	5.08	11.33	0.05	6.43	9.74	9.48	6.48	13.16	12.77	3.44	7.16	8.76	4	10.99	6.23	4.96
Naglu	ENSMUSG00000001751	3.47	70.36	5.12	0.34	10.84	59.51	0.29	0.95	41.24	0.56	0.86	0.86	0.9	3.84	0.54	2	1.11	0.58	1.27	1.09	1.81	2.05	1.67	1.21	0.95	1.11	0.76	1.03	1.08	1.03	0.61	3.81	1.38	2.03	0.14	1.36	2.36	1.77	1.62	1.86	1.63	0.56	2.2	1.61	0.69	1.79	1.45	1.4
Coasy	ENSMUSG00000001755	16.43	104.88	9.93	3.32	39.94	42.78	2.48	11.15	120.67	9.09	10.16	8.63	5.01	10.26	3.99	10.75	10.4	9.72	9.13	7.99	7.75	8.68	8.45	11.05	10.02	10.42	9.72	11.27	10.35	9.8	3.6	11.54	5.06	7.66	0.31	5.86	5.85	5.47	5.69	5.7	6.06	2.24	7.23	11.48	9.22	9.78	8.68	8.19
Smo	ENSMUSG00000001761	7.39	33.07	4.72	4.2	15.91	24.8	1.47	5.88	30.57	13.18	6.49	2.4	1.81	6.6	0.99	2.07	9.26	7.04	10.56	7.6	7.17	8.34	1.03	8.25	11.45	7.03	3.15	1.63	2.27	1.77	1.13	7.62	0.91	4.56	0.22	3.11	3.94	2.43	2.95	2.85	2.33	1.36	1.9	7.77	5.4	7.74	2.27	2.26
Tspan33	ENSMUSG00000001763	2.46	9.52	1.11	0.1	0.24	1374.87	2.7	1.13	2.18	1.79	0.98	1.21	3.15	5.6	2.72	0.34	1.02	0.47	0.77	0.52	0.6	1.16	1.26	1.91	1.12	1.33	0.75	0.34	0.93	0.82	2.48	0.6	0.19	2.52	0.02	1.61	1.7	1.11	0.4	0.72	0.45	0.18	2.35	1.47	0.77	1.29	1.35	1.2
Crnkl1	ENSMUSG00000001767	5.81	7.55	5.24	8.13	9.57	16.21	9.8	18.99	6.33	39.29	23.88	15.75	9.11	15.5	6.65	5.95	14.96	17.5	14.7	12.1	8.91	10.1	5.64	15.76	15.77	15.22	13.57	13.77	12.73	13.3	7.56	6.32	5.21	9.5	3	7.53	7.89	5.88	6.34	5.78	7.2	2.78	6.73	11.56	14.48	15.17	11.44	9.4
Rin2	ENSMUSG00000001768	0.32	12.52	3.68	2.41	3.07	29.41	4.73	5.1	24.05	6.58	6.8	4.96	5.28	9.75	6.5	1.98	4.61	6.9	9.68	10.96	10.99	12.12	2.95	3.44	3.85	3.97	2.58	3.47	3.32	3.16	6.46	10.27	4.42	4.84	1.16	5	6.11	4.53	5.82	6.97	6.23	3.94	3.2	4.41	5.13	7.7	4.33	4.77
Folh1	ENSMUSG00000001773	0.01	3.22	7.52	0.38	0.06	0.84	1.12	0.23	0.19	0.04	0.15	0.52	3.53	0.02	1.48	0.01	0.06	0.19	0.12	0.03	0.44	0.09	1.75	0.16	0.12	0.12	0.25	0.28	0.36	0.44	1.43	11.48	0.23	0.02	0.01	0.01	0.02	0.04	0.06	0.28	0.43	0.03	4.93	0.04	0.01	0.19	0.45	0.73
Chordc1	ENSMUSG00000001774	5.9	15.26	9.06	41.48	20.48	20.38	68.13	92.17	22.74	132.58	103.56	95.76	63.62	11.47	47.55	7.57	44.07	50.49	36.24	30.02	25.1	26.44	15.02	41.42	40.23	35.35	32.54	31.06	30.06	32.45	54.08	14.45	12.63	30.78	11.78	24.9	23.22	17.96	18.64	18.25	20.05	12.43	15.45	34.71	45.9	37.78	33.73	32.14
Rtcb	ENSMUSG00000001783	31.19	276.48	14.68	8.12	7.52	264.98	15.88	50.77	175.43	75.14	61.38	54.15	38.65	15.1	24.86	5.87	33.25	29.07	30.01	25.28	21.27	22.54	25.8	32.65	25.54	26.64	26.79	27.14	26.74	28.27	24.55	71.09	12.48	23.4	1.84	14.79	16.78	15.95	13.98	16.58	16.81	9.41	22.67	27.71	22.57	25.61	25.01	20.96
Pwp1	ENSMUSG00000001785	12.7	14.07	3.71	3.9	3.5	69.15	7.95	25.43	25.92	46.13	29.49	28.83	10	4.08	6.84	1.63	13.7	12.3	10.25	8.61	7.9	6.93	7.38	15.08	11.89	10.65	9.91	12.13	9.65	11.03	7.84	9.58	3.01	8.98	1.36	5.98	5.54	5.25	4.9	4.86	5	3.41	5.88	11.85	9.6	8.32	7.79	8.03
Fbxo7	ENSMUSG00000001786	5.35	31.23	9.24	3.22	7.13	152.9	11.56	6.27	9.55	7.54	7.3	7.37	13.91	6.23	9.13	7.27	6.1	6.91	8.61	8.15	8.37	8.79	7.23	6.07	6.22	4.92	4.53	5.32	4.85	5.05	8.22	11.86	4.81	8.37	0.95	7.4	7.89	6.89	6.49	6.8	7.23	3.77	10.84	5.88	4.82	5.76	6.09	7.16
Capns1	ENSMUSG00000001794	55.42	531.61	114.08	49.25	350.15	190.3	26.17	44.69	482.22	30.04	45.83	35.6	56.89	160.88	25.63	100.61	51.85	45.65	74.04	81.14	85.09	94.46	56.69	43.75	36.53	41.56	47.07	48.33	56.58	56.29	26.11	139.74	69.53	71.21	9.14	53.42	68.81	67.52	57.13	76.83	75.22	72.2	74.7	59.52	46.17	69.9	62.52	56.09
Lrp3	ENSMUSG00000001802	2.21	13.98	0.75	0.46	3.94	1.96	3.83	7.02	50.49	4.3	6.65	5.28	3.52	0.94	2.46	0.5	1.47	1.06	1.52	1.31	1.37	1.5	3.11	1.64	2.52	2.15	3.22	2.98	3.53	3.28	2.4	0.55	0.16	0.39	0.08	0.27	0.24	0.22	0.17	0.33	0.32	0.41	2.89	1.81	1.89	2.55	3.63	3.46
Dsg4	ENSMUSG00000001804	0.01	0.03	0.01	0.01	0.01	0.01	0.01	0.01	0.01	0.01	0.01	0.01	0.01	0.05	0.01	0.11	0.01	0.01	0.01	0.02	0.08	0.33	0.01	0.01	0.01	0.01	0.01	0.01	0.01	0.01	0.01	0.02	0.04	0.02	0.01	0.02	0.03	0.02	0.01	0.05	0.1	0.01	0.01	0.01	0.01	0.01	0.01	0.01
Evx2	ENSMUSG00000001815	0.02	0.02	0	0.02	0.01	0.06	0.18	1.63	0.1	2.41	1.36	0.46	0.24	2.09	0.01	0.01	0.03	0.04	0.02	0.01	0.01	0.01	0.01	0.01	0	0.01	0.01	0	0	0.02	0.01	0.01	0	0	0.02	0.01	0.01	0	0	0	0	0.01	0.2	0.14	0.71	1.17	0.57	0.53
Hoxd13	ENSMUSG00000001819	0.15	0.04	0.01	0.01	0.01	0.53	0.04	0.13	0.02	3.15	0.07	0.04	0.04	18.96	0.01	0.01	0.01	0.01	0.01	0.02	0.01	0.01	0.01	0.01	0.01	0.01	0.01	0.01	0.01	0.03	0.01	0.23	0.01	0.11	0.01	0.02	0.06	0.01	0.01	0.04	0.02	0.01	0.04	0.01	0.04	0.03	0.05	0.03
Hoxd12	ENSMUSG00000001823	0.02	0.02	0.02	0.02	0.01	0.02	0.02	0.03	0.02	1.65	0.01	0.01	0.01	1.66	0.01	0.01	0	0	0.02	0	0	0.01	0	0	0	0	0.01	0	0	0	0.01	0.08	0	0.17	0.02	0.01	0.04	0	0	0.02	0	0.01	0	0	0	0	0	0
Folr1	ENSMUSG00000001827	155.31	46.01	1.15	0.07	0.38	44.53	0.01	3.17	0.25	1.47	2.6	1.91	1.64	0.2	0.12	0.19	0.24	0.35	0.15	0.02	0.36	0.08	6.03	1.72	1.39	0.9	1.93	3.81	3.29	2.44	0.15	9.81	0.38	0.33	0.01	0.45	0.54	0.71	0.72	0.69	0.57	0.09	11.6	1.83	1.36	1.58	3.9	7.15
Clpb	ENSMUSG00000001829	119.62	106.61	7.01	2.38	15.7	20.5	4.66	7.18	166.27	9.45	7.41	8.9	11	6.85	11.62	4.58	11.63	6.93	9.94	8.2	8.12	9.24	7.85	11.47	8.9	8.28	7.87	8.31	9.57	10.2	10.51	17.15	8.59	12.03	1.1	7.37	9.12	9.61	8.96	9.85	10.34	12.62	7.81	10.03	5.74	7.85	7.06	7.72
2022-09-07	ENSMUSG00000001833	5.73	27.13	34.69	42.59	2.94	100.4	308.41	195.88	101.68	324.46	221.99	246.58	395.6	6.64	449.48	1.72	40.55	57.51	50.55	48.98	48.25	44.61	44.16	39.81	45.09	47.47	45.11	48.05	43.23	48.18	350.46	29.93	34.44	47.59	23.28	46.71	51.25	41.97	42.9	40.41	42.1	27.44	46	32.82	45.04	47.15	43.41	42.4
Zdhhc4	ENSMUSG00000001844	9.85	91.03	8.13	2.19	21.05	247.07	4.78	11.99	193.04	9.03	12.2	9.46	9.15	10.69	7.22	8.71	9.29	8.64	10.57	9.32	8.37	9.03	12.11	8.95	8.33	9.33	9.12	8.78	9.16	9.81	7.45	18.58	6.89	7.14	0.57	6.24	6.6	6.42	6.9	6.51	7.05	4.41	11.79	9.87	8.33	9.37	9.59	8.93
Rac1	ENSMUSG00000001847	26.51	226.93	102.2	101.35	120.88	85.3	206.06	186.13	80.4	176.9	212.35	218.53	190.24	292.33	139.36	73.21	128.98	154.27	137.13	130.79	159.66	153.38	163.96	117.14	144.33	122.43	105.75	131.16	125.34	134.35	130.44	152.12	69.81	127.08	26.54	117.73	125.76	105.6	121.79	107.66	104.23	62.98	139.37	127.92	137.29	135.51	121.72	151.54
Nup214	ENSMUSG00000001855	21.51	25.6	9.27	13.42	33.08	103.81	16.82	26	10.43	27.82	30.81	18.47	24.95	19.09	16.99	14.43	31.62	17.89	21.13	27.79	15.43	20.42	12.75	29.34	19.21	22.74	26.42	12.72	19.45	17.95	16.67	19.59	8.75	20.98	2.2	12.27	15.65	14.94	11.44	14.23	13.51	7	17.4	26.73	16.22	19.54	20.86	12.3
Aif1l	ENSMUSG00000001864	7.15	2.28	1.62	1.54	5.53	10.89	2.91	9.69	36.9	13.47	9.9	5.14	2.83	0.34	1.55	0.27	5.23	4.26	3.31	2.39	1.72	1.36	1.22	4.96	4.24	4.49	4.02	3.38	2.78	2.53	1.55	1.01	1.93	5.45	0.28	4.63	4.55	3.64	3.73	2.62	2.97	0.66	0.98	3.36	2.72	2.83	1.55	1.37
Cpa3	ENSMUSG00000001865	0.01	3.53	11.74	2.32	0.2	1.98	0.01	3.08	4.75	0.71	4.49	1.48	0.06	0.02	0.1	0.06	0.03	0.22	0.58	4.87	31.39	50.58	0.71	0.02	0.05	0.11	0.03	0.04	0.08	0.12	0.08	1.08	3.8	0.08	0.65	0.07	0.12	0.49	1.11	2.73	2.73	0.9	0.23	0.01	0.05	0.27	0.07	0.06
Ltbp1	ENSMUSG00000001870	2.97	9.66	7.52	0.99	3.06	43.92	1.15	2.07	6.21	7.72	5.18	1.14	0.76	4.99	1.54	2.34	2.82	5.03	12.79	14.15	19.53	17.69	0.47	1.66	1.59	1.33	1.2	1.58	1.51	1.21	2.08	6.84	3.82	11.41	1.75	15.42	20.7	9.96	12.44	8.64	6.06	5.95	0.58	1.71	1.76	4.09	0.94	0.9
Ugp2	ENSMUSG00000001891	1.13	19.43	22.56	17.05	2.05	30.64	52.53	47.8	254.8	55.42	57.87	68.58	72.28	13.37	70.58	2.37	18.22	22.27	26.87	23.37	38.88	29.59	18.9	15.37	17.77	20	16.99	15.1	18.29	19.51	64.78	22.21	55.78	59.24	32.28	58.56	71.14	56.16	59	53.96	56.13	51.07	23.13	17.84	21.39	27.19	22.36	23.89
Kcnh6	ENSMUSG00000001901	0.96	0.37	0.27	0.03	0.21	0.03	0.29	0.56	0.03	0.15	0.62	0.66	0.38	2.3	0.33	0.66	0.09	0.07	0.54	0.11	0.55	0.19	0.27	0.12	0.09	0.12	0.11	0.13	0.14	0.18	0.98	0.03	0.03	0.14	0.03	0.06	0.03	0.04	0.05	0.06	0.1	0.07	0.64	0.13	0.12	0.24	0.45	0.54
Trmt1	ENSMUSG00000001909	169.65	151.19	16.79	4.4	50.24	94.05	29.83	29.91	17.29	31.15	34.4	36.62	30.61	34.26	28	23.71	27.14	21.63	27.5	26.22	23.45	26.96	24.82	27.04	22.78	21.79	21.56	19.32	24.04	26.44	24.82	21.24	10.11	24	1.03	17.14	17.87	18.2	17.13	16.71	16.87	6.54	28.94	23.48	16.36	19.96	20.96	21.53
Nacc1	ENSMUSG00000001910	72.99	172.47	3.27	2.77	17.97	20.71	2.85	11.03	11.84	10.12	9.89	7.37	9.82	18.37	7.42	12.59	14.86	9.16	9.62	7.24	9.04	7.72	7.2	15.43	16.53	11.75	8.35	8.44	7.65	7.59	6.63	12.41	2.88	11.45	0.47	8.27	9.94	7.1	7.33	6.03	6.17	3.43	6.96	12.88	8.38	9.91	6.63	8.28
Nfix	ENSMUSG00000001911	0.33	109.35	11.22	4.51	23.19	75.89	20.01	13.88	34.84	3.23	20.69	18.11	28.62	19.36	19.53	11.64	0.3	3.11	10.61	19.65	33	31.61	199.26	0.62	4.24	17.41	73.25	151.6	231.02	269.54	12.36	18.38	8.92	0.82	7.67	3.28	5.3	5.64	8.24	9.55	7.62	11.64	67.43	0.1	1.21	6.78	20.86	41.56
Slc1a5	ENSMUSG00000001918	38.2	946.93	12.52	5.44	66.69	559.02	0.42	4.82	452.58	12.94	6.05	4.04	0.58	42.3	0.73	15.06	17.2	7.81	14.56	11.46	11.17	14.61	3.31	20.19	14.11	13.53	7.25	3.28	5.14	4.52	1.55	132.21	11.32	20.77	0.95	11.05	22.05	15.35	11.89	18.8	19.95	5.04	4.27	13.07	5.67	8.69	3.74	2.66
Uba1	ENSMUSG00000001924	67.17	276.32	40.34	80.87	251.95	43.26	96.84	231.2	60.78	117.34	183.04	160.96	93.2	133.89	65.11	100.93	101.21	87.33	102.68	79.74	71.77	75.92	122.6	106.39	117.92	146.21	145.19	133.63	169.6	183.68	63.76	103.27	38.88	87.65	9.73	64.49	88.15	65.54	56.41	63.07	68.31	43.79	97.36	115.65	98.01	150.53	162.01	133.78
Vwf	ENSMUSG00000001930	4.18	88.52	1.55	0.29	2.28	197.22	0.86	1.42	6.8	2.02	1.85	2.39	1.68	5.05	1.64	5.29	2.16	1.99	2.24	1.44	4.14	2.62	3.38	1.55	2.96	2.73	1.89	2.63	2.23	2.43	1.56	9.71	6.49	7.35	0.78	8.45	6.1	4.4	7.09	6.96	7.92	6.7	4.3	1.63	2.72	3.35	2.84	3.91
Siae	ENSMUSG00000001942	0.49	3.87	2.89	1.83	1.47	48.64	2.19	1.77	93.12	1.63	1.87	2.58	3.2	1.77	3.78	1.01	1.16	1.52	1.69	2.13	2.88	2.54	2.33	1.49	1.7	1.52	1.58	2.14	1.76	2.13	2.33	3.62	1.58	2.12	0.34	2.09	2.46	2.22	2.72	2.27	2.28	1.75	2.64	1.59	1.82	2.37	2.43	3.09
Vsig2	ENSMUSG00000001943	1.47	14.38	0.42	0.34	0.64	28.42	0.03	0.16	3.07	0.12	0.18	0.12	0.17	2	0.22	3.92	0.1	0.1	0.32	0.24	0.26	0.34	0.22	0.12	0.09	0.12	0.06	0.14	0.17	0.27	0.14	0.59	0.31	0.23	0.1	0.3	0.35	0.32	0.25	0.55	1.05	0.55	0.29	0.26	0.12	0.21	0.19	0.19
Esam	ENSMUSG00000001946	2.3	72.47	3.99	1.71	11.86	112.83	3.66	5.85	96.7	4.23	5.46	5.5	4.03	3.55	4.09	3.27	3.72	3.62	4.83	4.99	6.72	6.96	5.06	3.72	3.86	3.16	4.11	5.27	4.6	5.9	3.34	11.66	10.17	6.52	2.01	6.26	7.53	9.46	10.08	11.09	12.73	7.81	5.01	4.38	3.51	4.22	5.55	6.29
Spa17	ENSMUSG00000001948	0.06	7.03	1.9	0.57	0.16	21.4	1.2	5.4	62.52	30.45	11.78	6.46	6.19	0.16	4.23	0.02	1.28	1.51	1.35	1.13	1.18	2.11	1.6	2.19	2.66	2.93	2.15	1.74	1.19	0.96	5.82	3.24	2.01	1.16	0.39	1.06	0.96	0.91	0.97	1.14	1.13	0.96	1.91	2.44	2.71	2.92	2.46	1.67
Fam50a	ENSMUSG00000001962	12.82	83.36	8.56	6.21	19.43	52.24	6.56	21.52	19.73	37.23	30.73	29.9	23.27	9.84	18.05	4.81	13.51	11.37	14.86	13.23	9.79	14.3	12.93	14.81	13.5	14.58	15.12	10.9	14.43	15.35	19.96	9.77	8.26	13.69	1.23	10.53	11.77	11.19	8.68	11.13	12.13	2.75	12.89	14.71	12.27	13.87	12.72	9.81
Emd	ENSMUSG00000001964	8.61	29.83	6.42	5.26	21.67	190.49	12.66	22.66	41.65	21.98	22.94	16.78	10.05	15.37	6.77	12.12	16.49	16.72	13.9	16.73	15	16	11.63	14.88	15.74	13.18	13.74	19.47	10.83	9.59	6.99	13.34	7.3	12.4	2.27	10.38	10.14	9.76	8.95	8.9	8.64	8.01	10.27	14.35	12.99	10.36	10.36	9.08
Taco1	ENSMUSG00000001983	2.88	9.14	2.51	2.34	4.93	45.57	2.22	2.92	123.9	4.76	3.27	2.92	2.93	3.08	1.79	3.18	4.2	3.21	3.43	3	2.37	2.89	1.28	4.89	2.79	3.01	2.89	2.01	2.27	2.31	1.99	2.55	4.51	3.66	1.72	2.88	3.21	3.02	3.02	3.36	4.41	4.7	1.97	3.8	2.76	2.78	2.54	1.63
Grik3	ENSMUSG00000001985	7.34	0.33	0.07	0.15	0.1	0.24	8.26	8.49	0.04	1.39	7.01	7.92	4.1	0.32	4.88	0.08	0.17	0.18	0.22	0.51	0.29	0.37	2.26	0.2	1.39	2.16	2.97	3.14	4.95	4.82	6.48	0.08	0.04	0.1	0.03	0.1	0.17	0.13	0.11	0.1	0.1	0.04	2.61	0.59	1.34	2.28	2.43	3.55
Gria3	ENSMUSG00000001986	0.49	2.47	1.21	8.01	2.04	9.39	64.03	10.63	0.84	4.43	11.46	17.46	31.04	0.36	55.15	0.15	1.08	1.33	2.49	2.5	3.15	2.14	4.87	0.82	1.32	1.36	2.39	3.01	4.79	6.54	54	1.34	0.62	1.93	0.22	1.69	2.34	1.98	2.21	2.29	1.88	0.4	5.28	1.09	1.44	3.03	4.36	5.81
Npas1	ENSMUSG00000001988	0.3	0.2	0.02	0.04	0.01	0.46	0.04	2.15	0.03	0.17	1.41	6.39	1.86	0.03	3.57	0.04	0.11	0.02	0.08	0.05	0.01	0.04	1.33	0.09	0.05	0.17	0.23	0.25	0.52	0.73	2.58	0.01	0.02	0.04	0.04	0.01	0.03	0.03	0.01	0.03	0.05	0.01	0.72	0.07	0.02	0.13	0.22	0.3
Sipa1l2	ENSMUSG00000001995	9.31	12.75	2.33	2.92	14.36	4.63	3.05	12.33	1.92	6.25	10.7	7	7.13	2.91	4.1	2.67	3.98	2.43	6.81	4.22	2.97	3.4	3.16	4.27	5.97	10.44	7.59	5.6	9.74	9.82	4.54	2.18	3.42	8.17	1.02	4.44	10.08	5.33	4.65	6.23	5.95	4.5	3.55	4.86	2.88	10.74	7.09	5.93
Ap4e1	ENSMUSG00000001998	1.1	2.72	1.26	1.48	0.91	24.05	2.75	7.39	12.62	8.44	9.04	7.5	6.37	1.25	3.62	0.32	3.12	1.99	3.31	2.73	2.22	2.38	1.1	3.19	2.84	3.29	2.73	1.81	2.85	2.87	4.14	2.49	0.9	2.94	0.74	1.87	2.9	1.86	2.05	2.09	2.08	1	1.63	3.1	2.38	3.33	2.95	2.53
Blvra	ENSMUSG00000001999	1.35	14.81	6.9	2.51	1.62	268.59	10.72	5.6	288.23	9.59	8.73	9.05	14.76	2.01	7.59	1.72	3.59	4.75	6.37	8.1	6.75	7.84	4.71	2.46	2.51	2.73	3.44	4.73	4.46	4.62	6.22	7.22	5.52	5.8	1.05	5.61	5.61	5.57	5.96	6.36	6.65	2.96	4.5	2.97	3.07	3.91	4.32	4.33
Pdzd4	ENSMUSG00000002006	22.83	2.61	0.35	0.2	0.46	7.03	10.11	15.83	0.71	5.19	14.92	20.27	6.76	0.46	8.85	0.11	0.48	0.58	1.21	1.12	0.9	0.83	2.45	0.49	1.01	1.6	2.12	4.38	2.55	2.52	8.69	0.29	0.07	0.24	0.04	0.23	0.32	0.2	0.26	0.29	0.25	0.08	2.25	0.54	0.86	1.74	2.49	3.68
Srpk3	ENSMUSG00000002007	1.63	8.34	0.16	0.06	0.22	56.12	1.35	0.15	1.15	0.52	0.7	0.39	1.88	1.41	2.16	0.83	0.28	0.19	1.39	0.54	10.13	7.47	0.18	0.21	0.25	0.2	0.32	0.26	0.31	0.34	1.85	0.62	12	11.17	1.35	8.97	13.24	14.27	13.45	15.28	17.25	5.65	0.52	0.29	0.23	0.73	0.35	0.21
Idh3g	ENSMUSG00000002010	121.24	411.5	58.2	35.42	77.07	124.08	64.66	102.99	1255	63.23	104.26	102.1	158.26	54.46	94.11	31.24	55.06	53.06	51.45	58.44	59.47	58.27	66.61	55.44	53.23	50.39	66.63	85.42	70.38	74.03	81.33	76.81	180.62	75.73	26.44	80.65	83.39	110.79	146.54	129.47	165.86	189.73	76.9	58.88	53.31	48.05	68.48	77.57
Pnck	ENSMUSG00000002012	4.47	34.49	1.06	0.62	0.86	23.32	6.89	12.8	9.38	1.47	10.92	18.61	6.13	1.1	4.93	0.59	0.36	0.5	0.68	0.81	0.89	0.68	7.37	0.41	0.7	1.61	3.19	6.09	5.48	6.43	5.6	1.3	0.52	0.4	0.06	0.53	0.55	0.5	0.59	0.57	0.51	0.78	7.62	0.52	0.66	1.66	5.6	7.78
Ssr4	ENSMUSG00000002014	141.5	695.84	96.99	7.9	93.16	131.45	32.07	42.27	192.06	30.25	45.34	42.12	34.12	85.3	24.52	106.31	29.09	28.66	38.91	47.34	69.97	60.41	49.86	34.34	30.19	30.55	36.36	47.31	35.64	37.21	24.13	112.53	47.26	43.91	3.43	39.42	39.24	41.71	50.96	39.35	41.99	16.47	55.08	35.59	32.89	35.54	40.17	43.43
Bcap31	ENSMUSG00000002015	50.93	145.92	62.65	38.47	25.9	122.96	41.11	35.13	330.54	59.94	45.34	43.87	74.2	27.58	43.13	22.25	39.34	38.34	42.49	50.64	58.17	63.17	30.51	40.64	31.94	27.97	28.73	30.05	25.25	28.42	38.23	89.33	35.67	50.04	4.16	40.59	41.26	43.05	40.49	42.71	46.84	22.69	39.54	38.86	33.3	33.31	33.23	33.79
Fam98a	ENSMUSG00000002017	3.94	19.71	6.86	9.9	3.67	7.33	17.22	47.14	5	48.24	59.27	51.4	46.45	7.89	30.38	2.23	20.9	6.94	23	23.11	11.5	22.42	20.37	24.33	6.91	26.83	26.03	11.35	29.1	30.71	31.77	17.9	15.36	23.6	5.65	6.92	25.43	20.35	6.2	18.91	21.39	11.2	18.87	18.24	8.03	27.51	24.68	8.36
Ltbp2	ENSMUSG00000002020	0.81	39.57	1.63	0.1	2.55	4.3	0.06	0.16	21.97	0.08	0.28	0.15	2.58	0.29	0.04	1.01	0.08	0.09	0.77	2.63	9.29	10.79	0.3	0.06	0.31	0.25	0.07	0.03	0.23	0.33	0.28	5.35	0.96	0.25	0.06	0.26	0.56	1.68	2.68	7.19	6.37	0.45	0.15	0.15	0.09	0.43	0.22	0.11
Kmt2a	ENSMUSG00000002028	8.54	17.16	5.29	4.15	13.92	9.63	13.19	22.7	0.84	14.64	19.99	18.03	19.59	9.83	12.83	5.11	10.92	6.99	15.78	13.74	8.68	11.87	7	8.65	13.72	19.73	17.46	9.73	21.67	17.54	13.69	11.08	2.74	6.01	2.03	6.27	8.31	5.09	5.84	6.61	5.65	4.62	11.6	10.95	12.87	19.84	14.29	13.47
Ift46	ENSMUSG00000002031	28.19	121.56	28.24	13.88	18.83	14.07	19.83	92.54	11.21	92.72	106.6	89.05	59.79	22.19	42.38	16.14	42.86	41.58	47.36	40.92	32.84	34.8	51.76	35.1	35.95	38.7	49.62	60.83	54.58	58.34	40.95	40.36	15.69	25.54	2.32	20.14	20.69	20.2	20.82	18.7	18.56	11.8	45	42.46	40.01	47.72	48.96	44.53
Tmem25	ENSMUSG00000002032	0.33	4	1.31	0.24	2.04	2.97	5.16	2.12	3.02	0.5	1.95	3.2	14.91	0.92	6.45	0.62	0.5	0.25	0.94	0.45	0.47	0.6	3.02	0.66	0.65	0.92	1.12	1.17	1.72	2.31	4.85	0.23	0.73	0.41	0.14	0.2	0.56	0.36	0.41	0.54	0.68	1.22	7.25	0.7	0.62	1.34	2.79	3.42
Cd3g	ENSMUSG00000002033	0.04	1.31	2.04	0.24	0.33	0.73	0.59	0.03	0.03	0.16	0.13	0.03	0.06	1.27	0.06	2.91	0.04	0.04	0.27	1.31	2.01	0.96	0.04	0.04	0.44	0.54	0.04	0.6	0.04	0.71	0.14	0.67	0.37	0.04	0.15	0.13	1.33	3.03	0.73	110.82	211.23	1.26	0.04	0.56	0.12	0.93	0.44	0.54
Trappc6a	ENSMUSG00000002043	125	1141.66	7.07	1.18	22.02	57.64	0.15	1.99	108.07	2.31	2.1	1.18	1.24	17.91	0.92	14.41	4.2	2.88	3.56	3.32	3.77	5.57	2.15	3.23	2.63	2.46	2.27	2.29	2.18	1.73	1.07	8.36	4.59	6.11	0.15	4.22	4.2	4.35	5.2	4.67	4.75	1.54	2.25	3.86	2.37	2.46	2.35	1.85
Supt6	ENSMUSG00000002052	23.55	63.39	6.15	7.62	20.77	10.9	12.68	16.96	5.29	19.7	18.49	12.34	24.41	14.08	15.93	19.8	20.97	12.61	19.45	15.16	13.97	14.29	10.18	20.68	17.05	21.51	14.38	10.59	15.43	18.35	18.15	12.19	3.53	15.34	1.26	8.8	14.17	8.56	7.31	8.31	8.64	4.29	9.62	18.65	12.02	21.68	15.53	12.67
Spag5	ENSMUSG00000002055	50.3	7.24	1.12	1.51	1.86	79.6	7.34	17.57	0.29	54.89	24.86	6.85	8.05	5.58	11.55	7.66	12.49	9.45	8.87	6.57	4.14	5.08	0.76	13.82	12.86	11.28	7.9	4.24	4.38	3.94	5.45	0.71	1.01	7.06	0.06	5.11	5.35	4.29	4.08	4.65	4.91	0.25	1.71	10.23	7.8	5.69	1.76	1.28
Foxn1	ENSMUSG00000002057	0.02	0.06	0.02	0.06	0.27	0.01	0.02	0.03	0.02	0.03	0.02	0.01	0.01	0.82	0.02	0.02	0.13	0.15	0.07	0.42	0.7	2.12	0.01	0.01	0.01	0.02	0.01	0.01	0.01	0.01	0.01	0.02	0.01	0.04	0.02	0.08	0.01	0.12	0.01	2.4	2.92	0.01	0.01	0.02	0.02	0.01	0.01	0.02
Unc119	ENSMUSG00000002058	35.39	206.39	16.62	7.01	16.47	47.26	9.14	32.59	11.85	22.69	33.11	29.59	12.47	22.18	9.14	4.36	14.69	15.65	20.35	13.42	8.66	10.27	15.71	13.39	15.21	15.99	14.74	15.74	17.07	14.79	9.49	28.57	4.43	11.42	0.07	8.76	9.72	8.93	8.13	7.83	7.4	2	16.94	14.2	12.8	18.53	15.77	18.22
Rab34	ENSMUSG00000002059	10.94	84.39	7.89	4.52	31.16	124.88	2.49	9.83	800.82	9.67	11.21	12.45	3.79	3.15	4.16	2.02	7.6	8.31	11.19	10.79	9.13	10.5	3.56	4.81	3.52	3.01	2.67	3.22	3.66	3.67	5.24	12.39	2.27	4.98	0.59	3.63	3.45	3.72	3.67	4.1	3.6	1.23	4.61	4.91	3.56	4.72	3.4	3.13
Sdf2	ENSMUSG00000002064	40.06	163.15	52.83	16.03	33.13	95.4	22.41	32.77	38.53	25.5	35.57	36.31	27.22	34.12	20.28	22.17	15.73	16.44	20.54	27.79	32.56	33.72	33.28	15.54	15.6	16.28	22.3	30.74	23.85	25.76	20.14	47.76	19.78	16.53	1.92	16.43	16.84	19.42	23.24	19.54	21.17	12.07	38.99	20.4	18.55	19.45	30.13	33.43
Ccne1	ENSMUSG00000002068	275.05	8.78	1.77	3.97	9.54	39.54	37.12	8.62	0.89	39.21	13.81	7.02	10.28	5.49	8.36	6.58	17.27	11.29	9.59	6.91	9.62	7.58	1.34	15.42	8.6	5.62	3.75	2.33	1.96	1.89	7.04	2.75	1.08	11.03	0.06	6.31	6.1	5.32	3.79	3.38	3.75	0.38	2.63	10.19	6.61	4.6	2.03	2.27
Hsf2bp	ENSMUSG00000002076	8.73	3.35	0.03	0.01	0.02	7.7	0.03	0.21	0.48	0.23	0.35	0.3	0.16	0.74	0.1	0.22	0.2	0.13	0.24	0.14	0.27	0.44	0.3	0.16	0.12	0.17	0.13	0.13	0.23	0.38	0.17	0.32	0.08	0.15	0.14	0.08	0.13	0.14	0.08	0.06	0.06	0.31	0.12	0.15	0.19	0.17	0.15	0.25
Bbc3	ENSMUSG00000002083	50.77	41.51	0.85	0.26	6.99	54.94	0.43	1.73	26.76	0.82	1.48	2.57	0.95	2.34	0.4	2.95	1.19	0.43	0.71	0.41	0.35	0.53	3.64	1.6	0.82	1.21	0.98	0.97	1.56	1.64	0.7	0.89	0.5	0.8	0.09	0.38	0.87	0.73	0.37	0.59	0.55	0.1	2.93	1.61	0.56	1.79	2.1	1.76
Mybpc3	ENSMUSG00000002100	0.39	0.21	0.07	0.02	0.01	0.8	0.02	0.01	0.02	4.9	0.03	0.02	15.78	0.01	0.27	0.01	0.15	0.28	0.07	0.38	0.17	0.12	0.01	0	0	0.06	0.04	0.01	0.03	0.01	0.13	0.02	341.88	247.25	11.34	165.99	337.38	267.73	246.63	302.16	360.45	362.23	0.06	0.06	0	0.1	0.14	0
Psmc3	ENSMUSG00000002102	93.97	234.37	71.35	43.61	39.01	123.6	106.71	165.12	40.83	351.63	210.98	186.74	165.06	71.57	138.38	42.39	143.99	137.41	118.89	96.84	111.94	102.7	95.79	140.54	130.9	111.38	104.5	115.79	86.97	90.61	124.85	108.24	102.67	124.48	24.5	107.91	92.07	84.11	100.97	85.44	91.18	70.56	97.07	129.36	126.72	102.37	88.92	87.3
Acp2	ENSMUSG00000002103	3.02	19.64	8.19	10.59	21.54	23.12	21.09	17.05	26.92	13.77	17.4	14.21	13.59	11.58	10.44	10.9	11.37	12.21	13.14	10.85	11.48	10.18	11.72	11.13	12.61	13.62	12.85	15.8	14.48	15.79	9.63	14.26	4.26	8.63	1.76	7.09	8.15	7.16	8.25	6.55	6.91	4.35	12.69	12.96	12.73	16.11	15.89	17.47
Rapsn	ENSMUSG00000002104	2.75	0.53	0.23	0.08	0.96	6.08	0.08	0.17	2.01	0.54	0.43	0.18	0.18	0.13	0.14	0.06	0.14	0.32	0.65	0.27	3.12	2.45	0.09	0.45	0.34	0.2	0.11	0.09	0.06	0.06	0.15	0.08	2.47	0.91	0.08	0.87	1.49	1.97	2.49	2.65	3.61	2.03	0.09	0.09	0.08	0.28	0.11	0.09
Slc39a13	ENSMUSG00000002105	9.73	82.16	5.32	2.13	12.82	37.21	3.59	8.75	43.29	5.5	9.76	8	12.42	8.4	5.58	3.93	5.06	4.42	9.67	13.49	13.44	16.68	4.89	4.13	4.98	5.21	4.52	3.85	5.72	6.36	5.51	12.44	8.07	7.95	1.17	6.99	9.6	10.86	10.75	13.05	12.99	5.13	5.41	5.26	3.33	7.52	6.41	5.95
Celf2	ENSMUSG00000002107	1.11	39.4	5.44	6.73	11.76	63.98	108.73	78.95	69.22	24.24	74.06	100.83	25.78	7.32	53.73	2.15	6.99	8.78	12.38	9.22	15.35	13.98	37.27	13.69	26.37	38.35	52.57	51.52	76.85	77.68	64.39	29.75	9.84	10.78	6.65	10.76	14.86	13.24	14.24	15.26	15.45	10.29	25.61	14.21	17.06	25.56	34.65	28.58
Nr1h3	ENSMUSG00000002108	0.86	96.65	3.23	0.52	4.48	33.8	0.03	0.24	81.44	0.22	0.24	0.21	1.06	2.55	0.36	8.23	0.68	0.45	0.64	0.66	1.02	0.94	0.91	1.04	0.89	0.71	0.87	1.45	1.26	1.33	0.34	5.64	1.1	1.69	0.1	1.24	0.94	1.18	1.18	1.97	2.38	1.16	1.37	1.08	0.47	0.87	0.88	1.07
Ddb2	ENSMUSG00000002109	1.83	13.84	4.65	1.89	5.77	36.61	8.73	12	4.85	7.64	13.88	13.61	11.36	3.99	9.5	2.24	4.36	4.89	7.97	8.97	6.46	8.29	4.66	4.59	4.43	4.6	5.36	4.41	6.11	7.65	9	7.19	2.21	3.81	0.65	3.12	3.36	3.15	3.24	4.41	5.14	2.06	5.54	4.22	2.9	5.3	6.48	4.5
Spi1	ENSMUSG00000002111	0.16	24.94	3.19	0.16	3.07	140.53	0.73	0.64	16.37	0.55	0.89	0.66	0.37	2.67	0.8	4.18	0.92	1.08	1.57	2.4	3.5	4.18	1.79	1.09	1.21	0.78	0.95	0.96	0.96	0.65	0.85	3.26	1.02	0.9	0.02	0.57	1.08	1.27	1.67	2.2	1.54	0.98	1.67	1.52	0.86	1.54	1.28	1.44
Sf3a1	ENSMUSG00000002129	28.04	44.85	5.88	7.6	27.53	22.61	18.14	44.12	3.28	53.99	53.86	31.02	24.34	18.9	14.65	14.89	35.62	25.84	24.32	20.38	16.92	17.59	11.33	36.08	34.58	29	21.75	19	18.1	20.61	17.33	13.24	5.09	20.84	1.94	13.59	14.93	10.89	10.51	10.1	10.88	6.38	10.61	31.54	23.7	24.8	18.18	16.79
Stat6	ENSMUSG00000002147	5.82	65.49	25.23	9.26	34.9	32.36	1.86	2.4	13.64	4.21	3.89	2.26	2.59	30.34	2.94	26.52	9.88	6.6	11.69	17.62	19.43	30.57	3.98	6.85	6.2	4.39	2.38	3.21	3.15	4.24	2.68	30.42	19.82	22.84	2.16	19.08	24.58	21.05	21.36	26.46	31.87	11.05	4.53	8.12	5.04	8.74	4.37	4.41
Clgn	ENSMUSG00000002190	3.89	9.25	0.32	0.04	0.05	0.93	6.87	12.14	0.03	8.59	13.76	19.46	21.88	0.22	11.38	0.05	0.8	1.38	1.24	0.95	1.26	1.42	1.72	1.28	1.91	2.11	1.87	1.67	2.03	2.44	11.67	0.62	0.01	0.1	0.03	0.04	0.03	0.03	0.02	0.03	0.02	0.13	4.31	1.04	1.38	2.01	3.01	4.64
Napsa	ENSMUSG00000002204	6.53	12.39	1.3	0.01	0.24	151.39	0.01	0.04	1.74	0.03	0.08	0.03	0.04	0.99	0.03	0.67	0.22	0.25	0.4	0.5	0.73	0.9	0.13	0.14	0.11	0.13	0.18	0.19	0.25	0.25	0.04	2.85	0.24	0.1	0.01	0.05	0.04	0.16	0.23	1.47	2.76	0.26	0.09	0.19	0.06	0.26	0.29	0.24
Vrk3	ENSMUSG00000002205	11.76	63.86	11.21	4.73	22.32	25.21	4.81	14.78	7.76	13.76	15.41	11	11.93	19.75	8.55	24.74	15.01	12.29	14.08	12.02	9.86	12.57	11.45	16.85	15.34	15.47	14.93	12.76	14.11	13.71	8.77	15.28	10.83	13.59	2.18	11.05	11.73	12.11	12.11	12.7	13.73	8.11	11.88	17.5	11.64	12.55	11.56	9.88
Smg9	ENSMUSG00000002210	57.13	199.36	3.7	0.54	10.33	32.86	4.39	12.13	2.55	7.71	12.19	9.87	13.38	10.18	9.73	11.2	7.64	4.28	7.17	6.44	5.15	7.27	7.98	8.17	8.2	7.86	8.13	7.29	10.11	9.59	9.53	9.8	3.52	7.78	0.36	4.98	6.12	5.21	5.34	5.91	5.58	1.98	8.34	8.6	4.97	8.26	9.54	8.41
Paxip1	ENSMUSG00000002221	15.75	26.04	2.86	2.45	15.25	10.43	8.98	15.06	1.68	18.65	16.28	10.73	8.64	9.46	7.06	9.68	15.28	11.25	11.82	8.58	8.69	8.55	6.13	16.58	16.87	13.6	8.62	7.38	8.23	8.37	7.74	5.98	2.2	10.27	0.66	6.62	7.71	5.47	5.61	4.86	5.2	2.68	5.71	13.72	9.53	10.28	7.12	8.02
Rmnd5a	ENSMUSG00000002222	5.52	19.56	15.26	27.84	19.98	7.37	35.31	25.87	7.34	30.6	26.74	28.9	73.76	17.94	38.2	9.85	28.46	20.92	39.62	23.54	18.6	29.72	13.12	19.47	20.53	26.81	17.29	11.54	21	19.54	35.04	22.22	13.82	23.14	9.52	15.8	34.43	14.56	16.52	19.8	27.12	17.84	18.91	19.81	16.98	36.19	17.9	12.31
Mov10	ENSMUSG00000002227	38.96	32.22	3.24	0.71	4.03	29.64	0.59	1.55	1.82	4.05	2.3	1.43	0.52	4.52	1.45	11.24	4.83	3.92	7.26	5.4	4.28	4.7	0.49	1.93	1.57	1.79	0.86	0.55	0.79	0.88	1.76	2.28	1.3	5.08	0.25	3.6	4.56	3.91	2.18	3.2	2.93	0.83	0.88	1.92	1.31	3.24	1.13	0.76
Ppm1j	ENSMUSG00000002228	10.01	7.85	0.24	0.02	0.82	7.64	0.02	0.17	1.42	0.18	0.26	0.41	0.52	4.26	0.09	6.32	0.29	0.25	0.57	0.47	0.58	0.67	0.4	0.25	0.19	0.2	0.19	0.13	0.36	0.36	1.23	0.49	9.16	5.23	0.1	4.15	6.17	5.75	5.27	5.47	5.83	2.31	0.21	0.26	0.1	0.33	0.1	0.13
Rhoc	ENSMUSG00000002233	35.46	180.63	25.05	4.5	19.32	137.18	2.38	9.01	132.44	22.86	17.4	9.04	6.13	69.16	4.62	68.4	19.07	18.19	24.25	21.81	28.46	25.21	6.94	14.11	13.37	10.9	8.31	9.19	6.72	6.98	5.51	27.68	24.28	40.32	1.57	36.16	40.17	31.69	28.01	27.31	25.53	12.61	8.75	15.99	13.66	17.21	8.93	8.77
Prr27	ENSMUSG00000002240	0.01	3.58	0.02	0.01	0.01	0.01	0.01	0.01	0.01	0.01	0.01	0.01	0.01	0.01	0.01	0.01	0.02	0.02	0.02	0.02	0.02	0.02	0.02	0.02	0.02	0.02	0.02	0.02	0.02	0.02	0.01	10.7	0.02	0.02	0.01	0.02	0.02	0.02	0.02	0.02	0.05	0.08	0.09	0.02	0.02	0.02	0.02	0.02
Tead3	ENSMUSG00000002249	3.42	35.29	0.89	0.13	1.62	15.02	0.09	1.17	18.12	2.94	1.65	0.49	0.17	3.23	0.13	3.26	1.77	1.56	3.17	2.94	2.25	3.34	0.26	1.08	1.08	0.92	0.53	0.44	0.46	0.32	0.12	1.42	0.55	1.3	0.15	1.23	1.58	1.22	1.21	1.18	1.26	0.87	0.29	1.14	0.77	1.45	0.36	0.26
Ppard	ENSMUSG00000002250	4.95	80.54	1.19	0.46	5.93	9.92	0.78	1.23	10.71	1.41	1.29	0.78	1.65	19.65	1.19	20.1	1.56	2	2.98	3.1	3.28	3.71	1.05	1.51	1.33	1.39	1.65	2.07	1.52	1.37	1.07	3.13	1.3	1.15	0.09	1.47	1.24	1.34	2.14	1.43	1.36	1.36	1.72	1.94	2.04	1.93	1.76	1.8
Def6	ENSMUSG00000002257	25.54	56.05	1.02	0.14	0.56	19.27	0.28	1.2	0.37	1.36	1.72	1.38	0.8	0.94	0.6	1.02	0.81	0.56	2.16	2.52	1.84	4.36	1.36	0.61	0.47	0.76	0.56	0.63	0.88	0.98	0.71	3.28	0.57	1.02	0.07	0.53	0.95	0.73	0.3	1.71	2.9	0.45	1.77	0.79	0.34	1.22	1.18	1.01
Peg3	ENSMUSG00000002265	11.45	15.56	6.19	9.76	2.37	13.7	75.34	47.78	22.14	82.05	62.87	45.38	103.61	0.99	49	0.43	17.8	13.61	19.91	11.53	25.69	16.09	2.38	7.34	7.24	9.34	4.79	4.66	4.09	4.68	45.11	5.75	1.89	19.25	2.4	14.11	14.31	7.14	8.25	7.13	6.47	2.13	5.42	6.35	7.55	13.94	5.39	8.71
Zim1	ENSMUSG00000002266	0.2	0.38	0.46	0.61	0.07	0.57	1.27	2.91	1.13	5.49	5.89	4.89	0.71	0.02	0.23	0.01	0.17	0.26	0.53	0.35	1.84	0.85	0.18	0.04	0.13	0.1	0.05	0.17	0.11	0.16	0.31	0.18	0.08	0.67	0.14	0.78	0.63	0.39	0.58	0.33	0.3	0.11	0.16	0.08	0.21	0.24	0.11	0.27
Metrn	ENSMUSG00000002274	127.1	102.23	4.68	0.61	8.96	172.91	2.92	4.79	2.37	11.67	4.72	4.47	19.11	2.05	3.87	1.85	8.39	0.95	4.18	2.92	0.66	2.83	4.13	13.65	1.47	4.86	3.38	0.63	2.38	2.07	4.72	1.16	1.28	3.16	0.61	0.38	2.03	1.81	0.37	1.65	1.66	1.11	7.62	12.07	1.22	4.53	3.48	0.87
Lmf1	ENSMUSG00000002279	31.17	104.82	3.84	0.49	10.97	18.58	1.32	3.98	22.16	3.57	3.5	3.01	4.37	6.96	3.43	4.74	5.07	4.08	5.79	5.61	4.89	5.36	2.87	4.6	3.47	3.79	3.89	3.46	3.4	3.75	3.38	6.67	5.28	7.47	0.38	5.42	6.28	5.89	6.41	6.25	7.21	5.27	4.01	5.34	4.07	4.75	4.25	4.26
Narfl	ENSMUSG00000002280	14.18	33.7	3	1.4	4.21	95.12	5.37	4.84	115.17	3.36	4.62	4.48	5.95	4.31	4.43	2.68	3.41	2.95	3.22	3.1	3.34	3.52	4.21	3.56	3.13	3.41	3.62	4.24	4.1	4.57	3.93	3.5	5.77	4.77	0.5	3.55	4.11	3.8	4.66	4.21	5.15	3.94	3.8	3.38	2.46	3.34	3.71	3.75
Angptl4	ENSMUSG00000002289	17.19	482.79	10.79	2.19	43.24	23.15	0.14	1.79	753.33	2.43	2.08	1.55	0.25	1.45	0.31	10.73	5.38	6.22	6.57	7.63	6.14	8.85	3.74	3.29	2.63	1.81	1.37	2.31	1.97	2.37	0.49	49.23	12.28	2.01	0.12	1.18	1.04	2.46	2.06	2.58	2.66	1.61	5.14	3.58	2.83	3.77	3.48	3.13
Dbf4	ENSMUSG00000002297	15.1	3.14	1.4	1.58	2.3	104.78	1.73	20.71	2.06	70.48	28.28	11.91	1.12	5.26	1.53	4.52	9.4	12.36	7.7	5.82	5.15	4.14	1.23	11.19	12.62	10.06	6.48	4.44	3.7	3.01	1.32	1.56	1.09	6.55	0.28	5.73	5.54	3.88	3.89	3.16	3.62	0.29	1.54	7.78	8.65	5.85	2.27	1.87
Daxx	ENSMUSG00000002307	50.34	85.27	5.99	2.79	26.84	31.09	3.62	16.36	8.47	18.43	16.83	13.22	7.94	14.12	5.73	18.34	20.45	13.12	17.69	13.47	8.52	11.65	11.13	22.14	16.97	16.79	15.74	11.45	15.22	15.81	5.76	14.16	4.29	12.39	0.47	6.65	9.19	8	5.88	7.79	8.92	3.76	10.41	19	11.82	14.28	12.25	10.04
Cd320	ENSMUSG00000002308	89.81	141.2	14.63	2.92	26.78	14.64	4.47	10.31	43.06	12.6	10.91	7.49	6.57	23.66	4.6	4.6	15.47	11.15	11.35	8.77	8.91	8.67	8.52	13.85	10.15	8.43	9.89	12.12	9.7	9.18	4.34	27.26	5.54	10.68	1.09	8.44	6.5	7.19	6.59	5.47	6.05	5.32	9.12	13.92	10.18	8.71	9.16	8.94
Ipo4	ENSMUSG00000002319	43.92	114.51	7.53	6.55	28.47	106.33	13.4	32.73	40.52	20.18	32.09	35.41	21.24	13.29	18.21	8.4	21.63	14.63	19.25	17.14	22.99	21.08	15.52	21.35	16.28	12.85	12.62	15.21	14.68	17.81	16.31	18.01	5.63	19.28	1.03	12.36	12.2	11.19	11.49	10.66	11.24	6.77	17.03	18.4	11.67	15.11	15.87	19.7
Tm9sf1	ENSMUSG00000002320	14.39	93.25	15.77	9.98	50.19	187.74	8.96	13.04	53.12	17.08	16.07	10.22	8.68	45.6	6.03	38.29	17.35	13.65	22.04	22.17	21.83	24.07	9.41	17.46	16.09	15.37	14.73	12.5	13.98	14.12	6.45	31.55	12.87	20.64	1.61	15.98	19.05	16.62	17.89	18.05	20.18	8.86	13.38	16.62	11.46	14.77	13.2	13.21
Rec8	ENSMUSG00000002324	2.26	29.37	1.63	1.34	4.61	66.94	0.58	4.7	0.66	4.25	5.58	5.02	13.89	0.73	1.2	16.82	1.51	0.82	1.75	0.47	0.52	0.54	1.5	1.24	1.02	1.8	2.14	1.59	2.48	2.16	3.08	5.4	0.44	3.51	0.01	2.24	3.74	3.08	1.82	1.51	1.28	0.04	3.12	2.46	1.58	3.19	3.38	1.86
Irf9	ENSMUSG00000002325	1.8	29.39	14.24	5.83	23.64	185.01	4.09	5.28	10.05	4.49	6.17	5.73	3.33	13.66	2.73	16.76	5.39	3.26	7.06	7.31	7.64	10.16	4.56	5.34	5.08	6.98	4.95	4.68	5.38	6.96	2.83	13.78	8.31	4.73	1.31	4.35	6.27	6.66	6.56	7.97	9.22	2.95	6.17	5.21	4.42	7.03	6.56	5.24
Gmpr2	ENSMUSG00000002326	4.72	24.11	5.75	5.6	7.24	47.27	10.84	15.19	34.5	18.59	18.09	16.65	10.1	5.9	8.07	5.92	11.81	9.56	12.26	11.64	7.67	10.37	7.21	11.45	9.13	9.66	9.88	7.93	9.3	9.58	8.07	9.23	4.59	10.21	0.9	6.82	7.28	7.36	5.89	7.06	7.63	3.3	6.69	10.69	7.96	8.42	7.84	6.06
Mdp1	ENSMUSG00000002329	2.99	43.68	11.84	6.55	7.81	97.65	16.43	18.82	45.36	26.38	22.42	19.93	14.46	14.16	12.49	8.81	10.86	9.78	10.92	10.5	7.33	9.24	10.82	10.87	9.88	10.26	11.5	11.02	11.15	11.47	11.75	12.92	16.07	13.06	2.57	11.14	12.59	12.99	16.08	14.88	16.02	10.24	12.21	11.06	10.12	10.52	12.57	11.52
Dhrs1	ENSMUSG00000002332	4.02	96.07	16.31	4.01	17.5	73.53	13.5	18.77	114.75	17.65	22.07	21.42	23	17.25	18.64	125.02	16.17	18.53	21.11	21.55	19.42	21.43	21.98	15.75	16.87	17.87	19.91	21.89	20.21	21.18	17.5	22.7	14.73	15.24	1.81	13.14	14.9	14.8	15.69	16.21	18.13	11.08	22.34	17.66	15.62	18.23	19.39	17.7
Ncan	ENSMUSG00000002341	13.69	1.87	0.47	0.2	1	0.07	92.27	76.61	0.34	22.39	56.33	64.56	8.39	0.11	38.37	0.08	1.09	1.04	0.85	0.26	0.19	0.18	27.59	2.05	8.89	15.62	16.85	14.36	24.67	26.25	46.29	0.69	0.02	0.03	0.1	0.02	0.04	0.05	0.05	0.07	0.03	0.05	28.46	7.12	10.56	16.21	21.49	23.55
Tmem161a	ENSMUSG00000002342	44.05	81.1	7.09	2.83	33.44	169.58	4.12	12.47	147.86	8.01	9.3	8.83	4.77	14.43	3.9	14.61	10.26	3.72	10.06	9.3	6.83	10.75	7.12	10.45	6.09	7.39	8.04	5.58	8.2	9.33	5.61	7.79	16.56	16.09	1.96	8.5	14.2	13.73	10.08	12.14	13.83	7.13	6.66	8.83	2.95	6.57	6.87	5.27
Armc6	ENSMUSG00000002343	46.03	22.01	0.76	0.22	2.24	86.7	2.16	9.86	45.21	3.48	8.2	13.22	3.48	2.06	3.46	1.69	1.87	1.36	1.82	1.38	1.75	1.74	7.27	1.89	1.88	2.17	3.35	5.31	5.45	6.29	2.64	1.21	0.67	1.82	0.04	0.93	1.33	1.17	0.8	1.18	1.2	0.62	5.92	2.35	1.85	2.82	4.89	5.71
Borcs8	ENSMUSG00000002345	13.56	100	6.06	4	11.17	165.02	1.13	12.61	273.43	7.94	12.6	12.34	9.26	11.71	8.04	6.39	7.89	6.66	7.81	8.76	7.95	9.72	10.4	6.9	6.61	5.94	8.03	12.19	8.29	9.19	7.24	10.41	5.13	7.1	0.41	6.91	5.66	6.17	7.7	5.87	6.46	2.92	8.71	7.93	7.13	6.61	9.23	10.13
Slc25a42	ENSMUSG00000002346	2.19	37.29	2.65	0.96	9.29	31.96	1.66	2.47	150.26	1.06	2.49	2.93	3.47	2.83	3.45	3.38	1.53	0.66	2.48	2.62	2.45	4.12	3.05	1.37	1.15	1.92	1.39	1.57	2.25	3.11	3.03	3.6	8.95	4.26	1.16	2.45	4.9	4.3	3.34	5.49	6.85	6.06	4.61	1.65	0.83	2.58	2.89	3.55
Snx9	ENSMUSG00000002365	1.43	26.97	12.98	6.31	13.58	14.02	2.78	4.28	38.06	10.92	6.26	4.03	6.29	18.2	3.65	25.03	10.44	16.44	18.73	12.06	20.44	17.48	2.85	8.23	10.61	7.77	3.59	3.88	3.55	3.09	3.28	16.91	8.29	14.11	2.06	13.1	16.34	11.26	14.96	12.45	11.02	4.61	3.77	7.74	10.88	12.28	4.24	5.5
Ranbp3	ENSMUSG00000002372	221.89	254.54	3.49	1.7	12.82	83.89	2.36	17.81	17.64	17.26	18.19	15.33	10.85	10.08	7.7	7.73	12.93	9.42	10.48	8.67	7.58	8.26	9.66	14.19	12.18	11.21	11.07	11.52	10.76	11.18	7.51	6.83	3.46	9.09	0.38	5.52	5.95	5.68	5.03	5.52	5.92	2.61	8.22	12.65	8.11	9.41	9.22	8.63
Ndufa11	ENSMUSG00000002379	390.62	629.46	5.46	1.15	15.73	45.15	0.23	4.77	122.19	2.89	4.8	4.39	6.17	12.34	3.07	19.55	4.52	3.64	4.42	4.25	4.72	4.59	7.39	4.28	3.39	3.63	5.05	6.25	4.89	4.59	2.99	7.39	19.6	6.51	1.38	6.59	7.12	8.91	11.59	10.7	11.89	13.17	7.95	4.7	3.67	3.94	5.64	6.76
Bmp8b	ENSMUSG00000002384	2.66	0.2	0.03	0.02	0.04	0.06	0.11	0.19	0.96	0.08	0.19	0.32	0.04	1.39	0.05	0.63	0.1	0.15	0.14	0.14	0.26	0.38	0.08	0.04	0.06	0.06	0.06	0.04	0.04	0.1	0.06	0.05	0.02	0.15	0.02	0.01	0.03	0.03	0.06	0.07	0.1	0	0.1	0.12	0.03	0.11	0.06	0.13
Nr2f6	ENSMUSG00000002393	26.78	84.51	5.76	1.3	24.09	519.3	1.52	3.15	494.89	4.12	2.61	2.53	2.39	26.95	1.37	28.98	8.33	6.14	8.36	4.82	6.54	6.7	3.27	5.78	5.56	3.85	1.42	2	1.86	1.48	1.41	7.78	4.2	7.49	0.68	4.8	7.32	4.35	6.54	5.51	4.64	1.72	4	15.22	7.48	7.21	2.37	4.11
Use1	ENSMUSG00000002395	115.92	782.75	33.41	1.39	13.36	297.83	6.82	23.66	223.93	21.22	27.02	27.34	23.29	19.88	17.24	8.88	13.79	11.76	14.15	17.4	17.08	17.21	21.99	13.68	11.77	12.42	15.89	19.57	16.3	17.75	16.7	23.43	14.99	12.19	1.09	11.14	11.07	11.54	13.96	11.57	12.73	9.18	20.71	12.78	11.05	12.99	17.63	18.61
Ocel1	ENSMUSG00000002396	3.19	18.61	3.83	0.6	10.5	12.8	1.53	1.39	8.52	0.59	1.43	1.85	1.52	10.89	2.15	12.92	2.11	0.92	2.53	2.04	1.73	3.47	2.79	1.8	1.37	1.75	1.9	1.6	3.55	3.68	1.88	2.84	2.46	1.91	0.36	1.16	2.58	1.94	1.57	2.77	2.71	1.14	2.53	3.59	1.37	2.84	2.45	2.18
Dyrk1b	ENSMUSG00000002409	7.74	130.9	3.57	0.88	17.07	11.4	0.88	5.34	14.41	4.03	4.8	3.39	2.96	5.66	2.6	6.23	4.51	3.47	5.08	3.64	3.24	3.86	1.78	3.6	4.49	4.55	3.8	3.2	4.9	3.96	2.87	3.51	2.53	2.75	0.22	2.19	2.7	2.29	2.82	2.2	2.2	1.97	2.19	5.22	4.81	5.66	4.12	3.12
Braf	ENSMUSG00000002413	10.37	11.36	4.54	7.38	4.51	6.44	29.44	25.9	2.57	16.51	23.84	26.4	28.9	3.6	25.92	3.91	13.05	10.99	12.28	11.01	8.18	11	6.58	12.61	14.75	16.99	12.74	10.13	14.88	16.89	24.36	14.9	2.6	9.88	1.68	7.28	9.87	5.98	6.97	6.44	6.52	5.29	11.29	12.07	13.25	17.68	15.68	17.84
Ndufb2	ENSMUSG00000002416	50.1	247.93	129.44	28.93	340.99	142.61	115.61	66.49	1355.03	30.32	49.21	58.87	67.68	132.48	43.37	240.75	51.01	40.61	56.58	56.99	62.97	58.11	107.34	48.78	38.07	43.6	61.83	71.57	62.39	58.93	40	73.42	210.93	84.8	34.21	87.31	98.75	111.82	141.2	113.75	125.9	137.65	125.28	55.79	44.06	50.01	73.48	95.45
Hltf	ENSMUSG00000002428	3.32	11.39	6.61	9.95	5.23	5.95	14.04	29.17	1.68	29.45	33.73	26.62	23.83	7.08	17.83	3.1	12.6	13.37	11.24	9.67	11.73	9.75	5.43	13.54	14.55	14.38	15.67	19.82	15.24	15.23	21.3	12.19	5.59	11.73	4.13	12.69	12.78	9.6	13.77	9.13	9.18	4.41	5.29	11.04	13.73	14.66	12.96	13.34
Prpf6	ENSMUSG00000002455	15.61	49.68	7.32	8.18	6.68	40.63	13.87	24.4	20.46	45.53	33.71	23.03	23.54	9.4	15.05	3.32	18.91	16.93	17.36	14.22	13.14	13.87	10.78	19.82	17.69	17.69	16.7	14.17	17.2	18.3	15.33	20.37	6.68	14.06	1.58	10.24	10.97	9.51	9.23	9.8	10.9	5.76	9.69	16.48	14.73	16.51	15.02	12.59
Rgs19	ENSMUSG00000002458	12.92	38.21	5.17	7.16	21.99	246.78	15.93	22.39	36.45	17.15	22.93	28.49	6.61	12.71	10.05	6.11	19.56	15.78	17.24	17.16	17.8	16.02	12.83	17.74	14.7	10.42	10.01	13.84	10.87	13.9	8.36	16.71	2.98	13.86	1.04	11.67	9.64	9.31	9.02	8.35	8.05	3.59	11.96	16.25	12.05	11.21	9.5	15.06
Rgs20	ENSMUSG00000002459	0.21	0.22	0.22	0.62	0.05	0.08	102.22	9	0.07	3.23	10.31	12.01	9.07	0.07	22.6	0.02	0.46	0.11	0.53	0.36	0.19	1.42	7.8	0.95	0.24	5.75	10.33	1.42	9.37	7.56	19.12	0.05	0.03	0.03	0.07	0.01	0.13	0.07	0.01	0.06	0.07	0.03	9.33	1.35	0.65	4.38	6.55	1
Abhd3	ENSMUSG00000002475	0.15	3.53	27.87	16.69	17.02	0.09	17.08	0.59	4.92	0.41	0.66	1.46	22.97	1.19	12.51	13.44	1.17	1.26	1.07	0.8	1.82	3.16	6.16	0.71	0.69	1.33	1.75	2.34	1.99	1.62	13.36	2.9	3.48	1.6	0.42	1.03	1.5	1.38	1.49	1.34	1.63	0.55	25.01	1.53	1.61	2.22	3.14	3.57
Snrpd1	ENSMUSG00000002477	16.1	31.46	17.15	18.19	1.11	521.67	50.62	204.45	75.44	455.9	275.81	211.14	75.37	2.56	57	0.85	37.81	31.94	28.47	27	20.69	19.8	23.75	39.48	33.28	33.44	32.71	26.38	23.82	21.31	77.55	19.62	7.4	26.34	2.92	18.82	18.92	16.51	13.95	14.27	13.69	5.44	19.18	32.31	26.58	23.27	21.94	16.49
Tchp	ENSMUSG00000002486	32.95	60.24	3.48	0.84	9.64	3.27	4.16	17.17	0.28	28.61	20.79	12.62	15.04	6.37	5.29	3.2	11.92	5.8	10.93	9.88	5.81	8.86	5.42	12.29	10.85	14.03	12.65	4.98	8.56	7.95	6.9	6.12	2.56	5.63	0.19	3.92	4.91	4.28	3.76	4.68	4.86	2.08	8.3	10.54	6.79	10.86	10.52	6.8
Tiam1	ENSMUSG00000002489	6.66	12.53	4.69	15.89	12.22	5.58	22.09	12.55	4.21	12.78	13.22	12.19	65.47	3.33	18.64	2.22	7.85	8.83	12.14	12.5	8.85	13.83	4.78	5.99	7.83	8.86	8.41	8.19	10.73	9.65	29.28	4.16	1.24	4.89	0.65	5.8	4.91	2.74	3.5	2.29	2.4	1.34	4.31	6.08	6.59	8.3	8.34	7.23
Tsc2	ENSMUSG00000002496	34	107.86	4.3	3.53	18.12	7.56	7.84	18.58	8.66	11.32	16.34	13.31	14.3	13.64	11.11	8.11	13.31	7.93	14.71	10.12	10.75	10.33	11.19	13.87	14.99	17.52	12.3	11.63	14.64	16.53	10.97	14.87	5.13	11.49	1.67	7.39	12.66	8.19	8.35	8.8	8.94	9.94	10.36	14.94	7.71	16.86	13.25	15.17
Rpl3l	ENSMUSG00000002500	0.13	46.28	0.43	0.15	0.03	1.2	0.01	0.02	4.33	0.01	0.03	0.06	0.16	0.04	0.1	0	0.08	0.01	0.04	0.01	0.24	0.01	0.17	0.01	0.01	0.01	0.01	0.01	0.04	0.01	0.11	9.58	6.11	0.79	3.73	0.36	0.52	0.83	1.31	1.41	1.86	33.31	0.45	0.08	0.1	0.17	0.01	0.15
Slc9a3r2	ENSMUSG00000002504	3.89	45.99	7.68	3.24	18.73	61.42	2.41	3.38	146.38	3.17	3.48	5.04	12.42	11	4.85	6.78	4.96	6.38	8.5	6.6	7.58	8.82	6.42	3.86	3.99	2.76	2.16	3.8	3.72	4.16	5.6	7.92	8.34	7.31	1.58	6.95	8.01	6.79	7.9	8.12	8.09	8.13	8.22	5.14	4.4	5.5	4.52	7.46
Puf60	ENSMUSG00000002524	186.76	460.85	17.86	9.79	75.72	136.58	25.1	60.99	65.51	58.79	60.6	51.99	41.88	45.06	25.85	33.61	50.19	40.18	39.91	31.64	29.73	31.53	31.31	53.26	47.69	43.37	41.02	41.48	37.39	36.89	25.73	28.19	16.1	36.41	2.11	26.73	27.24	25.15	24.26	23.86	24.58	9.64	32.54	59.14	44.8	41.97	37.86	34.69
Golga2	ENSMUSG00000002546	14.91	72.62	7.61	8.57	13.51	35.32	10.05	18.17	25.55	15.07	21.65	20.04	22.49	16.73	15.42	12.62	12.41	7.82	16.32	14.92	16.34	17.97	11.28	9.99	12.25	14.11	12.58	10.46	14.9	17.18	15.04	16.69	11.55	14.29	4.41	12.01	16.66	12.2	11.23	13.7	15.64	7.93	14.42	12.13	8	17.68	14.6	15.42
Uck1	ENSMUSG00000002550	12.13	120.68	6.11	5.89	30.29	381.28	3.58	8.22	4145.71	6.74	8.31	9.37	6.36	9.41	4.43	8.14	8.89	6.22	8.37	7.03	6.38	7.14	11.29	9.91	8.89	8.54	9.27	10.3	10.35	11.3	4.86	13.46	3.15	7.22	0.36	4.32	4.75	4.81	4.24	4.51	4.98	2.51	10.3	8.78	5.87	7.12	8.64	8.76
Scin	ENSMUSG00000002565	0.02	0.88	0.36	0.14	0.22	3.03	0.04	0.02	1.03	0.06	0.75	0.04	0.08	51.26	0.02	14.91	0.02	0.14	1.2	2.95	2.35	2.36	0.05	0.02	0.05	0.09	0.02	0.01	0.01	0.12	0.05	1.09	1.18	0.39	0.09	0.97	1.2	1.52	2.37	2.77	2.98	0.36	0.03	0.1	0.23	1	0.08	0.02
Ikzf4	ENSMUSG00000002578	0.64	5.27	0.59	0.53	1.38	0.59	2.38	8.4	0.45	2.65	7.57	6.68	2.49	0.41	1.94	0.47	0.85	1	1.58	1.31	0.77	0.88	2.36	0.95	1.24	1.89	2.03	2.1	2.96	3.27	2.45	0.95	0.14	0.66	0.09	0.49	0.65	0.33	0.41	0.36	0.34	0.17	2.45	0.79	1.05	2.38	3.84	4.4
Mien1	ENSMUSG00000002580	10.61	263.82	27.78	9.01	19.27	106.36	34.39	46.1	254.63	32.77	55.36	64.74	49.32	27.94	42.3	14.13	16.4	16.07	15.63	14.77	17.56	20.14	58.37	18.17	20.34	28.07	42.63	55.19	49.78	48.05	40.7	73.91	19.02	19.49	2.49	18.41	19.39	19.04	23.19	19.66	20.2	11.78	50.49	26.5	26.56	29.69	48.44	45.74
Pon1	ENSMUSG00000002588	0	0.85	18.62	1.85	0.55	3.4	0.16	0.06	76.15	0.04	0.14	0.17	0.03	0.11	0.01	0.01	0.31	0.1	0.23	1.75	4	11.19	1.22	0.39	0.15	0.24	0.23	0.43	1.02	0.64	0.1	0.53	0.11	0.16	0.19	0.1	0.07	0.27	0.02	0.06	0.12	0.68	1.45	0.02	0.12	0.11	0.21	0.35
Axl	ENSMUSG00000002602	8.39	46.44	29.69	4.03	17.6	116.18	6.39	5.72	45.64	10.23	7.77	3.98	7.14	20.18	7.72	5.26	7.9	8.73	21.67	22.3	31.51	33.53	4.62	5.94	10.19	9.39	5.45	4.73	4.99	4.59	7.45	19.64	8.86	16.15	2.77	13.89	17.85	13.76	11.17	17.08	13.2	11.6	7.55	4.85	4.26	11.17	6.3	5.23
Tgfb1	ENSMUSG00000002603	4.08	113.24	4.59	1.83	12.38	15.62	0.26	1	1.83	1.35	1	0.65	0.73	5.05	0.7	4.68	1.7	1.55	4.5	4.01	4.98	5.99	0.77	1.57	1.92	1.95	0.52	1.23	0.89	1.19	0.83	7.74	3.37	5.36	0.1	4.18	6.45	4.85	4.83	5.18	4.35	2.12	1.43	1.9	1.37	2.34	1.47	1.37
Ccdc97	ENSMUSG00000002608	31.43	208.7	8.24	3.27	30.59	22.35	3.2	21.59	3.07	21.34	20.21	13.63	12.93	23.43	9.98	17.61	16.77	11.13	12.3	11.76	12.78	14.17	16.66	15.3	19.2	16.38	13.9	20.76	15.71	16.35	10.34	13.2	6.55	15.63	3.2	11.56	12.68	10.26	11.45	10.48	10.77	9.66	12.82	19.27	14.13	17.14	16.74	20.9
Zfp40	ENSMUSG00000002617	0.33	2.87	1.13	1.72	0.48	5.47	7.07	18.03	12.46	11.25	20.3	28.34	7.35	0.44	12.08	0.18	2.21	2.79	3.15	2.15	2.04	1.6	3.5	2.14	2.96	3.98	4.03	5.79	5.28	7	10.24	2.7	1	1.5	0.68	1.43	1.77	1.23	1.54	1.36	1.48	0.9	2.89	1.58	2.71	3.85	3.76	5.09
Akap8l	ENSMUSG00000002625	12.65	60.77	5.6	2.88	11.67	630.05	11.26	17.84	59.03	16.97	23.73	20.36	22.45	5.31	29.59	2.58	8.13	4.58	9.67	8.59	5.57	8.82	10.15	7.08	7.18	9.87	10.27	7.38	12.11	13.41	25.41	8.87	6.4	7.98	0.72	5.21	7.61	7.09	7.01	8.27	9.73	2.79	11.36	8.87	6.47	11.75	12.5	10.13
Shh	ENSMUSG00000002633	0.02	8.18	1.48	10.01	15	0.08	2.08	1.7	0.08	4.22	1.36	0.65	1.12	0.73	0.43	0.53	0.83	0.68	0.5	0.31	0.16	0.78	0.16	0.81	0.64	1.08	0.34	0.25	0.2	0.3	0.55	2.24	0.01	0.13	0.01	0.04	0.06	0.14	0.01	0.16	0.15	0	0.26	0.89	0.59	1.62	0.55	0.41
Pdcd2l	ENSMUSG00000002635	20.04	23.28	2.83	0.77	5.37	250.19	3.38	7.74	182.61	6.79	7.1	6.18	4.16	3.75	2.5	2.73	4.29	3.4	3.75	3.2	2.95	3.25	4.64	4.63	3.58	3.76	4.98	5.19	4.73	4.87	2.5	3.74	2.44	3.93	0.48	2.5	2.7	2.91	2.93	2.9	3.28	1.8	3.82	4.89	3.64	3.77	4.66	3.92
Gtf2f1	ENSMUSG00000002658	80.19	198.22	6.62	3.55	10.74	99.55	3.98	19.83	16.27	40.09	32.21	26.35	22.02	12.34	16.45	12.43	15.83	12.6	12.27	12.3	10.3	12.45	16.04	16.71	14.96	15.85	16.04	14.91	15.88	17.33	16.76	11.52	5.59	9.46	0.48	7.09	6.82	6.42	5.55	7.3	8.64	2.37	13.01	14.53	12.17	12.44	13.94	10.64
Clpp	ENSMUSG00000002660	107.95	171.06	5.68	2.56	23.59	538.75	1.25	8.73	1706.13	5.69	8.13	7.03	6.59	9.59	4.39	8	8.76	6.53	6.77	5.98	6.14	5.75	8.38	8.61	6.57	5.87	7.64	9.07	7.42	7.3	4.38	8.28	5.19	7.18	0.78	5.07	4.43	5.1	5.34	4.9	5.51	3.99	7.64	7.54	5.92	5.25	7.11	7.32
Alkbh7	ENSMUSG00000002661	22.76	51.21	11.06	1.3	34.09	47.91	2.2	5.24	207.17	3.64	4.6	5.71	7.61	12.02	3.25	11.03	5.12	4.18	4.6	4.14	4.12	4.27	6.42	4.47	3.53	3.72	4.75	5.08	5.19	5.02	3.21	5.21	9.13	6.38	0.99	5.15	5.75	5.71	6.01	6	6.58	6.6	7.94	4.06	3.28	3.81	4.97	6.23
Pspn	ENSMUSG00000002664	0.03	0.03	0.66	0.03	1.3	0.03	0.03	0.17	0.28	0.06	0.02	0.14	0.1	0.19	0.01	0.01	0.11	0	0.03	0.07	0.06	0.03	0.01	0.06	0.05	0.05	0.04	0.09	0.07	0.11	0.09	0.01	0.03	0.04	0.03	0.07	0.05	0.03	0.02	0.03	0.03	0.01	0.01	0.03	0.03	0.08	0.12	0.07
Dennd1c	ENSMUSG00000002668	0.41	18.43	0.23	0.06	0.61	21.31	0.26	1.24	0.13	0.65	1.26	0.67	0.13	0.9	0.27	1.25	0.7	0.42	0.52	0.49	0.45	0.7	0.43	0.72	1.11	1.58	1.34	1.16	1.08	0.87	0.23	0.88	0.17	0.32	0.06	0.11	0.16	0.19	0.12	0.53	0.56	0.4	0.57	0.83	0.63	0.89	0.98	0.84
Med6	ENSMUSG00000002679	5.47	10.1	12.38	5.17	1.43	169.07	20.76	32.31	48.16	91.46	46.03	34.54	21.65	2.65	18.49	1.02	16.02	15.7	13.9	13.8	10.97	9.52	6.68	15.62	12.91	11.73	11.88	10.4	9.32	9.14	19.51	10.83	5.12	13.53	2.09	11.55	11.07	9.32	8.49	7.03	7.22	3.81	5.99	14.01	12.06	11.04	8.85	7.24
Prkd1	ENSMUSG00000002688	0.23	5.62	1.15	1.79	3.37	2.64	1.9	2	61.24	2.28	2.6	1.9	1.16	0.39	1.61	0.29	1.27	1.47	2.03	1.48	1.38	1.45	0.73	1.14	1.83	1.94	1.62	1.15	1.6	1.24	1.38	4.08	0.58	1.6	0.32	1.17	1.81	0.97	1.54	1.27	1.03	0.59	0.54	0.96	0.95	1.22	0.48	0.53
Lcp2	ENSMUSG00000002699	0.03	5.77	1.56	0.55	0.98	26.66	1.29	1.03	0.92	1.55	1.54	1.41	0.49	1.15	1.2	1.18	0.94	1.12	1.05	1.3	3.15	3.6	1.61	0.95	1.17	0.8	0.66	1.46	0.83	1.04	0.97	1.71	0.43	1.02	0.21	0.94	0.74	1	1	2.65	4.56	0.52	1.33	1.49	1.16	1.12	1.06	1.17
Cse1l	ENSMUSG00000002718	9.61	13.02	7.78	27.96	11.98	154.77	30.99	69.68	88.59	94.88	66.16	60.26	37.83	6.29	26.05	4.22	40.87	45.62	29.39	20.56	20.43	15.67	12.58	44.51	41.24	33.38	23.57	26.3	18.56	21.21	26	17.41	6.82	28.32	9.15	22.72	23.48	15.6	17.84	13.95	15.33	11.2	13.2	32.7	31.72	24.39	17.64	22.06
Naa20	ENSMUSG00000002728	13.57	29.55	36.54	14.98	13.27	74.63	73.72	63.74	139.2	74.6	74.79	79.28	73.37	29.45	46.07	13.32	34.45	35.36	32.33	35.06	36.45	31.49	35.38	34.9	28.78	26.83	28.35	33	26.13	27.28	47.2	21.94	46.95	40.84	15.11	35.01	34.24	33.21	40.54	36	41.14	34.06	35.63	29.81	26.19	24.82	24.72	28.18
Prkra	ENSMUSG00000002731	1.76	22.41	8.19	5.71	11.4	56.5	11.79	38.7	71.81	31.13	41.81	45.82	11.89	9.68	5.73	7.46	13.5	14.66	12.65	11.18	8.49	8.29	15.99	12.48	14.27	14.56	15.33	17.72	13.97	15.4	7.03	12.18	3.75	6.95	1.42	5.82	5.31	5.08	5.68	5.06	4.9	2.85	16.7	14.26	16.15	14.91	16.84	17.56
Fkbp7	ENSMUSG00000002732	0.77	22.27	41.34	13.98	1.21	4.83	4.27	20.1	27.86	64.56	55.42	28.83	17.8	3.49	13.81	0.09	6.74	12.28	20.42	27.96	41.01	37.31	5.23	3.77	4	4.54	3.35	3.92	3.67	4.4	12.4	19.8	21.91	11.64	5.1	15.95	18.68	18.73	22.81	19.69	16.83	13.9	4.98	5.06	7.43	10.09	6.19	5.15
Plekha3	ENSMUSG00000002733	1.55	70.29	15.48	10.88	12.01	9.11	10	10.9	13.72	9.97	11.47	11.52	18.16	13.67	12.39	3.21	12.28	12.48	15.62	7.91	12.04	10.7	8.04	6.1	14.3	13.31	5.51	5.82	13.28	8.32	12.74	79.86	7.59	10.53	1.96	9.6	15.94	6.22	10.95	8.99	4.66	5.1	9.39	8.66	11.66	17.53	7.74	14.84
Ykt6	ENSMUSG00000002741	11.54	55.47	10.09	6.59	12.66	122.33	13.28	24.39	99.53	20.85	28.63	25.76	12.06	16.08	11.61	19.23	17.23	8.44	17.42	17.21	9.13	18.94	31.27	19.15	7.58	17.69	22.42	14.37	27.39	31.16	10.67	22.22	10.01	15.98	1.8	6	12.39	11.65	5.23	11.35	11.66	8.47	23.45	16.11	8.15	17.68	22.78	12.82
Baz1b	ENSMUSG00000002748	15.17	34.48	5.97	13.5	21.53	85.4	24.76	36.73	15.38	80.65	46.2	26.72	35.39	11.71	22.65	8.98	28.86	27.32	32.39	23.55	21.62	17.86	6.42	28.18	36.15	35.26	23.71	19.42	20.27	17.6	23.41	11.33	5.37	17.87	4.24	15.41	17.49	10.51	14.23	10.87	10.16	5.36	7.54	22.1	26.98	29.4	16.87	16.42
Pex6	ENSMUSG00000002763	38.42	204.14	6.22	1.37	26.92	24.66	1.74	6.33	26.18	4.49	5.7	5.52	4.81	13.03	3.9	11.38	6.41	3.98	12.28	7.72	6.48	9.13	5.62	5.71	5.88	8.06	5.62	4.9	7.42	6.71	3.79	4.88	1.95	5.08	0.55	2.32	4.66	3.2	2.73	4.09	3.91	2.25	5.21	6.94	3.31	9.83	6.73	6.39
Mrpl2	ENSMUSG00000002767	193.54	182.86	8.89	2.43	63.34	333.24	6.1	6.29	451.84	8.74	7.67	5.22	6.89	18.21	4.07	21.18	11.92	9.35	8.85	7.64	8.12	8.01	9.42	12.36	9.61	7.87	8.35	8.61	6.88	6.33	4.38	8.02	12.62	12.56	1.12	9.1	8.26	8.96	10.05	8.65	10.25	5.66	8.35	10.19	7.37	7.26	6.51	5.88
Mea1	ENSMUSG00000002768	79.61	556.66	20.38	4.78	20.69	43.23	12.69	44.11	72.49	39.42	55	58.06	33.57	27.61	29.77	23.15	22.23	22.42	24	21.98	18.57	21.26	40.44	24.21	23.62	21.58	28.61	36.99	30.74	32	28.51	26.59	13.19	23.37	0.06	18.73	16.26	18.34	17.15	15.37	15.66	6.33	44.88	27.78	24.05	24.36	35.89	38.64
Gnmt	ENSMUSG00000002769	1.19	12.66	4.89	0.11	0.23	11.49	0.19	0.14	6.55	0.11	0.16	0.17	1.07	0.3	0.08	0.24	0.13	0.11	0.2	0.29	0.38	0.56	0.51	0.25	0.16	0.16	0.16	0.18	0.24	0.25	0.09	1.39	0.69	0.44	0.11	0.21	0.16	0.41	0.45	0.4	0.56	0.21	1.59	0.08	0.1	0.12	0.27	0.27
Grin2d	ENSMUSG00000002771	0.63	3.86	0.28	0.08	0.55	1.78	0.32	2.41	0.11	0.33	1.86	2.66	1.35	0.78	0.68	1.43	0.08	0.07	0.33	0.34	0.37	0.38	1.49	0.05	0.1	0.25	0.26	0.34	0.48	0.57	1.11	0.16	0.07	0.1	0.04	0.06	0.2	0.1	0.07	0.13	0.08	0.04	2.13	0.12	0.2	0.88	0.8	2.02
Kdelr1	ENSMUSG00000002778	16.9	132.08	26.3	14.26	44.34	302.13	10.04	32.13	297.41	19.64	26.74	27.9	12.26	43.66	10.23	61.25	14.29	32.87	25.08	26.37	60.32	36.59	20.6	15.38	27.77	17.46	13.83	46.3	15.05	17.98	10.09	50.26	23.2	21.68	3.73	35.69	22.46	23.23	41.47	24.89	28.9	23.36	20.45	21.79	32.08	18.36	17.8	38
Tmem143	ENSMUSG00000002781	22.41	88.18	4.59	2.77	23.42	9.14	3.46	2.08	134.1	1.13	1.69	2.24	3.53	6.09	2.18	9.79	3.45	2.03	4.21	4.56	3.09	3.28	3.76	3.2	1.89	2.46	2.72	3.87	3.58	4.13	2.07	5.79	7.63	4.26	1	3.32	4.49	4.18	4.45	4.97	6.04	11.24	3.92	3.23	2.23	2.88	4.24	3.21
Pdxk-ps	ENSMUSG00000002791	0.05	0.75	0.08	0.03	0.08	0.63	0.07	0.09	0.02	0.05	0.05	0.06	0.04	0.01	0.04	0.01	0.02	0.02	0.06	0.02	0.03	0.03	0.04	0.01	0.06	0.05	0.03	0.04	0.04	0.04	0.02	0.27	0.02	0.03	0.02	0.03	0.07	0.04	0.02	0.02	0.03	0.04	0.06	0.02	0.01	0.05	0.09	0.13
Ggct	ENSMUSG00000002797	0.42	3.34	1.31	0.36	0.27	69.71	4.21	2.51	49.73	4.14	4.76	6.41	10.43	0.43	8.73	0.36	1.54	1.54	1.33	1.27	1.33	3.05	3.36	1.24	0.99	1.08	1.15	2.02	2	2.77	7.49	1.99	0.91	1.03	0.58	0.68	0.78	0.85	0.86	0.71	0.92	1.03	3.2	1.71	2.09	1.73	2.13	2.02
Jag2	ENSMUSG00000002799	37.47	44.49	0.35	0.11	1.19	3.17	0.83	3.26	4.14	1.23	2.91	3.27	0.98	0.75	1.41	0.37	0.91	0.73	1.43	1.34	1.96	2.19	1.19	0.49	0.73	0.91	0.69	1	1.55	1.55	1.49	2.49	0.4	0.47	0.18	0.35	0.47	0.42	0.61	0.82	0.79	1.07	1.43	0.78	0.61	1.4	1.45	2.27
Btbd6	ENSMUSG00000002803	9.88	50.87	2.81	0.87	9.39	14.42	2.4	6.35	13.69	2.66	5.08	6.04	7.08	5.99	7.14	7.66	3.21	2.41	3.67	3.5	2.98	3.91	6.71	3.29	3.46	3.82	4.11	4.93	6.08	6.07	5.89	3.6	2.63	3.26	0.13	2.45	3.1	2.87	2.97	2.98	3.44	2.06	6.57	3.33	3.04	4.38	5.35	6.44
Nudt14	ENSMUSG00000002804	29.05	136.42	4.47	0.95	4.83	202.41	0.06	3.39	123.64	3.21	3.25	2.64	1.42	6.83	0.88	5.31	3.47	3.08	3.56	3.7	3.31	3.81	2.19	2.93	2.39	2.18	2.32	2.77	2.38	2.13	1	4.38	1.14	2.33	0.06	1.71	1.59	1.82	1.89	1.76	1.72	0.55	2.15	3.39	2.29	2.29	2.46	2.36
Epdr1	ENSMUSG00000002808	1.91	4.93	3.4	4.49	4.36	116.58	47.45	3.43	56.55	2.77	3.59	4.71	23.85	1.66	14.19	0.37	1.34	1.37	2.12	4.3	3.8	5.1	3.4	2.25	2.44	3.06	2.85	2.86	2.59	2.47	10.88	1.48	1.87	2.9	1.71	2.83	4.14	3.37	3.53	3.27	3.3	2.05	4.39	1.66	1.59	1.89	1.83	2.44
Flii	ENSMUSG00000002812	53.51	271.9	13.82	6.88	52.34	77.34	4.79	21.56	51.4	15.41	22.1	21.72	19.02	46.91	10.78	44.25	21.96	14.41	21.9	18.15	21.5	22.14	10.43	24.42	21.97	22.68	20.24	16.87	21.44	25.17	10.95	23.94	14.45	27.28	3.42	18.76	25.84	21.9	21.56	22.18	26.35	12.4	12.3	23.6	14.69	21.93	19.24	18.08
Top3a	ENSMUSG00000002814	12.75	19.38	2.56	2.62	5.42	2.64	2.23	7.39	0.65	12.89	9.09	5.63	4.12	5.25	2.77	3.62	11.01	6.91	8.51	7.65	5.28	5.58	1.34	11.45	9.24	8.07	5.85	3.32	4.19	4.69	2.78	5.28	1.46	6.69	0.24	4.09	5.49	3.89	3.07	3.57	3.68	1.36	1.68	8.2	4.77	6.49	3.96	2.86
Atg4d	ENSMUSG00000002820	35.1	77.1	1.8	0.44	5.57	82.85	2.19	3.79	19.18	2.97	3.52	3.22	5.31	14.14	2.22	17.1	3.83	2.58	2.93	2.84	2.52	3.46	2.07	4.46	4.73	4.43	5	4.27	4.54	4.45	2.02	2.62	4.24	5.01	0.52	3.71	3.93	3.76	3.76	4.14	4.94	3.42	2.75	4.9	3.74	3.88	4.25	3.56
Qtrt1	ENSMUSG00000002825	95.25	48.42	1.02	0.09	1.61	154.17	0.09	3.44	14.97	3.68	3.83	3.16	1.08	3.05	0.96	1.38	2.52	1.78	1.74	1.6	1.62	1.61	1.36	2.77	1.97	1.62	1.77	2	1.56	1.6	1	0.78	0.52	1.61	0.09	0.89	0.8	0.97	0.81	0.79	0.84	0.52	1.2	2.37	1.53	1.36	1.51	1.36
Plin4	ENSMUSG00000002831	0.11	391.18	0.56	1.02	13.92	3.03	0.02	0.01	110.77	0	0.01	0.05	0.09	1.93	0.05	0.69	0.26	0.21	0.4	0.35	0.77	0.21	0.12	0.3	0.33	0.49	0.3	0.26	0.51	0.49	0.02	59.23	27.15	0.3	0.99	0.4	0.35	0.26	0.65	1.91	6.39	5.8	0.42	0.23	0.3	0.35	0.44	0.61
Hdgfl2	ENSMUSG00000002833	95.21	134.66	3.58	1.64	25.79	143.89	4.71	17.97	22.82	39.35	23.34	17.46	13.39	5.77	12.62	6.06	15.2	7.49	13.99	10.9	5.91	8.59	8.95	15.63	11.29	14.67	12.79	7.57	12	12.03	12.61	5.84	3.93	10.03	0.17	5.37	7.64	6.23	4.02	5.85	6.45	2.8	8.56	14.39	7.18	13.06	10.85	6.7
Chaf1a	ENSMUSG00000002835	82.84	31.99	0.82	0.88	1.14	60.1	0.16	5.98	0.78	33.92	8.98	3.02	1.38	1.99	0.99	2.14	8.18	3.6	6.5	3.92	2.16	3.16	0.6	8.82	5.63	5.79	3.48	0.97	1.72	1.64	0.98	1.73	0.4	4.22	0.05	1.81	2.82	2.03	1.26	1.83	1.83	0.17	0.7	6.26	2.32	3.5	0.88	0.44
Adprh	ENSMUSG00000002844	50.93	53.16	11.41	10.48	42.52	125.48	46.58	39.7	87.68	38.86	42.43	33.57	30.4	19.99	21.71	13.29	23.17	18.71	22.95	19.63	14.61	16.87	19.9	23.98	19.86	21.74	22.35	20.47	21.96	21.89	20.85	11.66	10.32	20.53	2.76	14.52	17.81	15.14	11.96	13.81	14.2	6.41	20.89	24.05	16.66	22.54	24.36	20.19
Tmem39a	ENSMUSG00000002845	55.76	115.7	22.19	19.34	45.53	17.2	14.37	62.34	6.15	68.26	78.54	36.84	31.94	40.06	17.59	17.98	58.31	56.08	68.63	66.53	79.22	72.14	8.66	45.31	42.4	34.65	27.49	23.42	21.93	23.04	16.86	80.79	11.7	50.41	5.79	39.39	37.84	33.02	30.01	33.48	33.91	18.37	9.2	44.04	39.26	35.62	24.82	20.8
Timmdc1	ENSMUSG00000002846	7.26	19.77	4.84	4.07	47.11	34.42	5.83	7.29	68.41	11.62	8.3	6.78	6.22	12.13	4.19	14.67	9.02	5.17	7.57	7.34	4.5	7.11	6.4	9.04	7.39	8.47	10.35	7.03	9.74	9.04	4.23	4.82	11.36	8.24	2.77	7.5	8.57	7.91	8.33	8.79	9.27	5.17	6.9	9.11	6.82	8.25	9.3	6.65
Pla1a	ENSMUSG00000002847	0.66	10.85	20.38	1.06	3.67	1.73	0.14	0.06	17.94	0.06	0.1	0.29	0.17	0.37	0.26	0.17	0.03	0.01	0.17	0.46	0.6	0.59	0.98	0.04	0.18	0.32	0.29	0.39	0.3	0.42	0.24	3.31	4.77	0.24	0.13	0.32	0.25	0.57	1.56	2.63	4.21	1.09	1.31	0.14	0.21	0.38	0.34	0.36
Mcm2	ENSMUSG00000002870	248.74	49.33	2.62	4.49	15.18	101.35	2.3	25.09	1.11	70.06	30.25	8.69	2.83	10.78	1.12	6.44	24.79	16.82	15.29	10.52	9.1	8.73	1.34	28.9	21.89	18.47	13.19	7.09	6.58	5.75	1.13	6.21	2.13	16.84	0.46	10.39	11.59	8.57	6.94	7.34	8.14	1.17	2.04	23.1	13.41	10.95	3.85	2.49
Tpra1	ENSMUSG00000002871	38.67	209.9	15.4	6.73	77.3	150.35	4.55	11.81	20.53	8.37	12.2	11.7	16.48	20.36	6.59	18.97	10.94	7.63	16.36	16.77	9.16	15.74	7.41	10.23	7.15	10.4	9.73	7.13	11.52	12.72	5.69	14.39	8.06	10.18	0.74	6.77	9.24	8.63	7.08	9.65	10.72	5.95	10.04	12.09	7.18	13.87	13.92	8.98
Nab1	ENSMUSG00000002881	1.32	9.87	14.4	20.36	7.67	19.83	10.04	8.42	22.14	7.39	10.68	11.77	16.53	12.93	8.67	3.63	3.72	4.67	8.34	7.97	15.63	20.31	5.89	2.7	7.2	6.75	7.72	6.05	12.64	10.21	11.13	10.82	10.48	20.68	1.8	21.98	24.76	15.03	24.61	19.64	12.71	4.01	8.04	3.25	6.81	9.8	7.22	9.42
Adgre5	ENSMUSG00000002885	40.76	195.54	7.69	1.95	8.93	102.69	0.91	3.78	36.91	4.98	4.72	3.62	3.85	16.96	3.53	6	4.06	7.75	10.48	10.43	17.42	18.75	3.41	3.72	4.91	4.15	2.89	4.55	3.64	3.98	2.91	35.6	13.51	6.09	0.76	6.72	11.31	10.66	13.91	14.44	16.64	8.32	3.52	3.31	4.84	7.87	5.16	5.42
Il17ra	ENSMUSG00000002897	2.43	8.43	2.09	0.72	4.72	64.02	1.82	1.07	1.41	1.24	1.25	0.74	1.21	5.08	2.84	4.44	2.25	0.68	3.14	4.28	1.9	5.76	1.89	2.64	1.47	3.23	2.68	1.13	2.71	2.74	1.74	2.74	0.86	3.13	0.1	1.32	3.58	2.84	1.01	3.46	4.64	0.65	3.59	3.23	1.45	6.86	5.51	1.24
Lamb1	ENSMUSG00000002900	36.61	29.36	9.76	9.56	16.91	35.5	1.83	7.31	128.58	13.96	11.91	7.4	3.89	15.02	1.16	4.58	8.61	9.61	17.53	14.54	17.98	13.89	2.42	4.91	4.78	5.48	2.94	3.45	3.89	4.99	2.06	16.32	11.71	18.21	2.24	16.55	27.41	18.62	19.7	20.25	21.6	6.97	2.41	4.87	4.68	8.22	4.59	4.37
Kcnn1	ENSMUSG00000002908	1.69	3.42	0.13	0.21	1.3	0.89	1.57	2.53	3.03	1.68	2.21	1.81	1.33	0.47	1.64	0.13	0.6	0.37	0.75	0.45	0.43	0.57	1.13	0.65	1.33	1.85	1.52	1.18	1.64	1.64	1.29	0.4	0.38	0.19	0.5	0.1	0.19	0.19	0.31	0.38	0.52	0.93	1.1	1.58	1.29	2.62	1.95	1.5
Arrdc2	ENSMUSG00000002910	4.53	111.11	2.4	0.5	4.96	25.78	2.26	2.02	1.66	1.42	2	1.78	1.81	5.5	1.47	2.85	1.65	1.72	2.26	2.1	1.79	2.85	2.34	1.72	2.04	2.08	1.95	2.43	2.99	2.76	1.04	10.13	0.97	1.19	0.03	0.71	0.89	0.71	0.87	1.15	1.24	0.99	1.67	2.66	2.54	2.89	2.63	2.19
Ppp1r17	ENSMUSG00000002930	0.03	0.02	0.63	5.46	0.38	0.31	0.5	2.36	0.05	12.65	3.08	1.13	106.85	0.01	0.07	0.01	1.77	1.68	1.32	0.03	0.02	0	0.13	0.12	0.29	0.4	0.33	0.24	0.17	0.15	1.77	0.01	0.07	1.54	0.02	1.09	0.71	0.53	0.29	0.16	0.19	0.02	0.07	2.48	1.84	1.25	0.96	0.12
Cd36	ENSMUSG00000002944	0.01	75.24	35.45	28.65	9.79	112.41	0.13	1.29	2925.64	1.4	2.29	0.88	0.15	1.66	0.2	0.99	0.68	1.19	1.61	3.29	25.51	13.5	0.83	0.19	0.54	0.54	0.44	1.08	0.5	0.68	0.28	221.78	336.67	15.21	40.41	25.35	32.66	41.88	81.29	85.06	122.37	146.88	3.28	0.82	1.2	2.71	3.11	3.9
Map2k7	ENSMUSG00000002948	7.68	66.52	7.9	2.74	27.5	95.65	6.2	15.15	37	15.86	18.78	11.21	17.45	9.99	9.84	6.26	11.26	5.63	13.49	10.14	6.42	10.82	7.93	10.67	5.34	12.62	9.19	7.44	9.38	9.18	10.79	6.57	5.68	9.6	1.16	3.98	10.04	6.83	4.48	7.93	7.82	5.04	9.25	12.64	6.56	14.69	10.62	7.34
Timm44	ENSMUSG00000002949	11.42	29.33	14.17	12.02	24.03	207.55	15.53	22.11	355.85	26.01	22.98	22.04	19.92	20.55	17.28	15.25	21.08	20.06	18.92	17.56	19.87	16.94	10.34	21.89	20.54	16.17	13.36	15.53	12.41	12.65	19.55	16.5	20.79	21.91	7.6	21.21	18.33	16.11	23.58	17.91	21.5	15.01	14.37	18.86	15.43	14.83	12.2	14.56
Ap2a2	ENSMUSG00000002957	40.65	93.56	13.27	8.73	24.26	36.14	36.72	28.47	16.94	25.39	31.04	27.88	42.23	25.78	26.17	49.03	30.83	20.9	30.1	22.02	21.22	22.91	32.29	33.27	31.47	33.63	27.06	25.49	33.32	38.83	33.17	31.45	8.5	24.59	3.4	16.24	21.39	15.52	14.13	15.58	16.28	8.85	32.32	32.97	19.79	34.56	32.23	31.33
Pnkp	ENSMUSG00000002963	132.06	370.8	7.89	2.68	17.22	57.27	0.85	7.04	3.95	7.48	8.24	6.43	7.58	9.32	5.25	13.25	7.81	4.53	6.32	5.99	5.19	6.74	6.39	8.54	6.37	8.04	7.86	6.69	7.36	6.8	5.06	6.73	4.88	6.37	0.85	3.58	4.95	4.87	4.23	5.15	5.15	2.57	7.96	7.96	4.91	7.32	7.28	5.19
Med25	ENSMUSG00000002968	376.96	1301.48	4.76	0.32	35.86	8.96	0.32	13.02	12.75	7.51	10.56	8.42	4.93	15.65	4.78	18.76	9.97	2.95	8.02	6.44	4.03	7.51	10.73	12.6	8.66	11.41	10.37	5.98	10.67	10.87	4.76	6.58	4.69	6.6	0.64	3.01	5.25	4.85	3.59	5.58	6.39	3.66	8.72	13.83	4.14	9.61	9.19	5.78
Bcam	ENSMUSG00000002980	518.27	666.7	5.04	0.31	13.53	8.01	0.1	1.69	19.4	2.59	1.94	1.57	2.07	6.86	1.59	3.18	7.56	4.41	6.63	9.9	10.33	15.57	1.23	3.65	1.89	1	0.51	0.69	0.69	0.86	1.47	13.61	27.52	17.06	1.36	15.12	23.74	23.06	29.2	37.13	42.65	14.09	3.05	5.23	1.87	2.28	0.93	1.77
Clptm1	ENSMUSG00000002981	56.98	124.37	14	7.1	44.86	19.41	11.41	15.7	39.89	7.44	12.47	13.77	16.81	36.09	13.26	31.14	13.85	13.93	15.39	10.96	13.38	13.53	21.37	12.61	14.59	13.47	11.22	16.3	15.58	15.35	11.95	20.85	11.31	17.25	1.22	13.53	16.16	12.5	14.74	13.32	13.04	8.37	24.18	15.25	12.98	17.34	17.39	26.26
Relb	ENSMUSG00000002983	8.48	31.64	5.04	0.49	16.84	15.24	0.8	0.77	7.32	0.56	1.04	0.91	0.67	15.68	0.69	13.78	1.37	1.25	2.93	2.86	3.61	4.98	1.71	1.08	1.09	1.21	0.74	0.99	0.95	1.44	0.63	3.65	2.23	1.25	0.06	1.11	1.64	2.02	1.84	2.86	3.61	0.98	2.41	1.83	1.16	2	1.78	2.25
Tomm40	ENSMUSG00000002984	639.13	365.36	5.31	1.31	23.08	78.19	3.41	13.47	174.17	12.75	11.79	11.63	11.06	14.01	7.69	14.28	14.32	7.48	10.93	7.45	7.36	9.12	9.72	12.99	10.21	9.15	7.48	6.44	9.2	7.16	7.98	8.43	9.79	16.33	0.26	8.48	10.41	8.56	8.09	9.87	9.66	5.36	11.3	13.49	6.86	8.66	7.7	7.69
Apoe	ENSMUSG00000002985	1934.16	21663.1	406.29	14.33	205.46	494.48	58.16	23.8	1061.85	22.76	30	86.92	210.66	79.8	262.41	39.55	44.94	50.99	60.96	61.65	134.76	126.48	411.09	43.84	38.19	35.11	35.34	82.9	72.06	87.37	357.94	312.22	136.04	125.16	2.32	92.87	114.32	146.12	180.48	193.11	178.46	24.11	1016.63	58.88	51.34	67.27	101.15	152.95
Apoc2	ENSMUSG00000002992	0.47	13.06	29.06	0.5	1.03	12.72	0.06	0.05	0.97	1.26	0.05	0.02	0.01	6.27	0.01	356.93	0.11	0.16	0.22	1.68	0.21	0.26	0.09	0.07	0.05	0.02	0.21	0.04	0.05	0.07	0.04	0.45	0.13	1.63	0.06	0.76	0.96	3.93	0.37	1.41	0.59	0.02	0.07	0.04	0.06	0.1	0.1	0
Hbp1	ENSMUSG00000002996	6.14	38.07	41.64	21.71	24.23	193.16	12.48	31.06	182.86	32.92	32.16	19.18	15.99	19.45	9.99	13.93	27.5	33.34	35.83	32.46	30.67	30.32	9.69	20.14	21.76	22.85	23.77	27.92	23.9	25.1	11.99	45.08	27.71	23.87	7.58	21.97	25.92	24.68	31.58	26.53	28.88	19.92	11.34	22.04	24.31	26.1	18.55	14.1
Prkar2b	ENSMUSG00000002997	0.59	90.69	16.49	119.02	119.48	253.31	45.36	45.44	1094.59	24.16	39.79	66.8	4.98	3.6	12.13	1.81	9.17	14.15	11.97	8.67	9.01	7.96	31.85	7.61	11.98	16.79	17.06	32.01	32.77	36.81	12.07	36.52	0.6	5.98	1.71	4.56	4.87	3.05	3.48	2.92	2.41	2.25	25.25	9.09	16.9	22.65	26.84	45.11
Cdkn1b	ENSMUSG00000003031	1.3	14.65	9.09	6.91	22.48	84.29	18.74	32.22	12.5	25.96	34.51	28.39	25.22	20.89	8.39	11.37	11.31	12.64	13.5	13.88	11.53	11.98	28.5	13.19	17.79	26.61	37.44	43.19	37.44	31.9	11.81	10.13	16.14	8.09	5.44	8.88	11.74	10.69	12.24	11.38	10.07	5.21	19.89	12.07	14.56	17.24	18.54	12.58
Klf4	ENSMUSG00000003032	6.09	8.98	8.5	0.85	8.75	23.6	0.9	1.75	48.23	1.51	3.14	1.45	0.79	215	0.82	61.48	1.33	6.02	17.27	21.71	26.49	45.69	3.71	0.91	2.21	2.42	1.66	1.78	1.93	2.4	0.93	7.71	6.27	2.29	2.06	3.53	5.14	3.89	4.17	5.83	5.52	3.69	4.56	1.08	1.75	5.66	2.65	3.2
Ap1m1	ENSMUSG00000003033	13.32	117.41	10.33	6.41	26.36	67.18	14.26	75.24	44.2	43.24	72.93	68.04	27.25	11.97	20.35	14.65	22.3	16.54	20.93	17.93	14.16	16.52	37.41	29.22	26.86	29.93	34.78	33.92	38.9	42.19	21.63	15.43	11.86	20.52	3.45	15.38	17.13	16.8	15.75	16.15	18.39	12.67	32.44	30.73	23.65	29.8	38.74	32.45
Rab8a	ENSMUSG00000003037	14.31	49.15	13.03	9.05	6.84	199.34	7.19	30.11	102.84	43.12	43.92	30.04	18.2	16.55	13.03	18.93	27.02	18.55	23.95	24.85	14.95	21.79	15.96	28.69	18.77	24.33	22.95	17.13	19.92	22.55	12.98	20.75	9.21	19.34	0.75	12.04	14.6	14.87	10.77	14.53	17.47	8.28	13.52	28.88	16.67	21.8	18.36	12.22
Hmgn2	ENSMUSG00000003038	45.88	216.2	52.95	100.28	36.51	1810.07	163.8	1064.9	88.13	5463.24	1537.22	802.51	213.81	16.93	189.2	6.41	189.37	212.29	178.1	146.83	128.07	113.54	79.88	235.07	251.81	226.52	199.06	162.37	126.66	113.66	238.14	86.63	49.18	133.15	36.82	113.25	112.32	93.9	95.15	82.87	82.64	36.5	70.61	184.13	176.76	137.88	84.59	65.98
Fam32a	ENSMUSG00000003039	12.21	71.22	26.36	18.48	15.85	107.56	29.88	50.8	44.37	51.21	52.48	47.78	32.65	25.13	26.98	14.88	29.28	25.71	26.42	25.06	20.75	24.57	37.14	29.02	25.99	28.7	36.36	33.78	39.42	42.79	27.18	29.79	11.54	18.29	2.84	14.89	15.77	14.77	14.43	15.38	15.99	7.68	27.45	26.18	25.01	30.18	35.73	22.61
Elf3	ENSMUSG00000003051	2.52	78.32	0.11	0.01	0.04	0.41	0.01	0.02	0.41	0.11	0.04	0.08	0.04	51.49	0.01	28.06	0.99	0.47	0.93	1.5	1.73	4.2	0.04	0.57	0.13	0.2	0.04	0.02	0.06	0.05	0.01	9.73	0.08	0.31	0.01	0.16	0.11	0.13	0.04	0.31	0.47	0.07	0.08	0.34	0.19	0.23	0.03	0.02
Cyp2c29	ENSMUSG00000003053	0.01	0.02	0.04	0	0.21	1.67	0	0.01	0.26	0.01	0.01	0.01	0.01	0.03	0.01	5.49	0.04	0.04	0.04	0.04	0.04	0.04	0.04	0.04	0.04	0.04	0.04	0.04	0.04	0.04	0.01	0.11	0.04	0.04	0.14	0.04	0.04	0.12	0.04	0.04	0.04	0.09	0.04	0.04	0.04	0.04	0.04	0.04
Stard3nl	ENSMUSG00000003062	7.01	15.17	5.87	3.27	2.06	102.04	22.75	34.26	115.17	22.07	34.45	43.67	21.61	6.14	17.54	2.4	7.97	9.56	8.92	7.96	7.19	6.53	15.28	7.92	8.45	9.76	12.66	16.29	14.09	14.67	17.19	7.68	3.57	7.99	1.08	6.51	6.71	6.14	5.79	5.33	5.27	2.85	15.32	9.13	9.59	10.83	15.03	16.38
Stk11	ENSMUSG00000003068	85.16	201.69	10.37	4.61	34.73	126.55	2.9	20.35	31.63	23.66	21.99	14.55	15.15	26.55	10.07	23.63	16.73	15.97	17.58	16.47	29.45	22.71	13.84	15.51	26.52	21.68	20.65	26.15	19.62	17.8	9.92	18.17	9.68	14.93	2.57	15.89	11.98	11.46	14.8	11.5	12.98	11.56	13.81	18.42	19.71	14.05	16.61	20.32
Efna2	ENSMUSG00000003070	1.68	3.12	0.61	0.99	3.02	5.99	2.81	11.47	7.07	11.38	8.76	7.52	1.57	0.74	0.98	0.46	2.43	1.76	2.83	1.52	1.06	1.51	1.6	1.22	2.39	2.13	0.94	0.9	1.82	1.28	1.08	0.68	0.16	0.9	0.18	0.64	0.84	0.46	0.44	0.46	0.32	0.16	1.2	2.12	1.3	2.46	0.99	1.26
Atp5d	ENSMUSG00000003072	1933.58	9238.36	53.41	5.35	723.4	81.7	18.52	43.23	364.99	32.74	36.89	41.06	55.25	304.42	37.66	730.86	69.92	46.66	65.65	64.59	63.02	69.58	92.22	71.44	54.48	58.02	64.24	62.63	61.79	59.49	37.01	53.8	239.62	111.03	2.06	97.19	116.52	115.06	132.16	127.34	154.38	81.33	104.15	68.62	44.84	50.61	60.72	65.84
Ppp5c	ENSMUSG00000003099	58.63	98.01	9.31	5.17	32.57	199.87	26.38	27.45	112.66	22.22	26.92	24.75	39.24	61.93	26.3	42.23	31.14	20.08	23.97	22.14	21.16	23.28	29.72	33.1	26.37	23.53	23.43	24.99	23.1	25.92	22.82	16.93	18.03	25.85	2.09	17.56	19.12	18.4	17.98	19.56	22.62	13.1	31.05	28.3	18.3	21.63	23.69	26.37
Cdk12	ENSMUSG00000003119	15.18	15.11	5.24	7.58	8.16	8.17	7.08	19.76	2.41	22.85	20.82	13.26	16.18	9.88	9.94	4.62	14.17	12.72	17.75	15.27	10.82	10.69	4.11	14.34	17.83	20.48	20.05	11.23	16	13.22	9.83	12.91	4.08	10.34	1.47	9.59	10.7	6.33	10.1	7.11	6.79	4.4	6.83	12.38	13.44	15.85	13	9.54
Lipe	ENSMUSG00000003123	5.46	2250.37	17.7	2.12	107.69	3.2	0.25	1.93	127.88	1.09	1.97	1.52	1.69	5.28	0.87	28.29	7.7	1.85	9.11	6.64	3.53	6.91	6.17	5.86	2.34	6.77	8.9	5.3	12.6	14.06	1	118.04	15.33	3.15	0.37	1.09	3.73	4.59	2.12	5.57	6.5	6.91	6.9	5.58	1.94	6.55	7.75	3.66
Pafah1b2	ENSMUSG00000003131	4.69	29.43	10.9	34.77	20.19	37.02	105.85	114.1	29.95	77.15	99.68	105.47	74.86	10.6	47.31	5.68	34.93	29.29	28.64	23.4	18.14	20.3	29.67	39.27	40.37	43.74	40.48	36.41	41.82	47.36	47.82	24.06	7.53	24.36	4.02	17.98	20.53	14.38	15.3	12.86	13.51	7.94	30.4	35.44	37.37	42.01	41.78	39.73
Tbc1d8	ENSMUSG00000003134	1.23	45.67	2.78	1.14	4.3	140.75	5.52	4.71	7.36	2.55	5.28	6.99	9.5	6.16	4.26	3.23	3.1	2.7	5.63	5.15	6.83	7.48	4.13	3.35	3.78	4.19	3.8	3.57	6.02	7.01	4.89	39.16	3.41	5.64	0.72	6.15	8.53	6.48	7.68	6.77	6.32	1.46	4.56	3.55	3	5.4	4.82	6.11
Cnot11	ENSMUSG00000003135	2.14	6.99	5.69	5.2	20.02	68.8	13.26	11.17	22.3	10.63	9.85	8.9	7.82	10.11	5.39	12.45	9.65	11.84	12.34	7.81	8.26	7.65	4.53	8.76	11.44	9.19	6.51	7.89	7.51	5.11	5.44	7.2	4.08	9.51	2.08	7.04	8.99	5.48	8.32	5.51	5.32	2.62	4.97	10.37	10.03	11.09	5.71	6.84
Slc2a3	ENSMUSG00000003153	910.69	86.58	7.64	2.76	2.59	17.69	66.11	29.2	0.3	18.02	23.32	53.65	82.24	1.8	62.46	1	23.76	11.69	12.11	13.08	10.07	12.77	13.38	26.85	12.27	7.88	4.15	6.45	7.62	11.4	62.14	24.08	0.63	27.04	0.35	10.2	10.12	5.04	3.73	3.88	3.98	1.66	18.81	18.06	8.64	9.27	8.1	16.69
Foxj2	ENSMUSG00000003154	0.23	12.48	2.17	1.7	5.85	25.83	3.31	3.1	9.82	1.9	3.31	3.22	4.97	5.11	2.89	2.81	1.7	2.07	3.8	3.39	5.03	4.26	4.31	1.31	2.83	3.24	2.54	3.27	3.73	4.78	3.6	4.5	2.32	2.8	1.9	2.59	4.54	2.84	4.22	3.32	3.4	3.8	3.66	1.69	1.74	3.61	3.39	5.65
Sri	ENSMUSG00000003161	24.05	110.87	46.98	24.24	24.18	266.79	53	42.94	98.21	44.13	42.2	44.42	56.33	135.12	30.51	105.72	47.44	44.61	57.57	58.31	57.77	64.81	36.14	46.57	38.18	33.84	34.9	35.38	34.09	36.26	28.92	61.61	59.75	72.82	7.64	59.32	59.51	54.91	57.36	55.03	57.6	21	42.99	47.52	39.37	44.29	44.24	41.49
Dgcr2	ENSMUSG00000003166	34.89	80.63	4.91	2.56	17.66	81.02	6.09	21.15	60.08	14.24	17.62	16.23	17.94	19.66	7.86	12.81	14.83	9.68	15.29	13.02	11.77	12.47	12.46	15.98	15.52	14.82	13.76	12.6	14.78	16.28	7.9	13.61	4.26	10.05	0.98	6.17	8.07	6.87	6.59	7.39	7.45	4.65	12.82	14.44	9.48	14.66	14.17	14.95
Irf3	ENSMUSG00000003184	22.95	166.32	18.11	8.21	27.4	99.39	5.53	23.66	20.98	29.71	31.27	20.57	23.06	32.37	12.3	19.99	20.98	18.84	27.74	25.64	24.02	31.29	6.43	22.15	24.37	21.61	20.37	17.53	19.02	17.9	12.59	20.04	11.48	20.42	1.73	16.4	17.68	17.43	16.52	19.59	21.45	7.48	8.51	22.91	16.56	19.59	19.84	15.03
Bcl2l12	ENSMUSG00000003190	18.28	104.25	2.28	0.27	12.71	54.61	1.61	6.12	7.94	18.12	7.75	2.11	1.12	8.52	0.89	7.18	11.3	8.06	10.23	9.02	5.44	7.62	1.04	10.6	8.71	7.75	5.43	2.76	2.57	1.99	0.8	4.72	3.05	6.54	0.07	4.7	5.23	4.37	4.14	4.37	4.05	2.25	1.69	8.94	6.03	5.75	2.21	1.32
Zfp959	ENSMUSG00000003198	0.22	1.59	1.13	1.21	0.13	25.71	2.15	7.74	9.57	9.02	10.12	9.86	7.49	0.29	4.57	0.16	2.1	1.82	1.99	2.06	1.29	1.65	1.12	1.94	1.86	1.87	2.17	2.2	2.26	2.44	4.73	1.49	0.93	1.36	0.52	1.26	1.05	1.05	1.2	1.09	1.35	0.81	1.12	1.77	1.66	1.89	2.08	2.04
Mpnd	ENSMUSG00000003199	177.82	783.43	8.85	2.28	29.3	29.74	3.69	30.98	28.95	22.72	28.33	22.41	18.34	22.72	11.7	45.75	18.93	18.05	26.07	17.35	13.11	12.82	15.43	16.14	24.37	25.98	24.04	25.24	27.2	22.37	9.85	13.07	5.54	13.12	0.7	8.69	10.85	8.95	10.88	10.06	10.96	4.71	15.44	21.81	19.46	28.51	22.61	20.69
Sh3gl1	ENSMUSG00000003200	244.79	620.01	4.66	1.87	10.39	93.82	1.36	12.74	16.45	10.92	12.67	10.54	7.25	9.64	4.53	11.3	10.97	7.29	10.93	10.4	9.73	11.99	6.18	10.05	7.83	8.22	7.62	6.76	7.57	8.01	3.67	7.87	2.69	8.73	0.17	5	5.89	5.26	3.95	5.03	5.05	1.78	5.37	10.18	6.08	8.75	7.12	5.6
Ebi3	ENSMUSG00000003206	0.81	12.41	0.55	0.24	1.02	25.47	0.9	0.59	1.08	0.34	0.74	0.93	0.12	1.03	0.23	1.65	0.27	0.41	0.44	0.33	0.82	0.75	1.62	0.37	0.43	0.52	0.55	0.72	0.79	0.81	0.2	0.87	0.15	0.11	0.06	0.03	0.05	0.18	0.25	0.34	0.34	0.26	1.41	0.52	0.53	0.76	1.29	1.47
Yju2	ENSMUSG00000003208	16.72	56.1	1.46	1.06	1.98	11.63	1.63	4.18	3.69	6.52	5.6	3.76	3.16	2.94	1.89	1.61	3.57	1.95	3.05	2.92	2.04	2.71	1.6	3.46	2.97	3	3.48	3	2.96	2.98	2.16	2.59	1.39	2.65	0.06	1.7	1.91	2.04	1.13	1.85	2.08	0.59	1.86	3.38	2.1	2.59	2.55	1.79
Ranbp2	ENSMUSG00000003226	9.84	7.84	4.74	13.7	6.54	7.58	19.85	24.74	4.83	53.8	30.78	24.18	28.43	4.66	23.56	1.42	17.51	19.02	15.23	12.52	19.29	10.21	4.72	18.41	21.28	20.43	12.71	19.86	11.05	12.88	22.52	16.54	4.56	13.86	4.22	16.65	15.84	8.46	14.92	8.37	7.95	6.72	6.02	13.42	23.44	19.16	11.29	16.1
Edar	ENSMUSG00000003227	0.02	3.29	0.08	0.01	0.03	1	0.06	0.27	0.06	0.17	0.25	0.21	0.03	0.16	0.08	0.13	0.15	0.18	0.37	0.9	0.57	0.84	0.12	0.18	0.23	0.27	0.19	0.29	0.24	0.26	0.16	1.09	0.01	0.02	0.06	0.02	0.01	0.02	0.02	0.07	0.06	0.06	0.03	0.04	0.04	0.06	0.06	0.07
Grk5	ENSMUSG00000003228	0.2	6.34	1.11	1.25	1.04	13.86	1.28	2.25	37.1	2.58	2.47	2.51	3.42	1.2	1.56	0.49	1.04	1.31	1.62	1.9	1.41	1.57	0.79	1.29	1.44	1.14	1.15	1.4	1.4	1.4	1.77	2.45	1.64	2.47	0.61	2.25	3.08	2.32	2.46	2.14	2.01	1.6	0.7	1.45	2.03	1.86	1.26	1.6
Dvl3	ENSMUSG00000003233	15.69	120.3	2.48	0.71	8.84	19.02	2.33	10.41	15.77	11.03	11.32	5.84	5.98	7.52	3.08	6.17	5.56	5.03	5.78	4.07	4.37	4.59	4.12	5.31	7.19	8.33	5.67	3.99	5.99	6	3.73	4.11	1.42	4.94	0.91	4.63	5.82	3.42	3.1	3.7	3.26	1.79	3.72	7.21	7.26	9.92	7.18	6.1
Abcf3	ENSMUSG00000003234	12.58	49.84	4.82	3.06	7.05	267.25	7.17	13.34	151.79	12.09	15.38	14.05	17.93	5.47	10.49	3.54	7.67	6.6	9.6	7.83	7.14	8.23	8.02	7.62	6.78	9.02	9.66	8.71	9.56	10.54	9.08	10.79	5.11	6.6	0.54	4.79	7.23	5.38	5.15	6.08	6.67	4.65	9.14	7.69	6.53	9.73	10.55	9.46
Eif2b5	ENSMUSG00000003235	65.9	58.96	6.79	3.88	10.18	73.68	8.71	24.27	24.85	28.15	22.65	22.5	17.96	9.48	13.31	6.19	20.11	17.21	17.53	12.43	10.69	11.36	9.77	19.61	16.52	16.24	13.92	12.27	12.82	13.71	11.04	14.05	6.75	14.01	1.4	10.14	11.51	9.11	8.33	8.7	9.32	7	10.87	18.1	15.03	15.77	13.16	11.4
Cyth2	ENSMUSG00000003269	47.5	117.78	9.08	5.57	52.72	55.88	8.1	54.09	20.88	68.89	59.65	50.8	19.08	20.95	20.73	30.79	19.19	16.98	19.99	14.7	11.28	14.25	34.8	16.24	21.9	30.33	36.74	34.11	42.41	40.32	21.8	12.81	9.2	13.17	0.87	9.31	12.33	10.59	9.72	10.6	10.51	3.89	24.39	22.05	22.34	30.53	36.76	27.15
Sult2b1	ENSMUSG00000003271	1.26	59.1	0.15	0.45	0.46	3.69	1.1	0.22	0.88	0.09	0.18	0.86	1.41	7.24	3	49.58	0.49	0.43	0.51	2.13	4.35	15.51	2.67	0.56	0.23	0.23	0.11	0.38	0.51	0.48	1.7	5	0.07	0.17	0.03	0.08	0.08	0.1	0.16	0.18	0.21	0.01	1.66	0.48	0.15	0.16	0.18	0.4
Car11	ENSMUSG00000003273	7.01	24.39	1.59	0.94	2.48	6.07	16.66	10.25	12.83	2.92	11.49	18.8	14.56	1.22	26.54	0.26	1.31	0.93	1.87	2.19	1.13	2.45	14.43	0.4	0.48	1.5	2.55	3.37	5.77	7.67	21.2	1.09	0.34	0.42	0.06	0.45	0.64	0.73	0.7	0.67	0.63	0.64	11.26	1.52	1.02	3.34	5.64	3.96
Dlgap1	ENSMUSG00000003279	0.21	5.68	5.57	12.14	29.4	0.49	144.09	7.58	0.53	0.93	6.21	18.9	50.22	0.53	73.74	1.49	0.43	1.02	2.49	1.67	1.52	1.7	18.59	0.32	1.01	3.38	5.11	7.51	14.3	19.01	79.55	1.6	0.04	0.18	0.13	0.4	0.14	0.16	0.26	0.3	0.2	0.21	16.8	0.82	1.69	3.64	7.86	16.1
Plag1	ENSMUSG00000003282	2.31	0.99	0.67	0.91	0.85	1.25	1.72	3.61	0.81	7.46	3.94	1.62	1.46	0.24	1.75	0.04	1.24	1.5	1.85	2.36	1.62	1.65	0.1	1.01	1.29	1.12	1.04	0.7	0.5	0.39	1.36	1.37	0.61	0.79	0.56	0.9	0.95	0.68	1.02	0.85	0.74	0.78	0.32	0.94	1.31	1.05	0.68	0.64
Hck	ENSMUSG00000003283	27.11	7.38	2.12	0.22	1.23	40.86	0.37	0.43	0.83	0.45	0.7	1.24	0.24	2.88	0.52	4.48	0.49	0.6	1.4	2.78	4.08	3.82	1.14	0.47	0.56	0.47	0.34	0.54	0.47	0.65	0.36	0.96	0.51	0.33	0.03	0.36	0.44	0.7	0.74	1.05	1.08	0.3	3	0.7	0.66	1.05	0.68	0.95
Mrpl4	ENSMUSG00000003299	116.32	277.81	4.07	0.3	17.76	285.51	0.53	3.9	1333.21	3.63	4.03	3.44	5.31	5.53	3.21	10.28	5.89	4.78	4.63	4.69	3.99	4.31	3.69	5.79	4.28	3.93	4.25	4.5	4	3.92	3.61	3.91	6.66	6.05	0.53	4.78	4.51	4.79	5.55	5.23	6.35	6.31	4.11	5.14	3.82	3.59	3.46	3.33
Keap1	ENSMUSG00000003308	11.4	58.79	7.5	3.67	30.93	117.71	7.26	10.69	52.47	5.54	8.45	9.43	9.04	23.27	7.59	16.18	9.43	4.36	12.36	11.87	8.34	13.66	12.43	9.34	7.01	9.2	11.05	7.13	13.73	14.76	6.77	12.29	7.73	10.05	1.7	4.92	9.05	9.54	5.7	9.52	9.98	4.26	11.59	9.13	3.91	10.32	11.83	7.6
Ap1m2	ENSMUSG00000003309	5.23	125.35	0.12	0.02	0	1.92	0.02	0.43	0.06	0.45	0.56	0.69	0.15	20.3	0.23	11.85	3.91	3.2	3.57	5.22	4.52	8.37	0.6	1.58	0.43	0.69	0.05	0.24	0.24	0.39	0.13	18.41	0.02	0.88	0.02	0.14	0.09	0.38	0.04	0.88	1.16	0.05	0.81	2.06	0.81	1.16	0.13	0.43
Glg1	ENSMUSG00000003316	23.75	39.73	11.73	21.21	30.22	28.97	25.38	27.4	26.78	23.17	25.75	23.91	29.54	21.02	21.21	7.73	17.17	18.82	25.6	21.03	25.95	20.9	11.58	15.04	19.89	22.91	15.71	17.74	17.61	19.14	20.18	19.73	9.14	17.85	4.16	16.07	24.31	15.12	21	15.2	14.98	13.63	13.93	16.78	18.07	27.63	17.63	22.44
Atp8b3	ENSMUSG00000003341	0.59	34.94	0.23	0.02	0.17	0.2	0.02	0.6	0.01	0.41	0.55	0.41	0.26	0.01	0.05	0.02	0.23	0.11	0.08	0.06	0.07	0.07	0.12	0.23	0.17	0.2	0.13	0.12	0.11	0.08	0.09	5.55	0.01	0.12	0.02	0.02	0.04	0.05	0.04	0.03	0.02	0.19	0.38	0.26	0.3	0.37	0.46	0.35
Btbd2	ENSMUSG00000003344	88.56	323.17	4.01	0.83	16.52	77.49	1.59	8.12	91.44	6.46	7.88	5.75	6.91	8.46	5.23	7.13	7.26	4.25	9.29	6.21	6.17	6.73	6.48	6.55	7.13	7.17	5.14	4.11	7.27	6.69	5.47	6.51	3.02	5.56	0.3	3.2	5.48	4.29	4.13	4.67	4.2	2.59	7.1	6.51	3.11	7.69	6.41	6.84
Csnk1g2	ENSMUSG00000003345	279.06	1198.93	25.17	4.38	43.72	18.05	7.43	31.8	9.66	31.71	30.99	26.23	25.61	54.24	31.31	36.96	48.93	21.65	67.06	38.53	27.35	45.93	25.35	33.03	31.09	41.47	17.27	10.77	32	27.68	25.37	33.8	16.72	33.54	1.71	14.75	35.05	22.36	16.24	25.45	19.78	10.61	24.57	43.28	17.78	50.73	25.75	17.62
Abhd17a	ENSMUSG00000003346	345.53	1510.57	6.26	0.25	28.75	237.48	1.49	6.63	203.16	4.09	5.04	6.01	6.92	15.13	7.97	34.01	5.13	5.77	7.62	4.79	6.99	6.73	9.74	4.65	6.3	5.31	4.55	7.63	7.32	5.77	6.16	7.32	4.97	6.65	0.25	5.35	6.18	4.95	7.56	5.96	5.18	1.53	10.26	6.01	5.54	6.91	5.74	9.83
Mob3a	ENSMUSG00000003348	16.47	54.25	3.05	2.55	8.54	20.37	2.51	12.39	5.67	8.93	11.33	9.84	3.17	15.2	1.69	9.12	9.52	6.73	9.8	7.24	5.43	8.12	7.04	9.4	9.56	8.58	8.2	6.01	8.76	9.78	1.72	10.91	1.75	9.48	0.44	5.85	5.81	4.36	3.32	4.57	5.22	1.97	6.22	12.26	7.96	9.66	8.67	7.26
Cacnb3	ENSMUSG00000003352	45.52	47.66	2.52	0.6	2.89	5.16	9.67	23.27	1.27	7.16	18.22	22.47	4.23	9.23	17.74	2.48	3.4	2.9	6.51	4.93	3.1	4.37	13.55	1.98	4.18	7.3	8.42	8.47	12.96	14.73	19.86	1.15	0.53	1.6	0.09	0.82	0.94	0.93	0.59	1.04	0.9	0.31	7.67	4.54	3.5	10.26	11.92	9.26
Ccdc65	ENSMUSG00000003354	0.16	6.51	0.14	0.01	0.1	0.23	1.25	1.11	0.04	0.52	1.12	2.66	1.67	0.17	2.53	0.05	0.19	0.28	0.23	0.23	0.6	1.68	1.95	0.24	0.27	0.41	0.45	0.77	0.69	0.85	1.89	0.53	0.11	0.06	0.01	0.07	0.11	0.09	0.09	0.17	0.25	0.08	2.01	0.57	0.62	0.73	0.95	1.42
Fkbp11	ENSMUSG00000003355	80.77	123.48	1.46	0.04	0.98	9.76	0.04	0.42	13.51	0.88	0.92	0.34	0.29	3.68	0.11	2.48	1.36	0.99	1.34	2.21	5.29	4.6	0.31	0.96	0.34	0.39	0.21	0.18	0.2	0.27	0.16	5.6	1.15	1.74	0.04	1.04	0.86	1.21	1.19	1.35	1.44	0.19	0.33	0.79	0.69	0.78	0.31	0.37
Ddx23	ENSMUSG00000003360	94.83	117.01	3.9	2.08	8.97	46.18	4.16	12.23	13.06	23.74	14.76	11.01	15.06	9.15	9.92	6.5	12.93	8.9	10.9	12.95	9.3	10.04	5.51	11.65	11.79	9.21	13.19	9.21	9.07	8.83	10.05	8.17	4.81	6.76	0.72	6.22	6.27	7.33	7.19	6.78	7.14	3.48	9.06	9.27	10.21	8.73	10.68	9.21
Pld3	ENSMUSG00000003363	230.64	961.33	14.75	1.75	22.78	95.42	8.99	15.94	41.43	5.71	12.15	20.56	15.25	10.43	63.86	6.39	5.07	6.81	8.91	8.89	12.89	14.26	28.35	5.26	6.32	7.07	8.68	12.89	12.37	15.43	49.28	14.14	4.64	6.8	0.12	6.75	7.39	7.57	6.71	7.46	7.34	2.82	34.5	7.78	7.71	11.82	15.17	20.64
Grik5	ENSMUSG00000003378	16.77	64.71	1.67	0.21	6.94	2.22	5.04	14.53	0.72	6.82	11.62	12.28	5.28	2.97	11.21	2.23	1.59	2.31	4.56	2.58	2.94	2.22	6.5	1.75	5.23	6.3	4.12	5.87	6.25	4.75	11.84	1.21	0.57	1.97	0.21	2.13	2.98	1.34	2.34	1.23	0.91	0.46	6.19	2.38	3.65	6.47	5.3	9.09
Cd79a	ENSMUSG00000003379	0.91	1.76	3.15	0.03	0.6	40.27	0.18	0.09	0.24	0.08	0.1	0.1	0.15	5.72	0.16	8.9	0.49	0.31	0.62	0.84	0.65	0.88	0.73	0.59	0.47	0.23	0.2	0.1	0.4	0.27	0.09	0.61	0.67	0.48	0.03	0.32	0.18	0.46	0.13	0.28	0.52	1.15	1.12	0.31	0.28	0.42	0.51	0.32
Rabac1	ENSMUSG00000003380	1683.81	8738.34	52.85	1.69	58.1	44.7	0.34	16.77	131.14	6.05	13.25	19.12	31.8	30.73	16.33	18.65	7.9	8.74	11.9	14.1	23.3	22.55	48.2	7.68	8.97	9.44	14.7	28.09	21.94	23.67	13.93	46.11	35.36	14.76	1.69	15.42	17.79	20.38	26.98	23.37	27.19	15.69	56.31	11.98	12.26	14.36	24.3	35.89
Etv3	ENSMUSG00000003382	1.63	16.01	2.81	2.43	6.41	6.07	4.06	5.49	9.69	6.29	5.61	4.65	6.69	10.54	4.22	6.3	6.45	4.11	8.34	8.87	4.92	11.04	2.77	5.5	4.6	6.56	5.52	2.88	5.61	6.09	4.53	7.52	3.57	6.16	1.14	3.65	6.73	4.42	3.82	5.39	5.62	2.64	3.71	5.32	3.49	7.1	5.04	3.33
Prkcsh	ENSMUSG00000003402	115.81	172.23	7.09	3.41	21.7	259.1	2.64	13.77	185.73	17.35	15.64	11.34	8.98	13.78	7.78	20.8	12.36	8.74	12.62	12.56	9.8	12.61	6.68	12.44	9.61	10.01	9.66	7.19	9.82	10.34	7.98	10.27	3.54	11.06	0.41	7.54	8.98	8.58	6.02	8.1	8.31	2.52	7.63	12.94	8.32	11.69	10.78	7.79
Elavl3	ENSMUSG00000003410	2.07	0.22	1.24	0.73	0.75	0.3	57.45	90.46	0.33	33.91	83.92	87.59	52.91	0.51	30.49	0.16	1.2	2.19	1.27	0.39	0.96	0.59	11.86	1.61	9.74	11.63	12.08	20.99	17.85	17.2	37.79	0.06	0.01	0.04	0.07	0.05	0.04	0.06	0.03	0.1	0.03	0.03	13.41	6.07	12.04	10.21	14.45	24.48
Rab3b	ENSMUSG00000003411	2.28	7.52	15.41	6.1	16.89	3.19	18.91	19.45	0.08	4.4	15.99	39.28	10.23	14.33	22.25	2.11	1.99	2.49	2.67	2.01	1.91	1.96	31.09	1.99	3.13	3.51	4.79	8.79	8.78	10.51	39.42	1.81	0.42	1.38	0.57	1.13	0.71	0.67	0.56	0.81	0.45	1.07	31.61	3.08	3.22	4.31	10.75	19.31
St8sia6	ENSMUSG00000003418	0.08	4.27	0.14	0.1	0.11	1.29	0.46	0.28	3.86	0.14	0.25	0.43	0.44	0.28	0.3	0.49	0.66	0.64	0.55	0.6	0.97	0.89	0.48	0.26	0.26	0.33	0.1	0.31	0.15	0.15	0.42	6.63	0.26	0.07	0.13	0.07	0.09	0.32	0.32	0.55	0.48	0.24	1.31	0.15	0.05	0.13	0.54	1.5
Fcgrt	ENSMUSG00000003420	7.4	355.66	38.86	4.58	29.14	51.57	0.57	1.91	248.8	1.69	2.88	2.2	3.34	12.72	2.81	17.02	1.48	2.59	5.46	11.84	25.26	26.3	8.53	1.28	1.51	1.9	1.98	5.34	3.66	4.66	2.76	19.79	12.02	1.91	1.11	3.18	5.88	7.85	10.2	12.1	12.08	6.46	9.47	2.43	2.46	4.37	5.93	8.22
Nosip	ENSMUSG00000003421	77.8	146.46	12.5	3.3	16.17	130.84	10.08	17.66	50.91	15.23	20.45	16.64	20.16	19.1	13.31	9.01	15.45	11.18	13.1	12.31	12	14.03	15.5	13.66	11.34	10.69	11.42	14.79	13.27	13.28	11.68	15.33	7.83	12.94	0.55	10.37	8.9	9.59	9.77	10.05	11.1	5.13	13.47	14.22	10.69	11.69	11.73	12.12
Pih1d1	ENSMUSG00000003423	156.89	400.56	10.03	5.25	14.83	47.67	1.82	34.55	21.17	32.31	34.2	37.08	10.47	16.37	9.62	12.1	16.76	15.31	14.94	13.19	13.04	13.19	12.96	16.59	16.02	15.63	15.96	17.31	15.73	14.44	9.02	13.46	8.69	16.52	0.11	14.42	13.45	13.5	13.88	12.49	12.8	6.63	13.2	17.54	14.89	14.49	14.42	14.5
Rps11	ENSMUSG00000003429	735.41	1803.51	233.26	88.98	92.5	777.01	145.46	543.57	452.73	918.83	662.98	553.04	347.51	227	260.67	128.03	471.29	351.62	357.82	381.89	368.71	354.99	224.24	463.82	337.9	303.55	335.92	280.76	248.47	224.91	256.12	318.66	166.75	346.79	14.75	269.45	243.67	245.01	248.5	195.18	194.78	116.45	192.93	392.34	290.53	252.75	238.73	201.96
Supt5	ENSMUSG00000003435	60.62	257.96	16.27	13.21	68.82	28.39	14.16	37.03	7.85	38.7	45.29	33.84	34.33	37.32	25.07	28.79	43.32	24	36.23	28.78	26.34	32	27.86	42.23	33.98	38.09	33.35	25.74	35.67	40.35	25.73	35.05	11.99	31.13	1.98	18	25.22	20.44	16.03	21.26	22.02	12	26.1	38.77	22.01	36.37	32.1	26.31
Dll3	ENSMUSG00000003436	8.66	0.7	0.14	0.27	0.16	0.42	4.44	20.11	0.09	39.79	16.86	7.32	0.6	0.45	0.78	0.89	0.95	0.87	0.32	0.09	0.13	0.19	1	1.23	3.96	3.8	1.89	1.37	1.42	0.92	0.79	0.06	0	0.04	0.04	0.03	0.02	0.01	0.01	0.02	0.02	0.03	1.68	6.04	6.28	5	2.03	1.73
Paf1	ENSMUSG00000003437	33.53	178.4	31.66	23.82	267.55	49.64	46.76	58.78	10.94	172.26	70.21	62.74	55.14	53.73	40.53	81.74	63.97	53.55	59.86	56.15	35.4	56.39	58.76	64.84	55.8	60.49	69.05	47.61	73.19	79.13	62.14	51.1	36.1	57.64	8.49	48.14	48.63	51.35	41.28	49.93	55.86	21.21	60.02	59.56	49	59.33	67.79	50.39
Timm50	ENSMUSG00000003438	96.17	120.96	8.49	6.55	27.37	170.72	11.58	27.44	241.76	27.7	25.27	20.31	14.3	17.68	8.65	17.58	24.69	16.83	17.62	13.04	12.97	12.9	13.89	26.79	23.13	20.32	18.46	17.99	16.3	15.62	8.11	19.6	8.8	19.33	2.12	13.23	14.04	12.56	12.49	11.53	13.75	8.47	13.73	26.74	18.03	15.67	14.07	13.37
Med29	ENSMUSG00000003444	51.4	105.25	8.39	2.23	22.3	22.07	3.96	11.57	11.92	9.39	10.96	9.67	8.73	11.99	5.87	12.93	12.7	9.23	10.35	8.67	8.8	9.63	8.94	12.49	8.27	8.68	10.18	9.73	9.21	8.17	5.05	11.98	8.29	12.32	0.5	9.02	9.11	10.11	10.28	8.79	9.08	6.05	8.65	12.76	8.51	8.07	8.75	8.12
Bicd1	ENSMUSG00000003452	0.89	1.04	0.59	0.6	0.51	17.89	6.57	6.03	2.3	3.69	6.29	6.52	9.28	0.64	5.63	0.12	0.71	0.53	0.72	0.3	0.36	0.31	2.14	1.21	1.84	2.84	3	2.13	3.54	3.56	5.72	1.17	0.34	0.78	0.36	0.6	0.71	0.53	0.59	0.58	0.53	0.51	3.81	1.22	1.66	2.69	3.99	4.05
Ncstn	ENSMUSG00000003458	29.84	322.12	29.97	14.32	39.47	19.05	19.96	59.04	10.35	51.27	60.77	44.16	30.19	48.97	25.28	38.01	31.45	25.93	34.54	31.27	30.68	37.16	28.6	31.26	34.82	35.41	32.9	29.04	34.01	36.37	23.28	72.72	19.68	38.14	2.83	34.43	42.28	36.03	36.75	33.79	34.6	16.41	32.27	38.49	34.16	41.59	39.34	34.07
Pex19	ENSMUSG00000003464	20.33	111.39	26.06	15.5	42.78	168.27	22.44	32.55	513.99	36.38	33.46	28.77	26.95	15.7	17.54	33.68	34.45	25.75	30.9	23.99	24.15	24.5	25.04	29.39	25.97	29.13	29.26	29.61	28.97	29.04	16.2	48.17	26.57	29.4	5.59	21.17	24.63	22.68	21.98	22.61	24.02	23.59	26.34	35.77	28.08	32.45	29.9	26.77
Phyhip	ENSMUSG00000003469	0.41	4.7	0.66	0.86	0.94	43.84	89.49	0.64	0.99	0.17	0.57	2.81	74.22	0.14	58.54	0.06	0.46	0.42	0.39	0.83	0.97	4.53	8.08	0.47	0.51	0.5	0.78	1.05	1.53	2.17	36.84	0.63	2.59	0.13	1.09	0.2	0.16	0.25	0.32	0.63	1.04	2.59	4.05	0.29	0.19	0.3	0.43	1.59
Crhr2	ENSMUSG00000003476	0.57	0.48	0	0.03	0.04	0.06	0.03	0.2	1.06	0.06	0.14	0.34	0.16	0.11	0.16	0.1	0.07	0.03	0.03	0.01	0.14	0.09	0.32	0.09	0.02	0.09	0.07	0.13	0.15	0.17	0.17	0.07	2.31	0.85	0.45	0.93	1.51	1.45	2.35	2.38	2.72	3.46	0.33	0.11	0.04	0.12	0.1	0.26
Inmt	ENSMUSG00000003477	0	96.38	2.39	0.29	1.51	3.66	0.12	0.01	7	0.07	0.03	0.01	0.53	0.92	0.78	0.23	15.95	14.18	9.37	8.7	17.75	26.41	0.47	38.2	3.55	2.83	0.16	0.54	0.04	0.47	0.92	32.62	0.18	0.58	0.07	0.13	0.56	1.32	0.47	0.38	0.22	2.88	0.25	8.05	0.67	0.8	0.33	0.27
Cyp4f18	ENSMUSG00000003484	0.22	14.93	0.96	0.11	2.5	141.05	0.04	0.02	1.92	0.04	0.02	0.02	0.02	1.04	0.02	1.84	0.13	0.15	0.34	0.13	0.39	0.41	0.15	0.12	0.21	0.28	0.21	0.06	0.19	0.17	0.02	0.73	0.32	0.03	0.04	0.09	0.08	0.18	0.35	0.39	0.37	0.28	0.19	0.23	0.19	0.18	0.22	0.11
Impdh1	ENSMUSG00000003500	18.37	58.83	6.28	8.27	32.25	30.57	13.13	13.44	81.02	8.14	13.99	19.26	11.42	14.12	11.17	8.87	10.22	5.78	7.72	7.66	9.9	11.36	14.89	8.67	7.97	7.98	8.17	9.18	11.88	14.79	10.22	9.47	4.76	11.26	1.45	7.11	8.33	7.26	6.58	7.54	9.43	5.09	13.77	9.33	6.83	10.6	13	12.88
Psg18	ENSMUSG00000003505	0.01	0.01	0.01	0.01	0	0.01	0.01	0.04	0.01	0.04	0.01	0	0	0	0	0	0.01	0.01	0.01	0.01	0.01	0.01	0.01	0.01	0.01	0.01	0.01	0.01	0.01	0.01	0.44	0	0.01	0.01	0.01	0.01	0.01	0.01	0.01	0.01	0.03	0.02	0.01	0.01	0.01	0.01	0.01	0.01
Dusp3	ENSMUSG00000003518	1.85	22.75	9.71	7.67	39.12	165.05	24.51	1.94	427.78	1.58	1.84	3.81	11.61	21.78	16.94	5.18	3.75	3.48	4.03	3.89	10.92	8.76	9.37	4.11	3.41	3.04	2.81	3.73	3.91	4.49	11.62	16.63	21.38	13.15	2.94	14.25	17.38	16.29	17.56	17.37	18.59	8.62	14.77	3.88	3.32	3.87	5.01	7.61
Prodh	ENSMUSG00000003526	40.84	168.57	2.48	0.57	12.72	11.49	3.66	0.83	15.01	2.11	1.14	0.85	3.94	3.78	5.19	9.27	7.04	4.15	4.86	3.59	2.97	4.59	1.9	7.83	4.39	2.89	2.13	1.36	1.4	1.67	3.42	9.97	1.86	6.28	0.69	2.82	3.51	2.9	2.86	2.73	2.92	3.37	3.3	4.72	2.95	2.58	1.98	1.21
Ess2	ENSMUSG00000003527	13.56	43.13	1.71	0.99	5.86	21.25	3.57	9.36	7.6	6.88	8.96	7.43	5.5	4.05	4.03	3.93	5.65	4.1	4.87	3.92	2.99	3.59	4.74	5.51	4.91	5.37	5.33	5.26	5.57	5.94	3.86	4.1	1.79	3.71	0.3	2.59	2.95	2.72	2.44	2.84	3.06	1.18	3.95	5.44	3.81	4.82	4.88	4.24
Slc25a1	ENSMUSG00000003528	54.93	308.8	20.61	15.56	129.27	72.34	3.56	17.36	2679.28	8.88	16.5	15.47	8.42	29.92	5.74	65.02	18.02	12.39	17.88	15.47	11.09	16.07	29.85	20.3	20.24	21.69	22.43	24.27	28.48	29.43	6.23	48.14	2.97	12.29	0.32	6.73	7.46	7.05	4.81	6	5.44	4.27	30.57	26.38	20.14	28.97	34.16	33.97
Dgcr6	ENSMUSG00000003531	12.83	134.18	9.05	2.81	25.33	470.69	3.34	19.28	564.85	12.69	18.83	17.62	13.02	12.27	11.89	23.86	15.26	10.77	11.91	10.5	8.5	10.17	17.01	16.34	12.83	14.16	15.83	16.71	16.01	14.53	10.09	14.16	7.77	8.24	1.14	5.49	5.44	5.14	5.53	5.52	6.32	4.08	16.5	15.11	10.74	12.63	16.2	13.11
Ddr1	ENSMUSG00000003534	37.42	98.59	3.84	2.16	14.24	21.07	5.3	19.99	11.17	20.68	21.07	8.6	11.81	26.17	5.44	15.46	7.14	2.51	7.71	7.62	6.06	11.51	5.59	13.7	15.92	21.96	19.74	8.32	15.52	14.28	5.63	10.92	7.65	16.69	0.66	8.19	19.92	15	8.71	14.36	14.57	2.77	7.95	19.27	7.72	21.02	16.11	7.86
Ier3	ENSMUSG00000003541	5.95	23.79	3.95	0.79	3.61	138.42	1.27	0.82	214.76	0.55	1.47	1.43	3.2	3.12	1.7	4.14	0.72	0.48	1.37	3.8	1.68	4.89	2.32	0.88	0.5	0.88	0.84	0.84	1.34	1.44	1.35	3	11.91	2.64	0.75	2.33	6.5	7.66	3.92	9.17	10.52	2.95	3.31	0.74	0.58	1.03	1.48	1.18
Fosb	ENSMUSG00000003545	0.2	1.23	0.23	0.09	0.32	1.05	0.43	0.04	16.22	0.02	0.04	0.1	0.11	0.8	0.83	0.69	0.11	0.06	0.1	0.16	0.41	0.69	0.63	0.06	0.04	0.11	0.05	0.13	0.16	0.17	1.75	0.16	0.14	0.42	0.02	0.23	0.82	0.26	0.21	0.61	0.43	0.11	0.12	0.05	0.05	0.11	0.12	0.06
Klc4	ENSMUSG00000003546	43.53	219.15	2.63	0.22	4.3	15.33	0.44	3.97	14.2	4.17	4.69	2.85	2.92	16.24	1.68	16.65	3.69	2.18	3.47	2.64	2.05	2.74	2.56	3.73	4.02	4.82	5.5	4.46	5.15	5.25	1.74	2.56	2.95	2.63	0.11	1.83	2.41	2.25	2.35	2.65	3.22	1.49	2.83	4.34	2.74	4.55	5.33	3.26
Ercc1	ENSMUSG00000003549	99.31	343.08	2.52	0.1	5.59	122.71	2.86	8.9	66.85	8.54	9.79	8.78	5.17	4.06	4.46	2.19	6.16	4.83	5.41	5.31	4.12	4.71	4.88	5.7	5.41	5.53	5.4	6.37	5.56	4.88	3.96	6.4	3.11	4.64	0.69	3.86	3.58	3.5	3.68	3.48	3.52	3.18	4.27	6.7	5.6	5.49	5.21	4.88
Cyp17a1	ENSMUSG00000003555	0.01	13.05	0.65	0.01	0.13	0.19	0.01	0.01	0.06	0.02	0.02	0.01	0.03	0.02	0.01	0.14	0.02	0.02	0.27	0.22	0.84	2.29	0.04	0.02	0.02	0.17	0.11	0.02	0.02	0.55	0.13	13.42	1.05	1.18	0.02	1.37	1.58	1.9	2.37	1.48	1.98	0.04	0.13	0.04	0.18	0.21	0.04	0.04
As3mt	ENSMUSG00000003559	1.45	9.98	7.51	5.1	7.12	16.87	2.36	6.53	22.31	7.78	7.1	6.12	6.08	5.41	4.65	5.72	6.22	5.5	5.53	6.88	3.93	4.46	3.08	4.99	3.9	3.61	3.17	4.08	3.1	3.45	6.3	4.08	10.11	9.73	2.18	8.65	9.54	9.26	9.37	8.67	9.32	11.01	6.17	5.41	5.04	5.8	6.88	7.08
Homer3	ENSMUSG00000003573	73.49	341	1.75	0.38	8.09	89.7	1.03	7.6	9.37	12.98	8.62	4.13	24.2	1.8	1.16	1.07	9.08	3.3	6.38	3.43	2.18	3.17	1.62	8.62	6.1	6.58	4.69	2.69	3.87	3.5	1.19	6.11	1.28	4.45	0.19	1.76	3.32	2.47	1.58	2.06	2	0.81	1.5	7.6	3.16	5.67	3.3	1.68
Crtc1	ENSMUSG00000003575	4.53	67.99	2.9	2.37	15.83	4.63	6.49	15.97	1.55	5.83	13.28	14.17	20.13	5.66	18.98	4.51	5.45	2.84	6.49	7.04	5.14	6.52	13.88	4.53	4.6	5.64	7.22	7.53	11.53	13.06	17.19	6.07	1.67	4.12	0.41	3.07	4.13	3	3.27	3.18	2.92	2.03	9.99	4.41	3.3	7.13	10.04	13.2
Rnf215	ENSMUSG00000003581	8.42	26.58	4.06	1.42	6.97	79.86	1.81	9.37	35.19	8.91	10.13	10.01	4.77	3.7	3.46	2.84	3.09	3.26	6.05	4.88	4.69	5.18	5.86	2.77	3.68	4.97	5.45	6.3	6.72	7.32	4.52	3.29	2.21	2.35	0.42	1.79	2.94	2.36	2.73	2.57	2.72	1.37	7.06	3.28	3.32	5.86	5.92	6.29
Sec14l2	ENSMUSG00000003585	1.84	15.85	1	0.16	0.15	71.54	5.98	0.91	1.03	0.79	1.09	1.36	4.5	0.41	5.01	10.79	0.83	0.58	0.97	1.17	1.13	1.79	1.41	1.45	0.89	1.26	0.83	0.55	0.86	0.74	4.94	3.19	0.19	0.69	0.01	0.41	0.44	0.32	0.24	0.5	0.31	0.05	3.92	1.22	0.74	1.05	1.25	1.64
Aven	ENSMUSG00000003604	3.16	8.01	2.18	0.94	0.66	15.42	0.86	3.61	10.79	8.76	4.41	2.87	7.24	2.43	3.55	0.53	4.15	4.18	4.43	2.7	3.19	2.47	1.3	3.33	2.7	3.08	1.89	1.45	1.87	0.95	3.01	2.87	1.68	4.86	0.2	3.48	5.93	3.17	3.36	2.63	2.16	2.23	1.47	3.41	2.56	3.54	1.84	2.42
Cp	ENSMUSG00000003617	0.01	13.85	38.16	4.77	1.69	120.09	1.28	1.71	224.95	1.45	2.36	1.94	2.22	0.45	1.36	0.24	2.98	4.33	3.42	1.46	3.77	2.91	5.66	5.81	3.15	2.16	1.97	5.1	2.76	3.98	1.77	17.16	4.58	0.26	2.39	0.12	0.36	0.75	1.26	1.25	1.53	3.42	12.48	6.28	4.45	4.22	8.66	11.5
Crot	ENSMUSG00000003623	1.21	17.78	23.05	11.47	4.25	17.51	14.84	12.73	45.59	22.4	17	14.99	19.05	4.32	18.01	8.49	14.87	18.46	17.78	16.59	14.07	14.63	8.21	12.92	12.06	11.04	9.5	9.28	8.8	9	15.61	21.62	12.04	14.93	3.16	13.06	14.53	11.04	14.82	11.91	12.88	6.2	11.33	11.04	11.39	12.79	9.05	9.62
Rps6ka1	ENSMUSG00000003644	84.55	46.32	3.08	0.5	5.97	71.38	3.52	4.27	2.53	4.79	4.11	3.44	20.03	49.77	2.06	52.45	9.89	6.98	10.62	7.8	5.61	7.52	3.6	9.23	6.28	5.01	3.09	3.13	3.32	3.86	1.79	3.66	1.2	7.44	0.14	4.05	4.6	3.71	3.21	3.41	3.91	0.88	4.49	7.66	5.1	6.87	4.52	5.09
Calb2	ENSMUSG00000003657	3.15	0.64	0.01	0.05	0.06	1.21	79.14	27.35	0.02	3.86	23.45	62.44	282.03	9.4	6.23	3.04	0.48	0.71	0.68	0.89	2.07	4.03	32.37	1.49	3.77	4.97	7.5	15.21	11.25	10.41	159.69	0.23	0.02	0.14	0.05	0.35	0.24	0.33	0.07	0.13	0.11	0.01	22.87	2.35	3.86	3.49	8.15	11.8
Snrnp200	ENSMUSG00000003660	52.6	55.62	6.08	10.81	12.64	37.44	15.07	40.47	22.92	56.66	39.27	34.07	29.17	13.38	18.28	6.28	38.62	33.91	31.31	21.33	20.87	16.72	10.96	41.32	38.62	34.54	22.36	24.62	20.72	23.11	18.11	23.45	11.32	22.6	3.48	16.28	17.1	12.49	15.86	13.36	14.25	10.87	10.99	32.07	28.19	30.3	18.25	20.47
Ciao1	ENSMUSG00000003662	15.18	36.21	11.81	5.88	11.99	305.39	16.82	12.09	282.08	16.27	14.95	12.04	16.62	11.74	9.45	8.14	10.01	9.46	10.06	9.43	9.91	11.96	5.57	8.69	8.62	9.3	10.47	11.74	12.22	12.3	9.02	11.69	9.28	10.86	1.86	8.4	9.14	8.95	9.76	10.34	11.36	6.83	5.86	9.64	9.27	9.7	11.12	9.57
Has1	ENSMUSG00000003665	0.23	0.46	0.19	0.04	0.12	0.64	0.18	0.06	0.58	0.01	0.07	0.33	0.21	0.19	0.12	0.04	0.12	0.05	0.13	0.11	0.15	0.17	0.06	0.11	0.11	0.07	0.06	0.06	0.06	0.07	0.1	0.18	0.16	0.09	0.04	0.11	0.07	0.04	0.08	0.08	0.16	0.13	0.2	0.09	0.12	0.12	0.13	0.18
Taf6l	ENSMUSG00000003680	9.33	28.17	11.68	5.49	31.44	1649.36	2.49	7.36	615.93	7.04	7.03	5.78	3.29	12.51	2.69	15.62	9.25	5.97	9.17	8.87	8.72	10.08	4.84	10.06	7.52	7.58	6.93	5.66	6.57	6.23	2.64	14.26	5.49	9.19	0.89	7.01	7.25	7.3	6.99	6.85	7.37	3.33	5.16	9.65	5.67	7	6.71	5.08
Insig2	ENSMUSG00000003721	3.19	14.36	20.03	8.96	5.25	14.44	33.46	22.43	49.3	12.83	20.61	22.82	30.79	12.96	17.38	5.05	10.33	7.33	11.84	17.6	13.73	22.41	17.43	10.4	7.09	13.57	20.27	14.05	21.33	24.03	20.45	21.4	26.1	13.02	4.37	8.71	17.08	18.73	13.02	19.75	22.15	18.17	23.81	10.55	8.65	14.28	22.88	13.45
Kpna6	ENSMUSG00000003731	9.5	35.51	10.14	12.79	24.19	5.44	31.96	29.19	7.62	24.92	28.23	31.23	32.64	14.71	24.33	8.07	19.2	15.5	19.12	20.38	17.71	19.57	14.09	19.29	16.13	18.32	19.15	21.36	20.63	22.39	21.25	26.67	11.67	20.27	3.67	16.26	21.57	16.6	15.21	19.51	21.74	15.84	16.24	19.8	16.54	21.86	20.93	23.7
Man1a	ENSMUSG00000003746	0.64	92.67	27.6	12.44	38.76	15.46	6.44	2.95	6.36	1.92	3.12	4.75	2.66	15.5	3.84	24.64	2.9	4.44	8.81	6.54	18.37	9.6	6.87	1.44	2.85	2.95	2.02	3.74	4.47	5.42	5.19	70.95	5.02	14.95	2.09	12.15	15.5	6.6	12.49	9.34	8.01	2.18	6.3	2.91	4.23	8.69	5.43	11.88
Itpkc	ENSMUSG00000003752	6.69	21.87	0.94	0.32	2.35	2.96	0.38	2.79	4.93	1.95	2.41	2.47	1.84	6.49	0.71	4.27	2.06	1.57	2.67	1.86	2.19	3.27	1.21	1.7	2.18	2.08	1.58	1.73	1.96	1.89	0.68	1.68	0.45	1.26	0.26	0.87	0.94	0.92	1.05	0.87	0.88	0.43	1.22	1.87	1.6	2.68	1.74	2.13
Coq8b	ENSMUSG00000003762	12.81	92.02	2.97	2.16	22.29	68.92	1.1	4.15	39.66	2.88	4.02	2.92	1.61	5.21	1.8	6.5	3.07	2.18	2.93	2.99	2.77	3.95	3.02	4.05	2.62	3.38	3.87	3.7	4.45	4.44	2.23	4.78	1.6	2.19	0.04	1.41	1.89	1.8	1.71	2.37	2.48	0.81	3.11	4.05	2.33	3.86	3.85	2.79
Brd8	ENSMUSG00000003778	22.24	29.47	10.11	11.13	14.78	85.83	29.28	70.88	6.28	114.82	87.91	58.04	36.8	14.1	21.69	7.85	33.45	22.66	32.3	28.95	16.58	22.44	15.09	33.17	28.44	33.4	36.81	19.6	28.68	28.62	25.05	18.12	8.27	19.29	2.88	13.39	16.51	15.23	12.95	15.35	14.84	6.31	21.56	27.99	20.97	29.39	30.83	17.95
Kif20a	ENSMUSG00000003779	45.89	3.81	0.6	0.99	0.56	113.09	0.26	12.1	1.29	56.28	18.73	4.39	0.12	2.37	0.21	0.96	6.18	6.35	4.36	3.44	2.72	2.52	0.22	5.79	4.88	3.99	2.8	1.82	1.45	1.22	0.22	0.88	0.84	4.44	0.09	3.3	3.36	2.89	2.73	2.61	2.86	0.21	0.34	4.42	3.44	2.4	0.68	0.47
Farsa	ENSMUSG00000003808	65.74	63.56	2.99	1.99	9.14	403.89	4.6	19.84	62.24	15.96	19.69	17.58	8.64	6.01	5.86	5.42	11.61	6.1	9.02	8.26	5.76	7.87	8.8	12.44	9.33	9.28	10.57	8.37	10.53	10.8	5.7	7.26	2.88	8.07	0.41	4.07	4.69	4.94	3.91	4.5	5.3	3	7.58	11.02	6.67	7.91	8.96	7.4
Gcdh	ENSMUSG00000003809	6.72	24.57	10.57	5.81	102.69	320.67	7.75	6.12	458.38	7.23	7.67	6.65	9.3	19.31	7.13	28.3	15.99	11.44	13.91	11.37	8.94	9.18	7.81	15.04	11.48	9.95	10.5	9.02	11.43	11.75	5.04	12.82	9.47	14.06	4.1	10.6	11	10.3	10.61	11.85	13.65	9.8	12.25	12.21	8.08	10.33	10.1	8.31
Mast2	ENSMUSG00000003810	9.58	33.98	7.05	5.57	29.54	26.8	28.87	42.67	8.13	14.75	30.81	35.6	16.78	46.9	15.56	51.5	11.83	17.57	15.93	9.81	17.4	11.33	22.07	11.21	26.59	23.17	21.6	40.65	37.94	39.1	14.91	10.98	9.12	10.88	6.36	15.52	16.66	8.61	20.1	12.7	11.11	20.65	16.2	12.74	25.99	28.68	25.38	41.83
Dnase2a	ENSMUSG00000003812	7.02	47.42	5.02	2.29	5.14	80.59	0.58	1.93	7.98	3.39	2.42	1.05	2.56	5.59	1.35	1.79	3.57	2.5	6.53	7.68	4.37	8.84	2.93	3.79	3.44	3.98	3.53	2.21	2.41	2.37	1.26	9.65	2.04	1.55	0.21	1.88	1.81	2.35	2.03	2.53	2.48	1.75	3.75	2.67	2.26	3.44	2.49	1.9
Rad23a	ENSMUSG00000003813	84.45	238.3	15.49	8.02	49.39	207.13	9.89	19.44	59.29	23.2	21.99	16.6	28.75	21.28	16.78	22.5	22.73	14.32	18.28	17.18	19.59	19.52	13.77	26.25	19.15	21.41	19.86	16.89	15.89	16.58	14.85	24.39	20.58	28.27	2.82	21.05	24.35	21.19	21.76	21.78	24.27	14.27	18.13	21.8	14.66	17.74	15.79	14.23
Calr	ENSMUSG00000003814	255.83	1205.43	120.79	107.47	95.36	374.46	186.53	355.56	142.04	1003.18	468.14	448.4	253.62	170	251.84	106.08	290.6	272.8	341.19	331.59	292.09	347.1	143.2	282.83	254.04	225.71	205.43	208.26	207.97	231.14	310.61	605.95	78.37	359.52	17.79	280.43	273.67	262.49	176	216.6	229.93	93.92	161.9	291.1	267.08	289.93	237.25	226.26
Syce2	ENSMUSG00000003824	5.39	11.72	2.23	0.7	1.22	493.94	1.5	13	35.32	28.26	20.31	22.08	3.6	1.22	1.72	0.51	3.96	3.95	4.25	4.7	3.23	3.27	3.86	4.57	4.02	3.84	4.01	3.18	2.89	2.58	1.97	2.28	0.48	2.85	0.17	2.02	1.75	1.77	1.11	1.34	1.46	0.18	3.09	3.09	2.3	1.76	0.91	1.4
Nfat5	ENSMUSG00000003847	3.49	14.28	21.75	25.4	33.24	5.3	14.12	33.22	2.23	24.74	32.97	23.48	25.8	7.9	18.75	4.19	16.35	11.9	32.94	35.07	18.95	26.59	4.12	11.6	17.13	18.24	14.65	6.48	14.25	15.03	20.31	21.27	8.07	15.4	3.28	15.17	20.26	14.36	20.94	15.82	14.99	7.87	10.28	13.5	15.63	29.18	20.38	14.05
Nob1	ENSMUSG00000003848	32.67	30.85	5.09	3.54	7.16	109.99	9.13	24.35	31.27	31.33	26.89	26.84	13.7	6	10.54	3.48	14.19	9.99	13.02	12.39	5.39	10.47	6.81	13.62	10.81	10.87	10.07	6.81	10.99	11.86	10.27	6.57	4.16	9.29	2.13	5.77	6.44	6.21	5.19	6.29	7.26	3.98	6.62	12.19	9.21	10.26	9.48	6.09
Nqo1	ENSMUSG00000003849	1.25	13.95	3.37	0.6	0.6	85.73	1.63	0.69	10.74	1.57	1.12	1.17	2.23	5.64	0.95	12.78	1.86	3.3	3.61	5.41	4.5	6.87	3.46	1.81	1.8	1.11	1.09	1.3	1	0.98	1.35	8.15	4.57	1.08	3.32	1.54	1.29	1.41	1.48	4.85	6.27	7.87	5.85	1.25	1.44	1.79	1.48	2.17
Ppfia3	ENSMUSG00000003863	15.9	23.26	0.2	0.07	0.49	0.15	11.78	5.49	0.15	1.44	4.42	5.63	6.37	10.58	10.16	6.07	0.5	0.53	0.72	0.55	0.46	0.72	1.95	0.62	0.92	1.08	0.99	1.13	1.53	1.45	7.14	0.3	0.05	0.21	0.07	0.19	0.23	0.21	0.21	0.14	0.12	0.01	2.11	0.81	0.6	1.21	1.61	2.37
Gys1	ENSMUSG00000003865	14.11	89.3	1.26	2.39	15.17	75.09	2.24	4.71	291.69	4.5	4.3	3.89	3.26	6.45	2.79	2.98	6.8	4.04	6.6	5.31	5.56	5.93	1.61	6.18	5.32	4.41	3.29	2.19	2.92	3.15	2.15	12.39	9.48	15.45	1.4	13.66	17.34	13.47	14.37	16.69	20.37	10.89	2.46	6.6	3.89	5.09	3.31	2.84
Ruvbl2	ENSMUSG00000003868	502.4	314.33	4.32	1.5	13.04	26.45	4.04	30.14	27.12	42.02	33.33	24.66	9.55	14.03	6.17	10.12	23.64	14.53	13.97	12.62	11.3	14.48	10.32	25.1	16.39	16.53	16.32	14.63	14.04	14.36	6.36	9.97	3.05	14.56	0.92	8.52	7.94	8.26	6.39	7.54	8.86	3.87	8.2	20.4	13.58	11.89	10.38	8.13
Lin7b	ENSMUSG00000003872	7.26	17.84	0.49	0.04	0.7	7.88	9.6	1.14	1.74	0.27	1.1	4.22	5.52	0.51	15.24	0.35	0.13	0.13	0.32	0.43	0.45	0.77	6.74	0.13	0.16	0.54	0.68	1.58	1.71	2.23	11.19	0.45	0.35	0.2	0.04	0.24	0.16	0.2	0.21	0.22	0.13	0.11	12.73	0.22	0.21	0.56	2.27	6.01
Bax	ENSMUSG00000003873	625.36	376.38	10.69	1.53	15.7	286.87	5.82	25.18	33.61	25.4	27.19	23.07	9.75	15.68	7.89	13.86	17.5	10.1	15.26	10.78	8.12	10.32	20.86	17.87	13.06	17.25	18.04	11.66	20.14	16.81	8.04	12.53	6.49	15.28	0.81	7.34	9.96	8.75	6.18	7.49	7.09	3.22	18.31	19.26	9.8	16.05	17.87	12.46
Il7r	ENSMUSG00000003882	0	0.27	0.3	0.11	0.02	11.72	0.07	0.04	0.08	0.06	0.11	0.02	0.08	0.24	0.1	0.16	0.04	0.11	0.25	0.15	0.27	0.21	0.04	0.04	0.06	0.04	0.05	0.09	0.03	0.08	0.16	0.22	0.13	0.02	0.02	0.4	0.07	0.22	0.22	1.83	3.1	0.26	0.05	0.07	0.15	0.02	0.1	0.08
Tfam	ENSMUSG00000003923	6.11	11.28	19.26	16.88	16.44	27.65	28.88	36.56	36.69	109.36	54.86	45.26	37.6	14.41	23.84	9.81	29.11	35.89	26.6	23.28	18.47	18.5	15.69	29.6	28.89	27.26	25.1	20.2	20.31	20.33	29.32	11.18	13.75	22.52	7.24	18.64	19.95	14.18	13.58	17.33	22.18	10.64	12.85	23.55	27.09	24.76	17.98	14.04
Zfp81	ENSMUSG00000003929	0.34	1.04	1.05	1.51	0.28	4.33	4.85	18.96	2.03	10.19	16.23	19.85	6.5	0.27	6.4	0.14	1.76	2.73	2.09	1.98	1.78	1.35	3.47	1.81	2.54	2.89	3.12	4.9	3.76	4.13	7.46	1.05	0.57	1.04	0.46	1.09	1.11	0.8	1.02	0.73	0.83	0.74	2.26	1.49	2.36	2.34	2.83	3.76
Efnb3	ENSMUSG00000003934	2.13	2.89	0.49	0.19	0.21	27.26	11.27	31.64	1.04	10.53	25.42	33.61	12.28	0.27	7.62	0.28	1.34	0.46	2.65	1.83	0.34	1.29	7.31	1.3	0.6	3.02	3.02	1.97	4.92	4.93	8.1	0.17	2.96	3.41	1.93	0.68	3.89	2.49	0.73	2.52	2.35	6.45	4.23	2.85	0.53	4.41	3.99	1.73
Mmd	ENSMUSG00000003948	1.35	110.08	9.8	19.09	37.95	87.7	124.08	35.55	988.68	13.95	26.99	34.98	8.83	7.48	39.56	11.73	16.29	15.2	15.82	15.14	9.58	13.43	39.7	15.67	15.41	20.99	23.23	24.06	31.03	34.61	32.55	124.31	43.75	40.85	5.47	31.5	42.75	35.25	31.55	33.28	33.4	9.25	34.22	18.14	16.86	26.1	37.19	30.91
Hlf	ENSMUSG00000003949	0.23	7.63	4.75	1.94	7.19	7.54	49.23	1.71	24.83	0.74	1.64	1.68	12.42	1.21	26.61	1.21	0.9	0.99	3.08	6.95	4.36	7.97	6.35	0.85	1.31	2.25	1.98	3.52	3.43	4.8	17.81	4.45	5.26	2.11	1.21	1.29	2.6	2.51	3.35	3.92	4.52	2.79	8.07	1.2	0.97	3.24	3.22	2.89
Fam162a	ENSMUSG00000003955	11.57	36.15	20.81	8.06	2.66	479.21	17.7	30.59	2425.46	85.34	52.17	42.51	51.58	14.59	29.77	1.76	20.76	17.95	18.22	25.68	21.18	34.89	8.5	22.96	16.64	13.36	13.4	10.94	9.99	9.26	31.69	12.43	40.7	38.37	5.12	38.04	41.45	48.07	53.63	52.15	57.35	21.69	8.18	16.2	10.85	10.39	8.25	7.02
Rpl8	ENSMUSG00000003970	13269.9	15538.8	68.3	0.91	73.59	1905.94	15.06	159.29	299.01	190.11	160.1	131.05	59.51	140.05	51.63	70.94	125.56	114.71	110.76	127.04	129.28	125.33	77.01	131.42	104.38	84.54	95.52	99.88	78.42	73.8	50.44	125.28	53.84	96.21	1.81	78.81	66.72	74.08	75.74	67.55	69.74	26.17	68.56	110.39	93.14	75.15	72.48	68.71
Grm3	ENSMUSG00000003974	0.04	0.25	0.03	0.08	0.05	0.57	59.89	7.6	0.02	1.39	5.42	14.54	12.89	0.01	31.05	0.02	0.07	0.05	0.07	0.07	0.16	0.05	7.13	0.03	0.09	0.28	0.65	1.41	2.07	3.72	23.61	0.01	0.01	0.01	0.03	0.01	0.03	0.04	0.03	0.05	0.02	0.02	11.84	0.25	0.27	0.78	3.47	6.16
Ssbp2	ENSMUSG00000003992	2.7	39.4	5.25	6.28	3.28	40.83	75.84	73.89	28.24	51.8	78.08	98.66	30.3	5.93	33.78	1.54	14.5	16.34	19.95	19.32	13.81	17.35	23.06	13.95	16.41	17.23	20.06	24.97	25.26	33.88	35.13	12.56	6.33	9.79	6.58	8.13	7.29	8.19	9.44	9.2	10.43	10.44	11.87	12.75	12.24	14.21	17.78	17.53
Fancl	ENSMUSG00000004018	2.32	4.65	2.26	1.55	0.56	118.77	2.58	7.97	14.64	20.42	10.44	10.68	3.97	1.38	4.54	0.21	4.19	4.63	3.81	3.17	2.86	2.5	2.01	4.6	3.91	3.02	2.59	2.01	1.75	1.78	4.8	3.08	2.39	3.53	0.51	2.9	3.13	2.88	2.74	2.79	2.48	1.25	2.02	3.65	3.44	2.11	1.7	1.73
Brinp2	ENSMUSG00000004031	0.86	0.85	0.67	0.11	0.18	1.83	20.38	7.91	0.21	1.01	6.8	10.24	4.44	0.56	11.61	0.41	0.18	0.15	0.2	0.18	0.25	0.32	7.42	0.35	1.23	2.89	4.48	5.94	8.3	9.11	11.98	0.05	0.02	0.08	0.04	0.06	0.18	0.16	0.09	0.09	0.05	0.03	6.41	0.34	0.48	1.37	3.83	4.9
Gstm5	ENSMUSG00000004032	3.13	232.68	24.53	8.54	7.29	250.74	146.43	68.73	325.51	78.32	84.18	80.24	102.03	13.1	156.88	5.07	30.77	35.75	35.25	34.27	33.08	30.31	38.3	33.54	31.32	32.27	31.96	31.81	25.61	25.24	112.48	79.62	17.6	19.24	4.24	16.63	16.57	18.49	19.01	16.47	16.71	20.1	55.23	31.87	30.82	30.23	33.16	35.33
Gstm7	ENSMUSG00000004035	0.35	680.22	6.46	3.65	10.85	7.85	4.35	14.81	62.44	9.01	12.5	7.74	7.31	2.27	4.1	6.05	3.54	6.84	6.44	4.8	2.31	2.28	7.51	3.22	7.75	10.96	14.58	16.66	13.19	11.65	4.22	176.17	5.27	2.58	0.98	2.85	2.62	2.48	3.36	3.79	4.55	8.93	6.7	5.69	9	12.04	13.94	8.14
Gstm3	ENSMUSG00000004038	0.13	0.39	0.39	0.01	0.18	0.68	0.01	0.01	0.03	0.04	0	0	0.01	12.08	0.01	581.6	0.01	0.02	0.01	0.11	0.1	0.02	0.07	0.01	0.02	0.02	0.15	0.04	0.02	0.01	0.01	0.14	0.06	0.41	0.01	0.04	0.02	0.18	0.02	0.12	0.14	0.02	0.09	0.01	0.02	0.02	0.07	0.02
Stat3	ENSMUSG00000004040	27.04	105.02	16.9	5.73	22.52	49.52	8.53	11.73	12.2	8.6	15.84	10.58	13.36	34.5	8.52	25.15	10.38	9.36	17.51	18.56	33.59	33.82	12.14	7.12	11.72	14.54	12.29	11.44	14.43	14.32	11.13	39.83	24.64	17.24	4.56	18.98	27.34	18.38	22.52	24.95	27.84	20.76	19.45	11.76	11.96	19.56	23.26	21.48
Stat5a	ENSMUSG00000004043	0.73	50.71	4.96	1.75	15.1	13.17	0.21	0.43	15.45	0.73	0.59	0.44	0.71	4.23	0.29	1.94	1.07	0.94	2.84	3.04	4.69	5.56	0.81	1.04	0.79	0.87	0.59	0.5	0.51	0.67	0.56	11.89	5.64	3.75	0.6	2.92	4.24	3.07	3.25	5.19	7.12	3.49	1.69	1.38	0.81	1.19	1.25	0.87
Cavin1	ENSMUSG00000004044	5.24	224.96	55.53	21.12	81.4	285.4	3.1	5.39	642.73	10.37	9.7	6.44	3.88	40.66	4.23	10.31	4.67	2.95	14.38	30.79	30.15	67.36	8.03	3.5	2.6	6.8	4.49	3.9	6.21	8.38	4.18	74.33	80.67	41.5	5.98	26.8	70.95	72.23	39.74	92.23	91.27	21.2	10.43	4.09	2.29	11.72	8.8	4.14
Map3k11	ENSMUSG00000004054	43.92	320.56	3.18	0.16	9.47	25.69	0.48	1.65	8.49	2.23	1.69	0.99	1.69	10.17	1.07	10.26	4.79	1.63	3.53	2.59	2.86	3.96	1.35	4.12	2.87	2.78	1.6	1.52	1.76	1.43	0.92	3.86	2.26	5.04	0.16	2.31	4.5	3.23	2.54	3.75	3.57	1.3	1.53	4.92	1.44	3.16	1.76	1.48
Akt2	ENSMUSG00000004056	31.33	348.3	37.34	17	59.34	43.52	13.47	26.52	147.62	21.08	26.42	21.7	31.67	17.34	34.5	12.13	34.05	25.93	39.19	32.87	38.34	38.06	18.9	26.76	24.1	28.23	27.06	28.97	32.79	31.82	25.98	54.61	24.24	35	3.37	22.91	29.43	24.1	22.97	25.57	28.08	29.27	21.89	31.05	20.78	29.48	23.39	18.8
Dnaja3	ENSMUSG00000004069	7.1	23.64	7	7.13	12.83	113.86	8.7	7.94	1055.55	8.3	8.94	9.25	15.45	7.15	9.94	4.65	9.69	7.52	8.37	7.42	7.85	8.51	6.35	9.58	8.11	7.81	7.28	6.36	8.16	8.88	10	9.85	13.28	11.91	3.28	8.7	10.96	9.55	9.38	11.28	12.44	15.26	7.78	8.79	6.45	7.95	7.58	8.26
Hmox2	ENSMUSG00000004070	5.77	59.71	19.56	9.45	16.57	66.78	24.66	28.53	165.82	36.62	33.35	36.15	54.34	8.69	36.35	12.71	20.58	23.21	23.69	22.3	22.17	22.13	21.24	19.14	16.88	16.44	18.64	25.14	19.87	21.22	32.14	26.36	18.71	23.87	2.45	21.46	19.74	20.87	20.4	19.67	22.42	12.38	22.47	20.28	18.6	18.86	21.49	23.9
Cdip1	ENSMUSG00000004071	10.59	93.24	19.45	23.27	178.06	25.57	82.06	32.66	89.43	19.55	29.55	31.16	65.26	23	42.89	63.54	32.11	21.27	25.24	19.68	24.85	24.27	34.41	32.04	29.6	26.62	26.99	28.46	28.26	32.58	37.05	24.71	33.15	38.55	4.26	29.7	35.12	33.42	34.69	32.75	35.15	16.69	38.71	31.22	19.66	25.7	30.65	32.97
Map3k20	ENSMUSG00000004085	4.33	8.65	3.26	3.82	3.25	10.56	2.17	3.47	11.39	5.33	4.21	2.81	3.24	7.15	2.25	3.62	4.06	3.94	5.12	8.47	10	10.73	1.46	3.73	4.28	3.51	2.98	2.24	2.18	2.18	3.71	9.35	11.54	22.5	14.06	29.21	39.05	21.42	41.33	23.38	23.61	32.33	1.81	4.19	4.34	4.96	1.93	2.48
Cwc15	ENSMUSG00000004096	10.32	47.85	24.46	20.88	3.92	71.87	40.36	106.88	92.69	237.32	171.89	141.54	140.11	10.05	90.39	1.92	35.79	41.08	34.74	31.4	26.37	28.21	33.82	36.94	36.76	39.39	39.35	37.85	33.74	32.52	86.16	25.76	23.53	30.18	5.53	27.08	25.18	22.78	22.95	22.67	22.84	12.98	29.05	37.81	38.46	34.84	33.43	26.63
Col5a3	ENSMUSG00000004098	1.31	158.23	26.41	3.95	16.57	14.82	0.05	0.12	13.73	0.1	0.27	0.27	0.32	1.92	0.1	0.55	0.38	0.12	0.84	0.52	7.46	4.47	0.31	0.21	0.4	0.32	0.11	0.24	0.26	0.23	0.16	12.8	1.01	0.07	0.13	0.02	0.05	0.07	0.12	1.58	1.45	0.83	0.97	0.86	0.32	1.26	0.3	0.51
Dnmt1	ENSMUSG00000004099	82.45	43.96	2.71	5.3	9.96	68.98	6.75	30.94	3.11	47.16	36.47	23.5	11.39	8.56	6.67	6	24.05	10.63	17.59	13.39	6.7	10.6	5.78	24.66	12.79	21.4	14.15	6.86	12.05	13.03	8.53	5.09	1.95	15.28	0.36	6.36	12.84	8.03	4.52	7.35	8.15	1.77	5.27	17.72	7.88	14.21	9.28	5.42
Ppan	ENSMUSG00000004100	965.09	310.41	3	0.14	15.83	171.57	6.2	12.14	7.19	16.27	14.66	11.77	6.31	10.74	4.51	8.11	12.63	7.36	9.68	10.38	7.99	10.4	4.73	13.85	8.6	8.41	7.6	5.26	7.18	7.76	4.99	5.02	1.74	10.06	0.14	5.08	5.41	4.96	3.1	4.26	5.03	0.98	4.56	10.24	6.01	7.36	6.13	4.57
Angptl2	ENSMUSG00000004105	2.32	92.42	6.98	2.93	13.06	5.76	0.91	4.49	21.32	8.48	7.07	3.3	1.71	21.94	1.04	7.76	10.26	8.51	13.68	11.09	18.05	18.43	2.41	8.03	7.5	5.58	3.81	3.22	3.29	4.23	1.16	19.36	18.07	14.49	3.6	11.59	17.06	17.48	16.34	21.49	23.61	17.89	3.32	8.29	5.68	10.58	5.41	4
Cacna1e	ENSMUSG00000004110	0.11	0.89	0.34	0.05	0.02	4.47	38.15	12.41	0.05	1.75	10.69	19.02	21.19	0.65	19.01	0.36	0.44	0.42	1.13	0.93	0.56	0.64	2.75	0.26	0.75	1.36	3.03	5.23	6.28	7.83	18.15	0.26	0.03	0.16	0.05	0.22	0.12	0.09	0.11	0.08	0.09	0.03	4.25	0.7	1.24	2.13	4.14	8.45
Cacna1b	ENSMUSG00000004113	2.42	11.06	0.85	0.51	1.91	2.2	21.77	14.72	0.05	2.52	8.96	12.15	4.57	4.8	6.81	1.24	1.7	0.9	1.49	1.38	0.58	0.61	3.07	0.88	0.83	2.16	2.5	2.32	4.69	4.68	6.89	1.06	0.01	0.2	0.06	0.13	0.11	0.07	0.11	0.18	0.13	0.02	5.51	1.72	1.68	2.93	5.47	8.17
Trmt10a	ENSMUSG00000004127	3.26	7.93	2.33	1.93	1.84	2.93	3.67	9.71	2.23	25.08	13.68	10.77	6.71	0.91	7.26	0.46	5.77	4.49	4.51	3.81	3.13	2.84	1.83	6.19	4.45	4.23	2.94	2.51	2.26	2.36	8.01	3.22	1.6	4.06	0.5	3.51	4.09	2.72	2.11	2.32	1.86	0.65	2.82	4.18	3.79	3.48	2.49	2.53
Etv1	ENSMUSG00000004151	2.92	6.42	4.5	11.49	13.53	14.57	25.52	10.3	3.52	4.41	9.51	12.82	86.23	3.59	15.01	1.32	4.31	4.51	4.02	2.23	3.84	3.21	10.82	2.72	4.46	6.73	5.28	6.13	7.39	8.2	19.97	8.76	3.96	3.41	1.17	4.26	5.08	4.4	6.7	5.45	5.21	3.5	4.97	2.17	2.38	3.48	4.52	4.69
Kifc2	ENSMUSG00000004187	1.73	12.67	1.41	0.26	2.58	12.22	23.43	7.13	7.46	1.12	6.52	12.43	19.17	2.91	40.84	2	0.79	0.42	2.38	2.37	1.54	2.59	17.82	0.58	0.69	2.05	2.62	3.91	5.34	7.82	29.18	0.76	0.43	0.57	0.24	0.28	0.82	0.55	0.41	0.93	0.81	0.48	26.2	1.25	0.74	3.47	8.57	11.66
Psap	ENSMUSG00000004207	128.05	1237.62	120.3	39.76	194.21	666.62	95.34	76.78	776.75	44.43	81.9	103.12	201.97	111.65	150.94	63.78	42.17	54.7	66.23	90.76	105.83	137.74	216.4	53.46	56.92	76.35	96.97	147.22	133.91	170.16	134.35	193.74	108.37	65.54	15.63	56.52	83.3	82.64	76.22	112.24	116.12	98.7	244.25	59.85	66.88	87.3	129.85	136.71
Ikbkg	ENSMUSG00000004221	2.32	10.02	3.28	6.23	6.33	101.35	7.15	5.03	69.27	12.23	6.42	5.11	5.85	5.48	4.61	2.28	5.13	5.33	5.25	4.51	5.8	5.33	3.4	5.5	5.72	6.65	5.18	6.14	5.03	6.07	4.31	6.78	4.37	5.49	1.69	5.1	7.26	4.59	5.47	4.99	5.96	2.47	3.47	4.93	5.4	6.76	4.44	5.02
Pax2	ENSMUSG00000004231	0.04	41.41	0.5	0.02	0	0.06	0.02	3.3	0.06	1.47	2.99	0.24	2.16	0.01	0.03	0	0.32	0.21	0.17	0.02	0.04	0.01	0.02	0.16	0.07	0.03	0.01	0.02	0.02	0.02	0.02	7.31	0.01	0.02	0.02	0.01	0	0	0	0.01	0.01	0.01	2.38	1.26	1.98	3.71	3.79	4.43
Wars2	ENSMUSG00000004233	0.84	3.67	1.49	1.91	1.21	8.22	1.52	2.74	6.08	4.08	3.17	2.52	2.07	1.48	1.73	0.49	2.29	2.42	2.51	3.09	2.74	3.45	0.94	2.27	1.75	1.52	1.64	1.61	1.71	1.92	1.74	3.07	1.45	2.19	0.45	2.43	2.38	2.2	2.64	2.12	2.42	1.13	1.32	2.65	1.7	1.83	1.4	1.48
Atn1	ENSMUSG00000004263	7.22	193.33	3.63	1.12	13.44	28.11	1.26	11.45	36.24	6.66	11.23	6.88	8.25	7.46	4.75	8.93	4.35	2.59	6.24	6.29	4.18	6.07	6.88	4.22	4.16	5.63	5.78	4.52	7.19	7.86	5.94	4.64	1.61	2.92	0.49	2.33	2.99	2.55	2.24	3.23	3.03	1.91	6.42	3.68	2.89	6.16	6.68	7.65
Phb2	ENSMUSG00000004264	349.08	315	38.68	18.09	81.32	262.57	25.95	72.33	237.5	87.68	78.55	60.6	39.28	82.49	29.05	84.82	84.55	58.5	62.65	54.33	47.75	51.09	47.82	86.79	64.12	57.25	50.16	42.18	46.99	43.81	29	56.27	67.38	80.39	6.28	51.39	58.88	51.54	50.28	54.16	59.5	44.57	46.78	73.11	49.04	49.16	43.19	40.09
Ptpn6	ENSMUSG00000004266	16.04	96.41	5.51	1.24	3.87	62.47	0.24	1.32	1.25	3.38	2.88	1.31	0.91	13.67	2.01	11.19	6.63	5.32	4.42	6.99	9.54	12.72	2.51	3.42	3.09	3.82	2.12	3.19	2.53	2.62	1.85	11.79	2.69	4.85	0.1	3.46	3.05	3.48	4.2	8.77	14.88	1.78	3.02	5.28	4.25	3.61	3.48	2.48
Eno2	ENSMUSG00000004267	14.84	22.5	4.33	1.85	4.6	0.75	415.73	17.26	0.24	3.38	18.83	36.07	214.99	2.97	144.59	0.98	0.81	1.26	3.3	3.29	3.38	3.91	34.33	1.44	1.88	3.51	5.8	14.23	13.89	17.96	156.87	1.59	0.42	1.58	0.1	1.55	2.05	1.52	1.32	1.18	1.32	0.4	72.21	1.46	1.87	6.22	18.31	50.41
Emg1	ENSMUSG00000004268	121.58	84.98	16.91	5.14	7.9	397.52	11.96	43.35	152.72	74.19	56.05	36.78	30.03	15.9	14.37	9.21	33.23	30.56	26.26	25.69	21.81	23.05	14.63	36.13	28.98	26.26	27.09	23.82	20.95	19.77	15.7	16.64	11.22	25.63	3.12	17.13	14.06	15.75	14.51	15.23	16.89	13.27	13.75	29.61	23.16	17.74	15.16	12.06
Lpcat3	ENSMUSG00000004270	21.33	72.06	24.64	11.42	40.01	261.45	5.11	12.3	107.81	10.2	13.41	11.05	10.22	29.95	6.58	65.85	16.93	13.3	17.89	19.29	16.83	20.3	14.61	16.11	12.51	11.74	13.43	13.78	13.08	13.86	6.12	31.23	21.38	18.99	2.06	12.92	14.41	16.7	16.39	17.8	19.42	10.66	19.54	15.58	13.05	17.36	16.75	15.44
Atp6v1f	ENSMUSG00000004285	85.87	372.22	58.07	13.07	71.49	609.1	52.71	52.77	588.2	28.01	56.25	59.6	59.39	45.62	45.49	49.08	35.34	31.01	34.82	35.13	34.19	40.1	68.76	33.53	28.58	33.03	49.28	62.94	55.26	52.97	44.85	57.77	36.03	37.87	2.07	30.69	30.29	35.08	36.42	32.73	32.93	18.57	64.51	39.97	31.15	36.81	56.16	54.17
Il12b	ENSMUSG00000004296	0.01	0.03	0.01	0.02	0.01	0.03	0.03	0.02	0.03	0.01	0.03	0.01	0.01	0.03	0.01	0.01	0.01	0.01	0.01	0.02	0.09	0.02	0.06	0.01	0.01	0.02	0.03	0.01	0.02	0.07	0.01	0.06	0.02	0.01	0.01	0.16	0.14	0.14	0.02	0.03	0.04	0.01	0.04	0.01	0.01	0.04	0.08	0.13
Clcn5	ENSMUSG00000004317	4.95	17.84	1.34	4.59	2.39	8.07	2.29	6.39	5.59	8.79	6.98	5.79	4.42	2.08	1.57	1.41	5.13	5.34	6.32	3.01	9.6	4.18	0.87	3.99	3.83	3.44	1.63	1.65	1.42	1.62	1.48	12.57	1.21	6.41	0.16	6.92	9.31	3.97	6.36	3.24	3.01	0.34	1.91	2.9	2.96	3.93	1.93	3.56
Clcn3	ENSMUSG00000004319	12.91	18.75	11.98	20.3	11.85	22.7	69.2	45.57	5.3	29.66	41.47	58.98	73	17.78	50.95	11.76	12.38	11.32	12.13	8.17	10.92	10.66	44.32	21.08	26.29	35.07	33.72	38.55	41.59	47.9	52.44	20.91	10	15.99	5.37	15.72	20.45	12.96	14.76	13.1	13.76	8.94	54.07	17.82	20.93	30.21	39.07	52.45
Hif3a	ENSMUSG00000004328	1.45	5.56	0.34	1.06	1.58	15.93	0.79	1.93	0.81	3.07	2.58	1.86	0.94	2.54	0.86	0.26	0.46	0.5	0.95	1.15	2.25	2.27	0.13	0.4	0.72	0.74	0.43	0.34	0.37	0.36	0.68	2.34	0.39	2.03	0.12	2.44	2.97	2.08	3.55	3.23	3.17	0.43	0.24	0.41	0.34	0.69	0.22	0.45
Gpx6	ENSMUSG00000004341	0.17	5.8	0.25	0	0.01	0.06	0.24	0.06	0.06	0.05	0.04	0.2	0.18	0.01	0.37	0.01	0.16	0.27	0.18	0.2	0.07	0.03	0.08	0.11	0.04	0.03	0.01	0.01	0.04	0.09	0.4	31.79	0.01	0.03	0	0.05	0.01	0.01	0.01	0.02	0.07	0.02	0.33	0.06	0.09	0.23	0.01	0.12
Gpx5	ENSMUSG00000004344	0	4244.87	0.03	0.12	0.01	0.66	0	0.05	0.06	0.02	0.02	0.04	0.02	0.01	0.03	0.01	0.03	0.03	0.03	0.03	0.03	0.03	0.03	0.03	0.03	0.03	0.03	0.03	0.03	0.1	0.03	5157.43	0.03	0.03	0	0.03	0.03	0.03	0.03	0.03	0.03	0.01	0.03	0.03	0.03	0.03	0.08	0.03
Pde1c	ENSMUSG00000004347	0.03	1.16	0.05	0.06	0.03	0.44	2.94	9.22	0.14	4.14	10.19	9.34	25.13	0.38	1.71	0.26	0.56	0.77	1.12	0.53	0.81	0.68	0.92	0.52	1.03	1.69	1.69	1.6	1.73	1.64	5.13	0.57	3.97	0.43	3.61	0.44	0.54	0.56	1.87	1.71	2.3	7.3	5.51	0.74	0.79	1.65	2.83	3.06
Utp20	ENSMUSG00000004356	16.28	3.15	1.02	2.66	1.83	2.75	2.29	5.46	1.12	13.12	7.55	6.67	4.81	6.48	3.81	0.5	7.3	6.48	6.73	4.23	5.26	2.99	0.8	7.34	7.59	6.92	2.87	3.06	2.44	2.7	4.28	2.6	0.87	4.93	0.44	4.01	5	2.08	3.1	2.02	1.91	1.27	1.11	5.07	4.86	4.75	2.03	2.78
Spic	ENSMUSG00000004359	0.32	0.47	7.74	0.23	0.21	21.36	0	0.09	0.02	0.17	0.05	0.03	0.05	0.09	0.03	0.05	0.01	0.06	0.1	0.09	0.34	0.18	0.03	0.01	0.03	0.01	0.06	0.21	0.06	0.03	0.05	0.21	0.17	0.01	0.02	0.02	0.19	0.23	0.37	0.57	0.65	0.03	0.09	0.01	0.01	0.07	0.05	0.14
9330159F19Rik	ENSMUSG00000004360	0.24	4.91	0.44	1.03	0.09	0.83	27.51	30.06	1	7.4	26.1	44.54	14.51	0.07	18.19	0.01	0.46	0.57	0.51	0.26	0.42	0.36	6.6	0.67	2.15	4.55	7.07	8.31	12.35	15.07	17.51	1.33	0.01	0.08	0.05	0.06	0.05	0.04	0.01	0.06	0.02	0.09	4.5	1.27	2.69	3.98	7.8	8.22
Cul3	ENSMUSG00000004364	6.78	34.22	24.43	44.54	9.8	8.24	70.55	160.2	9.46	205.53	200.17	203.89	171.98	12.67	117.47	4.5	51.43	73.3	38.42	56.72	82.43	51.02	36.85	51.59	68.52	45.08	53.73	81.44	49.87	40.42	131.51	44.04	34.57	33.62	21.03	51.07	29.63	30.52	63.96	31.42	33.36	46.85	40.01	36.5	72.09	36.41	53.55	81.07
Sst	ENSMUSG00000004366	0.24	0.04	0.18	0.04	0.06	0.14	431.62	47.93	0.14	8.37	34.66	79.08	24.72	21.39	97.17	47.17	5.22	4.12	0.68	1.62	0.17	0.6	38.07	0.06	0.51	3.17	12.54	15.3	14.74	16.39	74.89	0	0	0.04	0.04	0.09	0.01	0.01	0	0.02	0.01	0	36.21	7.6	5.49	6.08	17.44	19.26
Il11	ENSMUSG00000004371	0.84	0.64	0.16	0.02	0.19	1.16	0.15	0.07	0.04	0.03	0.09	0.14	0.23	0.28	0.05	0.09	0.06	0.03	0.04	0.01	0.03	0.1	0.53	0.02	0.03	0.17	0.1	0.09	0.28	0.25	0.05	0.11	0.01	0.05	0.02	0	0.05	0.03	0.01	0.01	0.04	0.02	0.39	0.23	0.04	0.09	0.16	0.12
Large1	ENSMUSG00000004383	2.8	5.96	1.83	2.17	3.13	3.5	22.44	11.01	12.2	4.51	9.24	14.32	13.32	2.43	15.94	0.73	2.24	3.2	4.72	3.48	5.1	3.15	6.49	2.29	3.88	4.89	5	8.24	6.53	7.54	13.69	3.82	2.3	2.9	1.88	3	3.51	2.44	4.18	2.75	2.77	4.61	5.75	2.93	4.52	5.43	5.37	11.17
Ddx56	ENSMUSG00000004393	70.78	55.28	5.99	3.43	10.29	123.7	4.83	17.28	32.51	20.43	18.04	15.87	12.68	6.66	9.17	5.7	16.72	12.2	12.82	10.34	9.76	10.08	8.55	16.72	12.42	11.77	10.8	10.86	10.09	10.92	8.98	14.26	4.6	12.62	1	7.64	7.86	7.01	6.05	6.43	6.69	4.02	8.28	14.31	10.43	9.76	8.29	8.09
Tmed4	ENSMUSG00000004394	26.84	219.61	28.54	13.44	48.51	26.95	23.24	53.02	74.5	38.24	52.11	41.1	43.96	26.74	25.01	91.37	33.51	33.12	31.48	26.28	29.39	27.15	26.77	33.96	36.46	41.1	42.42	47.73	44.1	44.48	23.43	81.23	21.9	25.97	6.01	22.72	23.42	20.45	23.57	21.92	23.32	23.9	29.99	35.97	37.7	38.26	38.58	31.33
Col26a1	ENSMUSG00000004415	4.66	0.36	0.26	0.05	0.06	1.28	3.79	8.24	0.32	20.53	14.69	6.56	0.53	0.24	3.15	0.09	2.42	1.28	5.19	5.85	2.24	5.26	0.57	1.08	0.78	0.82	0.23	0.23	0.33	0.34	1.33	0.22	0.09	0.87	0.05	0.28	0.46	0.44	0.22	0.36	0.2	0.11	0.77	1.55	0.62	2.53	0.68	0.51
Bid	ENSMUSG00000004446	12.55	25.76	3.8	1.44	1.95	15.35	4.09	12.92	0.87	6.61	12.59	18.33	3.48	4.84	4.65	3.17	5	4.65	5.01	4.21	4.1	4.03	11.67	5.12	4.04	4.2	5.22	8.08	6.64	7.8	6.98	4.8	0.78	4.04	0.02	2.72	2.64	2.5	2.2	2.37	3.92	0.44	11.85	4.49	3.89	4.93	8.32	11.09
Ralb	ENSMUSG00000004451	11.68	55.1	13.13	9.29	23.08	47.3	8.17	10.78	38	18.29	13.76	12.28	8.46	23.6	5.77	15.09	15.52	13.14	18.32	15.1	14.22	16.3	8.18	11.98	10.02	9.36	7.35	6.15	7.18	7.32	7.65	16.22	11.48	26.4	1.74	19.66	26.31	21.29	16.19	19.15	18.78	5.93	8.82	14	9	13.71	9.48	8.2
Ppp1cc	ENSMUSG00000004455	41.66	112.9	60.97	48.29	37.27	392.48	122.35	257.11	87.92	329.07	298.44	233.28	299.87	75.56	108.71	41.3	127.22	116.09	125.38	93.16	88.97	93.03	84.38	140.94	143.89	136	118.71	115.45	113.34	107.23	198.08	93.57	57.26	109.39	20.17	79.09	91	79.91	91.27	88.99	97.54	36.48	73.04	127.25	106.39	116.04	82.16	85.34
Dnajb11	ENSMUSG00000004460	28.95	77.65	17.27	8.82	24	90.83	19.15	36.13	19.47	51.05	45.26	42.45	33.85	41.54	26.11	21.72	25	28.35	27.51	25.99	27.08	27.69	23	26.35	25.4	24.01	22.91	21.53	23.4	23.62	26.48	27.48	14.62	40.43	2.81	34.13	36.3	28.08	23.81	23.69	24.75	8.33	24.22	26.25	27.65	29.08	27.04	27.29
Tbccd1	ENSMUSG00000004462	1.43	8.55	1.61	1.42	2.13	62.47	2.12	4.68	27.21	5.66	4.94	3.9	3.6	4.22	2.68	1.02	4.54	4.38	3.96	3.21	3.25	2.94	1.77	4.4	4.26	3.85	3.2	3.63	2.87	2.99	2.54	4.18	1.56	2.83	0.24	2.11	2.28	2.1	2.15	2.03	2.38	1.5	2.06	4.17	3.76	3.57	2.76	2.89
Clec11a	ENSMUSG00000004473	0.84	13.79	3.86	1.33	4.95	8.65	1.49	1.09	5.2	0.44	1.84	1.63	0.68	2.25	1.12	0.83	0.68	0.88	0.89	4.17	12.77	11.33	1.75	1.15	1.3	1.13	1.36	1.79	1.56	1.69	1.03	4.37	0.46	0.35	0.04	0.29	0.31	0.29	0.33	0.76	0.69	0.34	1.91	0.81	1.01	1.01	1.46	1.48
Zfp324	ENSMUSG00000004500	1.42	7.36	0.91	1.22	3.05	4.57	1.52	3.83	5.55	1.92	2.94	3.02	1.24	1.79	0.97	0.84	1.91	1.18	2.18	2.09	1.49	2	1.24	1.71	1.62	1.82	1.92	1.69	2.46	2.68	0.95	2.63	0.56	1.27	0.13	0.96	1.2	0.89	0.9	0.98	1	0.36	1.08	1.88	1.04	2.25	2.07	1.95
Gab2	ENSMUSG00000004508	0.27	19.66	5.96	2.2	2.82	3.45	4.03	12.83	1.89	5.7	10.63	12.86	6.07	3.51	3.35	1.86	3.95	3.24	3.96	2.65	3.5	3.16	7.35	2.72	3.73	6.51	5.55	6.54	7.62	9.81	4.17	9.71	2.39	4.21	1.03	3.03	5.93	3.97	3.94	3.86	3.8	3.61	6.1	5.1	4.15	8.61	9.2	10.52
Coro1c	ENSMUSG00000004530	105.56	77.44	9.57	8.12	12.44	85.34	11.26	55.25	22.14	53.74	57.56	46.77	24.53	51.11	14.73	36.87	31.26	19.79	20.47	13.33	15.4	15.68	26.48	35.27	37.31	43.26	39.45	30.08	36.41	38.63	16.73	15.71	6.5	28.35	1.09	18.41	22.38	15.39	13.26	13.77	14.15	4.65	23.96	41.04	30.06	36.86	29.51	27.39
Tax1bp1	ENSMUSG00000004535	9.07	67.8	61.75	58.38	15.03	31.24	76.26	106.19	30.25	147.81	126.3	118.95	136.63	64.56	94.27	15.06	60.12	67.4	65.57	77.3	61.94	71.36	71.47	58.91	52.99	64.84	79.02	81.67	75.86	80.78	111.84	104.29	56.49	47.96	14.17	41.67	50.84	50.26	51.85	55.64	54.1	35.67	89.61	56.09	59.41	69.29	85.1	74.33
Psg17	ENSMUSG00000004540	0.01	0.05	0.09	0.01	0	0.14	0.01	0.05	0.03	0.07	0.06	0.06	0.02	0.09	0.02	0.05	0.06	0.02	0.01	0.03	0.07	0.05	0.03	0.06	0.03	0.07	0.01	0.06	0.01	0.03	0.05	0.02	0.02	0.02	0.01	0.07	0.01	0.06	0.02	0.03	0.02	0.01	0.01	0.05	0.03	0.05	0.03	0.08
Psg19	ENSMUSG00000004542	0.01	0.05	0.02	0.01	0.01	0.02	0.04	0.02	0.02	0.06	0.01	0.02	0.02	0.01	0.01	0.01	0.02	0.02	0.02	0.02	0.02	0.02	0.02	0.02	0.02	0.02	0.02	0.02	0.02	0.02	0.11	0.01	0.02	0.02	0.01	0.02	0.02	0.03	0.02	0.02	0.02	0.01	0.02	0.02	0.02	0.02	0.02	0.02
Ctse	ENSMUSG00000004552	0.03	1.63	2.79	0.09	0.13	196.41	0.02	0.01	0.06	0.09	0.02	0.01	0.03	11.1	0.01	28.6	0.05	0.12	0.12	0.13	0.11	0.78	0.05	0.04	0.12	0.03	0.04	0.04	0.05	0.02	0.01	0.36	0.15	0.11	0.02	0.59	0.58	0.39	0.08	0.42	0.56	0.07	0.02	0.1	0.2	0.17	0.06	0.07
Ndrg2	ENSMUSG00000004558	1.41	123.12	49.26	37.75	86.88	36.63	183.84	20.16	285.36	2.68	22.62	34.89	173.71	45.97	142.95	11.01	7.25	5	13.84	24.69	22.25	35.97	117.8	4.33	4.07	15.11	44.03	62.32	68.3	77.71	121.04	35.26	246.87	56.01	56.12	52.55	90.01	100.77	106.92	152.09	188.03	219.58	274.08	5.64	4.74	15.09	54.8	78.87
Mettl17	ENSMUSG00000004561	17.03	45.88	4.64	1.86	23.6	63.95	8.23	17.61	21.62	13.23	18.85	16.91	10.91	9.45	7.44	10.44	9.26	6.31	9.68	8.35	5.41	7.85	9.06	9.19	8.82	10.62	11.73	11.22	14.71	14.27	8.18	7.88	5.12	7.49	0.67	6.69	6.84	6.57	8	6.48	6.82	3.1	11.68	7.86	7.55	10.58	14.22	13.48
Arhgef40	ENSMUSG00000004562	6.94	225.06	4.35	6.29	24.72	106.67	3.97	19.84	70.67	24.47	24.38	13.93	7.18	13.94	3.07	5.63	18.74	9.42	24.61	17.93	13.51	16.57	4.47	12.09	10.88	13.62	9.49	6	7.96	7.68	5.11	23.6	2.93	9.46	1.65	6.09	12.46	7.57	6.12	7.1	6.44	4.94	7.01	12.03	6.01	14.93	9.24	7.72
Pnpla6	ENSMUSG00000004565	87.61	64.1	1.79	0.5	4.98	43.7	1.34	4.4	5.66	2.38	4.44	4.63	4.48	5.58	2.67	5.43	3.2	1.61	3.34	2.78	2.24	2.89	3.91	3.23	2.74	3.09	2.9	3	4.06	4.86	2.57	5.79	0.79	2.62	0.08	1.29	2.45	1.9	1.45	1.88	1.84	0.68	5.48	3.15	1.73	3.98	4.99	5.12
Mcoln1	ENSMUSG00000004567	47.57	244.24	12.02	5.31	155.75	406.97	15.18	21.89	44.09	11.94	22.9	19.46	20.8	46.5	13.43	59.78	19.06	11.85	18.82	16.51	10.8	17.12	23.7	17.58	15.56	20.58	20.73	16.33	27.32	29.88	11.68	20.75	8.8	17.76	1.64	10.87	15.53	13.46	10.96	13.79	15.67	4.76	28.82	20.18	11.36	22.96	26.47	22.57
Arhgef18	ENSMUSG00000004568	10.99	23.15	2.81	1.51	10.69	46.79	4.67	6.37	11.41	5.57	5.93	5.25	4.88	13.27	4.06	5.74	6.23	4.63	7.84	6.33	5.45	6.03	3.66	6.95	6.89	8.78	7.25	6.5	7.74	8.25	3.7	5.24	1.81	4.97	0.41	3.29	4.84	3.21	3.23	3.22	4.21	1.38	3.47	6.65	5.46	9.2	6.88	7.76
Pkn2	ENSMUSG00000004591	23.7	15.95	20.97	19.32	78.19	21.81	14.89	20.36	7.58	35.94	21.63	15.47	11.15	45.72	8.12	40.9	30.16	24.1	33.59	25.49	20.34	21.84	9.56	29.74	26.72	31.85	21.69	14.33	17.78	14.43	8.8	19.67	16.16	25.67	5.28	19.21	28.91	18.12	20.8	18.31	17.42	5.78	13.81	23.84	20.73	27.16	14.67	11.64
Cd33	ENSMUSG00000004609	0.01	2.36	0.99	0.65	0.79	34.32	1.83	0.37	2	0.31	0.35	0.31	0.42	0.87	1.55	0.43	0.35	0.49	0.48	0.52	1.03	1.2	0.85	0.29	0.57	0.38	0.33	0.37	0.5	0.58	1.19	1.92	0.33	0.2	0.25	0.19	0.21	0.49	0.37	0.4	0.39	0.73	1.02	0.5	0.75	0.66	0.52	0.68
Etfb	ENSMUSG00000004610	96.98	685.41	18.98	6.92	7.54	966.27	1.52	9.31	9895.8	24.08	13.51	9.69	11.49	15.98	8.29	5.51	14.58	13	13.69	14.08	16.89	15.64	6.55	15.25	11.04	8.84	9.38	9.98	7.68	7.23	7.92	22.22	73.17	33.56	5.94	28.87	26.96	32.94	40.73	38.82	47.46	60.99	8.66	14.25	10.07	9.57	8.89	7.55
Nkg7	ENSMUSG00000004612	0.16	3.39	0.54	0.02	0.39	34.83	0.02	0.01	1.18	0	0.01	0.01	0.02	0.51	0.02	3.11	0.01	0.17	0.18	0.4	0.64	1.17	0.02	0.04	0.06	0.11	0.01	0.03	0.01	0.08	0.02	0.43	0.09	0.02	0.02	0.22	0.06	0.39	0.06	4.3	6.55	0.24	0.08	0.01	0.11	0.1	0.06	0.05
Stxbp2	ENSMUSG00000004626	32.27	260.3	51.48	8.88	58.84	76.16	58.57	71.86	9.24	18.61	53.77	81.49	65.03	98.32	69.68	111.12	40.85	22.59	26.95	33.19	24.9	47.9	39.4	36.56	33.64	27.7	36.19	34.96	53.91	65.54	72.01	39.58	12.47	78.31	0.98	50.37	51.15	44.9	35.86	43.39	46.2	2.33	34.56	39.54	20.19	25.63	31.57	25.46
Pcp2	ENSMUSG00000004630	0.8	0.04	0.01	0.04	0.01	1.5	0.04	0.74	0.17	0.36	0.61	3.93	787.79	0.06	0.9	0.01	0.25	0.31	0.33	0.1	0.04	0.05	0.03	0.11	0.05	0.04	0.04	0.29	0.06	0.13	0.51	0.09	0	0.04	0.04	0.01	0.03	0.02	0.01	0.03	0.05	0.01	16.1	0.03	0.05	0.11	0.06	0.67
Sgce	ENSMUSG00000004631	1.52	19.61	11.59	16.56	5	45.82	13.79	15.9	267.12	15.42	17.32	17.83	11.84	2.51	7.64	0.91	5.45	5.9	7.05	7.98	7.91	8.34	4.6	6.04	6.37	7.04	6.7	6.65	6.31	7.51	7.81	10.17	5.62	6.73	1.4	5.83	7.25	6.51	5.67	7.02	6.27	3.1	6.12	7.79	7.49	8.39	8.11	6.72
Chn2	ENSMUSG00000004633	1.83	13.45	2.82	2.46	15.32	2.42	26.88	22.02	0.4	8.52	19.89	23.78	303.33	15.14	20.96	47.35	7.98	9.65	9.62	4.94	11.32	7.44	21.79	7.7	14.07	20.35	21.84	31.84	29.69	29.19	18.83	5.11	1.51	4.23	0.43	3.91	6.06	6.23	5.07	3.9	3.94	0.85	14.83	9.44	11.12	14.89	20.59	23.09
Wwox	ENSMUSG00000004637	2.86	10.66	2.83	2.52	7.72	42.78	4.21	3.11	23.19	3.02	3.01	3	9	2.69	3.63	1.69	2.27	1.65	2.64	2.67	2.49	2.77	2.96	2.78	3	3.08	2.37	2.13	2.41	2.44	3.44	3.71	1.77	2.33	0.25	1.93	2.46	2.09	2.71	2.62	3.04	0.77	3.85	2.92	2.47	3.06	2.95	2.78
Slbp	ENSMUSG00000004642	42.44	42.18	25.68	32.26	45.93	122.36	52.16	105.19	13.06	322.88	134.74	83.8	47.99	56.84	26.43	35.61	83.55	79.57	69.43	59.44	46.67	48.85	23.89	92.31	76.45	68.85	58.35	40.51	35.1	33.38	27.76	28.04	15.75	52.53	6.32	38.08	35.66	29.44	24.71	27.66	32.91	8.03	34.47	73.57	58.25	46.75	32.51	29.62
Tyr	ENSMUSG00000004651	0.01	0.01	0.01	0.01	0.01	0.02	0.04	0.09	0.02	0.23	0.15	0.03	0.03	0.01	0.03	0.01	0.18	0.84	0.79	0.18	0.28	0.48	0.01	0.24	0.04	0.04	0.02	0	0.02	0.01	0.05	0.01	0.05	0.02	0.03	0.02	0.05	0.03	0.08	0.04	0.04	0.01	0.01	0.05	0.11	0.08	0.02	0.01
Ghrhr	ENSMUSG00000004654	0.01	0.89	0.08	0.01	0.01	0.25	0.01	0.01	0.01	0.01	0.01	0.01	0.01	0.16	0.02	0.09	0.01	0.01	0.03	0.01	0.04	0.03	0.04	0.02	0.01	0.01	0.06	0.01	0.01	0.01	0.02	0.66	0.01	0.01	0.01	0.04	0.01	0.02	0.01	0.01	0.01	0.01	0.03	0.01	0.01	0.01	0.01	0.01
Aqp1	ENSMUSG00000004655	0.07	241.46	21.81	2.04	17.25	1244.77	0.16	1.29	238.18	0.6	1.98	1.02	0.21	12.21	0.04	22.64	0.35	0.24	6.66	33.06	12.39	73.72	7.52	0.52	0.47	2.59	1.89	1.85	5.76	5.02	0.89	34.98	33.48	4.37	2.94	1.64	14.65	16.72	3.67	29.85	38.33	23.04	13.31	0.92	0.29	7.72	10.98	3.12
Arid3b	ENSMUSG00000004661	14.01	11.06	1.23	0.35	5.28	17.4	1.33	8.6	0.78	12.19	7.86	4.8	2.66	5.88	2.83	4.89	24.49	9.09	5.93	2.58	1.57	2.14	1.48	17.77	11.91	8.54	5.29	3.6	3.6	4.09	2.58	2.32	1.83	25.47	0.65	11.15	11.71	4.76	3.33	3	3.35	1.1	1.85	20.97	9.01	8.61	4.9	2.98
Cnn2	ENSMUSG00000004665	105.6	147.74	5.23	2.84	16.9	223.11	1.78	6.34	13.91	25.55	9.36	4.81	1.73	24.61	1.36	14.4	25.02	23.62	31.31	28.29	27.78	28.17	1.68	23.2	16.3	10	3.13	3.69	2.81	3.16	1.58	17.47	12.7	44.39	1.29	36.51	30.21	26.09	25.12	22.73	23.66	7.51	1.59	21.26	16.89	18.83	4.77	3.15
Polr2e	ENSMUSG00000004667	477.68	443.84	7.73	0.97	9.08	460.83	2.18	15.24	469.14	15.93	17.46	15.07	11.49	12.94	9.84	6.31	17.32	13.71	12.84	12.78	11.22	11.47	9.8	15.81	11.93	9.94	10.7	11.75	9.94	9.68	8.02	9.93	6.05	11.41	0.64	8.29	7.17	7.95	7.9	6.83	7.52	6.48	7.87	14.3	10.37	8.93	8.12	7.66
Abca13	ENSMUSG00000004668	0.09	0.02	0.02	0.02	0.01	1.2	0.02	0.03	0.02	0.04	0.05	0.04	0.04	0.05	0.03	0.02	0.05	0.08	0.08	0.1	0.14	0.07	0.05	0.03	0.02	0.03	0.09	0.04	0.03	0.03	0.03	0.03	0.01	0.02	0.01	0.04	0.02	0.03	0.03	0.03	0.02	0.02	0.05	0.02	0.02	0.03	0.03	0.04
Myo9b	ENSMUSG00000004677	15.23	47.04	1.8	1.09	4.95	23.68	1.56	8.11	2.19	7.49	9.4	7.14	4.72	6.23	3.89	3.85	6.66	3.65	7.26	5.81	5.67	5.78	1.82	6.69	6.07	7.37	5.57	3.42	6.17	6.6	4.8	4.16	1.25	4.99	0.31	3.21	5.94	3.12	3.4	3.66	3.3	1.7	2.56	6.14	3.46	7.28	4.94	4
Hdac9	ENSMUSG00000004698	0.04	1.14	0.24	0.1	0.06	9.31	8.55	2.86	1.3	2.47	2.93	3.89	2.17	0.38	4.3	0.16	0.42	0.61	0.73	0.78	1.27	0.89	1.51	0.56	1.09	1.26	1.36	1.56	1.74	1.79	7.3	0.77	2.25	2.8	2.69	3.53	4.04	3.5	4.24	3.28	3.12	2.26	1.21	1.31	1.35	1.06	1.13	1.37
Ly9	ENSMUSG00000004707	0.01	0.73	1.09	0.13	0.14	13.16	0.02	0.07	0.31	0.07	0.14	0.09	0.06	0.39	0.08	0.18	0.17	0.02	0.2	0.96	0.31	1.93	0.32	0.02	0.02	0.05	0.11	0.14	0.42	0.3	0.08	0.35	0.39	0.12	0.03	0.05	0.15	0.26	0.29	1.49	3.18	0.15	0.21	0.11	0.02	0.12	0.24	0.17
Cd244a	ENSMUSG00000004709	0	0.4	0.51	0.06	0.11	2.52	0.03	0.01	0.08	0.02	0.03	0.02	0.02	0.18	0.02	0.5	0.13	0.01	0.1	0.12	0.25	0.25	0.04	0.01	0.1	0.01	0.03	0.01	0.04	0.03	0.02	0.45	0.29	0.1	0.03	0.01	0.04	0.12	0.1	1.08	1.12	0.22	0.08	0.07	0.01	0.09	0.07	0.01
Adgre1	ENSMUSG00000004730	0.01	7.16	2.49	0.75	0.98	40.18	1.13	0.63	49.48	0.66	0.71	0.52	0.19	1.44	0.6	0.53	0.5	1.13	1.08	1.48	3	2.55	1.14	0.36	0.61	0.68	0.52	1.26	0.98	0.95	0.46	3.84	0.65	0.15	0.32	0.48	0.72	1.08	1.14	1.4	1.19	0.89	1.23	0.71	0.99	1.12	1.57	1.34
Mtfp1	ENSMUSG00000004748	2.64	5.04	2.42	0.87	7.82	123.52	12.3	0.86	355.31	0.97	0.88	1.48	7.52	3.22	8.51	8.44	3.16	1.45	1.57	1.37	1.52	1.14	2.82	2.98	1.65	1.4	1.51	1.53	1.55	2	10.82	1.28	11.47	5.41	2.76	3.84	4.05	4.9	5.94	6.68	8.55	13.18	3.7	1.91	1.08	1.11	1.21	1.98
Rab23	ENSMUSG00000004768	2.17	3.62	1.26	1.17	1.55	118.98	6.6	4.92	59.49	12.94	6.28	5.82	5.11	4.73	3.35	0.92	4.16	3.39	4.59	4.18	2.57	3.27	2.89	4.12	3.34	3.8	3.65	3.17	4.3	4.78	3.5	2.26	0.98	2.11	0.37	1.53	2.01	1.68	1.36	1.71	1.45	0.96	3.11	3.45	2.54	3.68	3.21	3.27
Rab11a	ENSMUSG00000004771	10.65	101.73	138.33	71.39	59.59	334.42	172.86	188.41	219.51	197.56	259.03	279.22	146.8	65.98	104.4	49.69	60.06	59.05	65.9	66.46	86.85	90.56	110.32	57.19	59	62.37	78.71	97.44	85.36	95.21	86.96	85.31	93.86	79.59	17.24	75.15	78.18	79.99	86.01	70.49	72.48	39.62	110.25	69.15	63.51	69.37	92.07	100.84
Eif2b2	ENSMUSG00000004788	114.65	257.07	7.08	3.13	16.53	80.88	2.47	18.48	42.3	27.82	18.6	13.37	11.78	16.73	8.47	11.79	17.25	11.68	11.75	9.95	11.19	12.59	11.87	18.1	14.03	13.51	13.71	13.96	11.73	11.62	7.72	20.17	6.3	11.6	1.1	7.61	6.94	7.47	7.37	7.88	8.74	4.58	12.31	17.98	12.05	11.02	11.67	9.84
Dlst	ENSMUSG00000004789	16.78	96.75	23.78	27.54	39.03	119.8	29.18	45.47	671	50.53	49.61	44.89	46.26	33.3	29.56	41.81	36.21	31.68	35.95	31.52	36.69	33.31	33.54	39.93	37.17	34.82	33.47	29.79	33.12	35.79	30.51	43.81	92.4	68.14	23.41	60.66	73.85	65.27	68.84	73.84	92.59	102.33	38.49	34.86	29.25	34.05	34.95	36.8
Pgf	ENSMUSG00000004791	2.48	81.83	0.77	0.12	0.41	3.38	0.38	1.54	0.78	1.59	1.98	1.7	1.5	0.42	0.53	0.27	0.92	1.28	1.63	0.85	1.74	1.49	0.87	0.28	0.3	0.6	0.69	0.71	0.6	0.63	0.78	10.39	0.34	1.1	0.07	0.95	0.79	0.81	0.92	0.92	0.88	0.9	1.04	0.68	0.55	1	0.81	0.78
Ulk2	ENSMUSG00000004798	0.65	19.17	6.61	9.28	19.56	15.14	27.29	29.47	22.33	9.31	21.44	27.79	12.37	10.76	14.17	5.23	8.16	12.86	15.53	11.33	16.38	10.21	23.92	7.17	19.09	21.09	16.87	30.17	26.79	27.02	12.74	20.5	5.45	7.2	5.99	7.87	11.74	6.9	11.71	7.75	7.62	13.91	20.08	11	17.82	27.61	22.07	38.72
Ccl24	ENSMUSG00000004814	0.01	11.62	0.75	0.12	0.19	0.12	0.01	0.13	15.23	0.19	0.48	0.11	0.03	0.07	0.07	0.59	0.09	0.11	0.12	0.16	0.35	0.28	0.26	0.08	0.09	0.16	0.16	0.16	0.11	0.15	0.04	1.34	0.06	0.02	0.06	0.03	0.06	0.23	0.09	0.26	0.62	0.31	0.22	0.15	0.18	0.24	0.36	0.3
Dgkq	ENSMUSG00000004815	9.47	13.39	1.9	1.42	5.14	34.45	7.5	12.62	6.23	6.77	13.29	13.81	14.08	9.34	7.13	9.79	5.91	2.87	7.47	6.59	4.14	6.52	4.38	5.3	5.51	8.33	7.03	5.44	10.05	12.37	6.81	4.08	1.25	3.54	0.36	2.33	3.67	2.41	2.43	2.9	2.9	1.25	8.48	5.47	3.49	9.34	10.57	10.81
Tmed11	ENSMUSG00000004821	0	0	0.01	0	0.01	0.02	0.06	0.01	0.02	0.01	0.01	0.03	0.01	0.14	0.01	0.01	0.01	0.01	0.01	0.01	0.01	0.01	0.01	0.01	0.01	0.01	0.01	0.01	0.01	0.01	0.01	0.01	0.01	0.01	0	0.01	0.01	0.01	0.01	0.01	0.01	0.01	0.01	0.01	0.01	0.01	0.01	0.01
Grap	ENSMUSG00000004837	0.61	30.19	1.98	0.52	2.85	28.06	0.18	1.03	10.39	0.98	0.98	1.13	0.82	1.22	0.85	1.18	1.1	0.65	1.38	1.47	1.38	2.43	1.04	1.67	0.95	1.06	1.32	1.17	1.49	1.89	0.87	2.54	1.7	1.93	0.21	1.25	1.36	1.82	1.45	1.97	2.53	1.21	1.38	1.41	0.9	1.22	1.81	1.52
Pou1f1	ENSMUSG00000004842	0.01	0.01	0.01	0.01	0.01	0.06	0.01	0.05	0.01	0.03	0.32	0.02	0.01	0.01	0.01	0.01	0.01	0.02	0.03	0.03	0.49	0.01	0.01	0.03	0.01	0.01	0.01	0.01	0.03	0.04	0.04	0.01	0.01	0.02	0.01	0.01	0.01	0.01	0.02	0.01	0.03	0.01	0.02	0.01	0.02	0.02	0.03	0.03
Chmp2b	ENSMUSG00000004843	1.36	27.74	23.26	20.04	29.35	5.35	51.59	52.86	16.11	49.98	68.76	105.81	58.31	32.25	48.02	30.51	22.32	30.6	40.9	52.52	34.02	50.79	50.4	18.62	15.77	15.68	12.76	21.03	22.06	27.62	64.48	20.14	19.98	15.92	8.05	15.69	22.89	21.1	20.91	23.3	23.38	10.33	53.46	17.83	16.98	29.56	55.89	55.32
Plod3	ENSMUSG00000004846	96.42	119.18	2.88	0.93	9.41	154.33	1.14	7.25	64.59	6.5	9.19	6.4	2.95	4.96	2.17	3.04	5.64	3.03	5.97	6.63	7.11	7.23	2.62	5.01	3.67	4.51	3.53	2.9	4.12	4.44	2.22	7.05	2.73	6.18	0.23	4.02	5.78	5.51	4.66	5.47	5.6	1.57	3.52	5.34	3.27	5.53	4.54	3.8
Ap1s1	ENSMUSG00000004849	73.16	179.14	23.11	12.48	25.57	77.29	83.94	64.2	56.4	53.36	79.14	88.16	49.96	34.02	83.05	35.76	30.17	22.97	29.05	28.51	22.5	26.58	58.34	33.77	31.48	35.69	42.93	41.33	42.34	44.29	71.73	20.05	14.52	30.08	2.13	20.51	23.69	23.2	18.47	20.97	22.94	6.38	38.59	35.77	23.47	30.27	37.44	31.51
Mapk13	ENSMUSG00000004864	5.23	56.73	18.58	4.54	26.94	422.56	0.02	0.18	4.04	0.37	0.45	0.35	0.56	35.52	0.11	30.72	2.68	1.43	3.09	6.72	4.43	15.94	0.11	1.35	0.36	0.52	0.12	0.08	0.09	0.1	0.05	3.34	0.12	1.41	0.02	0.39	0.53	0.82	0.32	0.91	0.95	0.04	0.28	0.96	0.43	0.74	0.14	0.17
Srpk1	ENSMUSG00000004865	28.59	38.69	11.37	12.08	18.31	32.92	47.98	80.46	4.13	117.92	92.45	76.41	46.12	22.17	53.79	29.31	56.26	44.11	38.99	35.62	32.45	34.52	26.37	56.17	49.13	45.85	50.33	50.83	40.69	42.54	45.97	24.09	10.3	29.73	3.33	22.91	21.2	18.54	21.29	17.78	18.63	9.63	30.02	42.71	45.99	37.53	41.04	40.03
Pax3	ENSMUSG00000004872	0.35	0.03	0	0.06	0.01	7.12	0.67	7.48	0.08	22.83	7.42	1.64	2.75	0.04	0.01	0.01	1.69	1.49	3.2	7.25	1.01	4.4	0.02	1.26	0.42	0.34	0.06	0.03	0.04	0.01	0.01	0.01	0.01	0.11	0.12	0.02	0.01	0.01	0.01	0.01	0.01	0.04	1.41	4.93	4.13	3.35	2.01	0.76
Lbr	ENSMUSG00000004880	100.84	21.13	6.41	6.29	13.48	134.82	9.89	28.95	4.31	87.68	31.31	20.23	15.33	25.87	8.65	19.58	40.29	38.09	28.92	22.05	23.38	19.91	4.62	53.49	47.17	37.36	23.66	17.23	13.74	13.66	8.54	15.31	6.72	30.93	3.98	23.2	24.3	15.77	15.65	15.61	19.13	8.4	7.29	38.88	33.34	22.78	8.93	7.89
Crabp2	ENSMUSG00000004885	19.05	19.76	0.12	0.06	0.13	10.87	5.61	10.81	2.12	171.15	23.56	6.07	1.41	0.01	1.52	0.01	11.5	8.81	7.22	5.01	2.32	2.97	0.41	13.31	6.01	3.73	1.2	0.53	0.25	0.3	2.64	3.56	0.01	1.24	0.06	0.33	0.12	0.11	0.03	0.18	0.13	0.01	0.7	15.32	10.15	5.83	2.19	0.77
Nes	ENSMUSG00000004891	3.78	5.16	0.49	1.35	2.21	9.29	1.25	12.11	69.38	63.79	15.96	4.72	0.83	0.58	0.73	0.61	3.16	1.07	3.09	1.09	2.67	3.6	1.24	6.61	6.84	11.73	5.94	1.94	3.98	2.99	0.97	1.83	0.66	2.08	0.96	0.87	2.52	1.38	0.71	1.17	0.87	1.42	1.16	9.47	5.09	10.65	3.84	1.47
Bcan	ENSMUSG00000004892	1.69	0.16	1.23	1.22	17.16	1.54	5.45	6.25	0.21	0.05	6.28	13.14	32.37	0.24	26.2	0.08	0.07	0.02	0.05	0.08	0.15	0.09	22.72	0.04	0.11	0.5	1.83	3.43	5.13	7.58	24.84	0.01	0.01	0.01	0.04	0	0.02	0.01	0.03	0.06	0.06	0.03	44.87	0.18	0.08	0.34	7.05	17.29
Hapln2	ENSMUSG00000004894	0.02	0.2	0.02	0.02	0.13	0.67	10.32	0.37	0.03	0.11	0.28	0.25	27.83	0	9.41	0	0.02	0.08	0.09	0.03	0.07	0.13	0.2	0	0.12	0.04	0.09	0.12	0.25	0.12	6.86	0.02	0.05	0.03	0.02	0	0.05	0.01	0.12	0.04	0.07	0.01	0.52	0.05	0	0.12	0.2	0.2
Prcc	ENSMUSG00000004895	27.28	54.74	5.83	2.24	9.93	34.55	4.35	14.83	11.25	16.52	15.98	12.09	10.12	9.37	6.25	6.41	10.68	10.32	8.26	7.72	6.58	8.26	11.69	9.21	10.45	8.28	7.6	9.23	8.84	8.01	6.49	6.97	5.3	6.76	0.97	6.67	5.83	5.41	5.37	6.27	5.86	4.43	11.07	9.83	8.26	7.98	7.99	8.25
Rrnad1	ENSMUSG00000004896	12.76	39.74	6.37	4.74	20.72	13.43	13.41	18.69	1.67	17.37	20.79	18.52	14.98	13.59	11.79	9.75	13.26	8.32	14.51	13.17	7.72	12.54	8.42	13.35	13.45	13.6	13.47	11.2	12.47	13.24	10.82	9.02	4.51	11.87	1.89	8.08	8.42	8.75	7.33	9.14	8.85	3.84	11.71	12.28	8.48	13.53	12.19	10.29
Hdgf	ENSMUSG00000004897	116.93	185.91	54.06	44.08	66.17	181.09	69.69	148.54	48.36	521.26	176.7	135.51	134.06	75.64	99.77	33.79	128.61	114.2	117.6	92.66	89.5	106.12	72.58	99.68	142.86	124.55	58.88	56.18	104.89	91.95	99.73	73.6	34.77	100.9	12.79	72.47	79.43	59.43	64.74	66.4	47.85	37.54	67.75	105.27	88.63	100.6	65.24	74.15
Slc25a18	ENSMUSG00000004902	0.44	1.46	0.51	0.02	0.39	2.45	19.69	1.94	0.24	0.37	1.56	4.39	19.51	0	19.61	0	0.05	0.07	0.08	0.06	0.26	0.22	4.56	0.06	0.1	0.14	0.2	0.61	0.55	0.6	18.77	0.17	0.11	0.04	0.02	0.02	0.05	0.02	0.07	0.03	0.04	0.04	13.23	0.18	0.46	0.64	1.71	4.61
Thop1	ENSMUSG00000004929	705.05	302.26	4.82	1.4	26.01	4.26	4.01	18.96	1.64	17.28	17.68	18.18	10.83	16.78	10.73	8.97	21.45	10.17	13.95	10.96	11.79	16.25	10.1	22.69	14.81	13.36	11.69	8.61	12.2	14.18	9.57	8.07	2.78	13.4	0.2	5.54	7.12	6.09	3.66	5.39	6.04	2.14	7.43	19.06	7.88	11.33	9.04	7.05
Apba3	ENSMUSG00000004931	138.8	324.88	2.37	0.68	14.14	11.23	0.17	2.05	37.68	1.84	2.1	1.89	2.05	8.07	1.46	11.68	4.53	2.76	4.38	4.37	4.42	5.44	1.84	4.17	2.96	2.49	2.37	2.42	2.68	2.94	1.29	3.62	3.55	4.47	0.68	2.94	3.61	3.59	3.01	3.92	4.59	3.42	2.11	4.03	2.09	2.95	2.25	2.03
Matk	ENSMUSG00000004933	10.43	40.53	0.25	0.17	0.17	11.14	7.52	4.34	0.17	0.62	4.28	22.58	14.92	1.53	46.3	1.13	0.66	0.52	1.14	1.17	0.87	1.38	13.28	0.79	0.56	0.86	1.16	2.69	3.98	6.55	33.17	0.54	0.08	0.31	0.17	0.22	0.37	0.3	0.18	0.46	0.46	0.1	14.78	0.78	0.5	1.14	2.9	5.75
Pias4	ENSMUSG00000004934	130.34	266.76	2.97	0.26	14.62	23.97	1.98	11.23	3.94	11.54	11.82	6.87	7.63	17.37	3.8	12.43	11.13	6.34	10.18	9.32	5.49	8.55	5.59	10.09	9.61	8.85	9.51	7.68	9.62	9.66	4.46	8.53	3.15	10.02	0.79	5.94	6.22	6.25	5.35	5.98	6.03	3.35	5.66	11.51	7.83	9.79	10.11	7.48
Map2k1	ENSMUSG00000004936	11.97	33.81	12.73	9.48	15.12	56.22	67.13	11.72	74.66	18.57	14.5	17.55	34.34	52.51	42.07	17.71	21.87	17.56	19.6	19.57	25.46	24.03	14.68	20.17	16.62	13.92	10.44	11.86	11.76	13.77	62	16.94	13.2	28.87	2.69	23.29	24.68	20.11	21.44	19.88	22.8	7.26	20.16	22.43	16.51	18.37	12.72	17.05
Sgta	ENSMUSG00000004937	165.16	604.38	8.16	2.9	60.15	116.73	5.4	29.18	237.94	14.64	24.75	21.67	15.81	22.66	12.57	24.03	21.05	13.61	16.8	14	11.82	14.06	25.81	21.12	18.14	19.04	20.99	22.94	22.61	24.35	11.14	19.18	9.29	15.43	0.58	9.29	10.7	11.06	9.17	10.7	12.23	7.97	21.06	21.16	13.17	17.81	20.81	18.52
Nmrk2	ENSMUSG00000004939	0.05	0.03	0.02	0.03	0.01	0.09	0.13	0.12	0.37	0.03	0.1	0.1	0.13	0.01	0.07	0.01	0.01	0.01	0.03	0	0.39	0.12	0.02	0.02	0	0.02	0.01	0.01	0.03	0.02	0.08	0.01	3.47	0.93	0.18	0.73	1.22	1.53	2.07	2.28	3.64	1.82	0.06	0.01	0.01	0.02	0.03	0.03
Tmem242	ENSMUSG00000004945	13.32	81.7	18.72	4.82	7.75	80.5	13.98	24.88	487.02	55.59	34.48	26.13	31.58	4.1	19.23	4.36	15.06	15.64	15.16	13.24	12.35	12.24	13.75	14.18	14.66	12.11	12.35	13.24	10.78	10.56	20.84	15.3	15.48	11.43	1.72	12.65	11.74	12.6	12.78	12.26	13.36	10.33	15.49	14.82	12.84	12.28	11.26	11.35
Dtx2	ENSMUSG00000004947	35.59	161.62	1.49	0.53	7.39	16.51	2.17	4.86	17.62	3.98	4.36	3.37	1.44	3.84	1.09	3.08	4.73	2.73	4.29	3.62	2.83	4.12	2.21	4.62	3.99	3.65	3.26	3.21	3.18	3.27	1.21	8.69	1.69	4.53	0.2	2.79	3.51	2.74	1.96	2.43	2.68	1	2.09	4.36	2.28	3.79	3.16	2.63
Zp3	ENSMUSG00000004948	4.06	0.01	0.08	0.01	0.01	0.31	0.01	0.13	0.02	0.07	0.14	0.09	0.15	0.01	0.03	0.01	0.01	0.04	0.03	0.03	0.22	0.2	0.07	0.04	0	0.07	0.02	0.05	0.03	0.05	0.02	0.04	0.03	0.01	0.01	0.03	0.02	0.02	0.02	0.03	0.02	0.02	0.1	0.02	0.02	0.07	0.03	0.02
Hspb1	ENSMUSG00000004951	821.5	357.86	22.35	0.9	53.99	181.72	0.55	1.66	989.39	2.03	1.85	2.83	2.75	46.29	1.35	13.64	3.29	3.97	9.52	15.81	55.73	104.8	1.45	1.03	1.49	1.23	0.55	1	0.85	1.15	1.64	15.13	123.29	108.78	5.02	97.5	127.41	116.68	120.76	113.04	118.1	22.6	3.92	2.28	2.46	3.79	1.32	1.35
Rasa4	ENSMUSG00000004952	17.82	48.03	2.95	0.23	7.4	22.23	0.27	2.47	2.4	2.11	3.88	3.48	4.87	10.57	0.84	6.08	1.22	1.49	4.49	3.64	4.19	4.32	2.67	1.57	1.96	2.41	2.13	2.04	2.07	2.38	2.84	2.18	0.36	0.45	0.18	0.22	0.45	0.51	0.51	0.85	0.73	0.73	6.51	1.71	1.7	4.17	5.38	4.76
Syt5	ENSMUSG00000004961	1.81	0.46	1.45	0.5	1.1	1.83	25.37	23.21	0.31	3.04	19.16	42.95	3.28	1.3	32	0.8	0.36	0.39	0.55	0.54	0.48	0.68	22.21	0.47	1.02	2.52	5.36	10.14	11.19	14.13	30.08	0.1	0.05	0.14	0.02	0.09	0.13	0.15	0.06	0.15	0.16	0.08	7.49	0.71	0.91	2.23	5.57	5.52
Hnrnpa2b1	ENSMUSG00000004980	46.7	336.45	93.2	141.92	74.09	515.69	204.23	1205.67	158.95	3473.38	1874.04	1244.64	549.28	56.72	374.21	34.9	384.23	223.41	333.88	292.87	131.15	242.77	155.92	423.93	241.39	446.68	368.43	138.68	272.99	306.82	516.83	127.25	118.2	215.82	64.08	126.61	225.72	180.88	95.76	187.26	194.5	78.8	150.38	292.95	199.99	357.57	275.99	98.1
Fxyd4	ENSMUSG00000004988	0.11	0.41	0.11	0.01	0.01	0.04	0.01	0.01	0.04	0.01	0.01	0.01	0.01	4.01	0.02	0.01	0.05	0.02	0.02	0.02	0.05	0.15	0.01	0.04	0.06	0.03	0.06	0.04	0.03	0.05	0.02	1.34	0	0.03	0.01	0.07	0.02	0.03	0.02	0.03	0.02	0.01	0.01	0.02	0.02	0.03	0.05	0.03
Ccdc130	ENSMUSG00000004994	6.69	28.59	2.04	2.08	2.77	101.86	2.73	5.02	24.39	4.73	7.48	5.15	4.42	5.37	3.82	2.63	4.22	3.35	3.8	3.56	3.15	4.49	4.05	4.15	3.95	4.4	4.95	5.03	4.6	5.2	2.96	5.1	2.04	3.6	0.02	2.72	2.81	2.44	3.16	2.75	3.04	1.51	2.28	4.36	3.72	3.53	3.92	4.24
Mri1	ENSMUSG00000004996	52.12	83.98	12.06	3.9	74.62	22.69	8.5	12.17	8.32	13.09	10.11	8.12	6.71	24.53	3.98	30.13	12.69	9.18	13.77	11.81	9.76	11.55	7.19	13.7	10.39	10.6	11.87	9.07	10.85	10.25	4.33	12.05	6.81	13.41	0.76	8.26	9.52	9.02	8.56	7.65	8.79	2.39	8.51	13.34	8.45	11.5	10.38	7.42
Prkacb	ENSMUSG00000005034	2.05	30.64	9.95	18.65	21.75	46.52	117.5	57.88	74.63	22.6	49.74	87.84	69.47	14	82.69	3.43	14.71	16.64	19.83	14.12	15.45	13.22	44.06	12.71	15.55	21.71	22.13	32.32	35.67	45.05	62.35	20.85	8.36	11.79	4.48	10.16	14.37	9.61	12.22	11.2	11.83	6.75	40.56	12.91	13.31	23.43	30.53	53.11
Sgsh	ENSMUSG00000005043	1.29	14.3	2.15	0.75	11.65	73.39	0.37	0.52	30.88	0.57	0.5	0.29	0.82	4.54	0.46	2.34	1.21	1.04	1.31	1.18	1.45	1.37	0.82	1.72	1.43	1.14	1.01	0.58	0.72	0.84	0.38	3.77	1.1	1.66	0.15	1.2	1.58	1.33	1.45	1.35	1.16	0.67	1.2	1.5	0.98	0.94	1.07	0.89
Chd5	ENSMUSG00000005045	2.42	3.69	6.86	0.21	1.94	0.07	20.18	16.34	0.04	0.73	13.8	21.33	9.07	0.73	22.45	0.29	0.03	0.07	0.19	1.14	0.77	0.46	22.89	0.11	0.65	3.39	9.87	8.2	17.88	14.47	22.04	0.2	0.01	0.01	0.03	0.03	0.02	0.1	0.01	0.07	0.02	0.07	32.73	0.05	0.1	2.08	18.22	20.18
Cstb	ENSMUSG00000005054	38.09	263.75	101.48	31.34	42.8	164.89	18.57	28.67	327.58	36.6	40.16	36.55	42.59	25.53	21.69	14.8	24.68	26.33	31.22	36.54	40.18	43.21	28.84	20.06	17.22	19.83	17.45	22.2	18.04	18.17	20.75	62.93	23.21	21.47	1.12	18.29	20.03	17.26	19.53	22.84	30.38	5.74	24.96	20.4	16.94	21.75	16.4	17.45
Sh2b2	ENSMUSG00000005057	6.71	127	0.32	0.28	8.25	3.83	0.14	5.05	66.63	1.7	3.86	3.83	0.54	0.43	0.47	0.42	2.11	1.13	1.95	0.96	1.1	1.06	2.92	1.73	2.14	2.72	2.39	2.63	3.9	4.27	0.57	2.54	0.07	0.44	0.14	0.11	0.23	0.2	0.12	0.2	0.22	0.22	1.94	2.04	1.21	2.85	3.06	3.11
Pex5	ENSMUSG00000005069	18.55	88.47	9.93	6.18	18.94	18.96	10.94	27.91	36.19	21.69	30.74	29.71	15.14	11.34	12.14	8.32	13.93	10.78	19.2	14.52	12.14	14.6	16.79	13.33	14.39	20.42	21.33	18.85	26.06	29.14	12.05	18.91	6.02	9.04	0.87	5.54	7.53	7.04	6.38	8.64	9.26	4.38	15.05	15.21	10.04	20.79	21.52	16.55
Jkamp	ENSMUSG00000005078	9.09	36.21	24.67	14.06	32.28	76.42	37.68	33	92.86	18.2	29.06	30.26	21.66	12.61	14.45	8.16	15.6	10.44	15.18	15.67	10.52	15.08	22.37	15.82	12.83	17.17	24.17	18.46	26.79	26.74	13.5	22.4	14.62	14.65	3.51	10.97	13.72	15.91	13.4	14.67	15.97	11.74	24.57	19.02	13	19.74	26.53	19.01
Cd44	ENSMUSG00000005087	1.14	4.65	5.46	9.34	4.77	146.4	0.61	1.17	10.53	1.15	1.86	1.75	1.18	7.45	0.44	3.93	0.83	1.17	2.78	7.57	17.3	19	1.16	0.91	0.72	0.73	0.49	0.75	0.56	0.58	0.41	3.56	2.63	6.29	0.73	8.17	10.15	7.1	7.61	6.17	6.15	1.81	1.95	1.02	1.17	1.56	0.97	1.65
Slc1a2	ENSMUSG00000005089	0.2	0.83	0.06	0.05	0.04	0.21	704.18	19.89	0.07	10.82	14.94	14.61	90.95	0.15	277.96	0.7	1.07	0.9	0.96	0.57	1.33	0.43	10.77	2.23	6.08	10.15	10.04	9.72	8.91	8.53	201.51	0.14	0.1	0.26	0.11	0.17	0.3	0.27	0.23	0.18	0.19	0.12	18.05	6.73	12.83	13.01	18.01	19.84
Eif2ak4	ENSMUSG00000005102	2.99	12.55	2.59	3.91	7.01	5.49	6.29	9.09	2.04	9.71	10.2	9.46	8.73	5.97	6.2	1.39	7.83	6.14	8.16	5.56	5.35	4.87	3.1	7.88	7.44	6.16	4.64	4.12	4.77	5.23	6.32	6.13	1.49	5.42	1.12	4.52	5.17	3.71	3.81	3.29	3.39	1.27	3.89	6.95	5.38	7.16	4.47	4.85
Wdr1	ENSMUSG00000005103	75.6	186.41	26.12	21.81	33.98	58.87	40.08	60.96	20.85	57.57	64.64	77.8	64.51	112.46	48.47	59.51	62.8	65.59	66.01	59.62	72.55	66.76	56.27	54.38	48.55	44.01	42.71	62.3	51.07	59.52	53.68	68.56	45.55	82.52	8.4	73.39	76.6	66.68	73.23	65.83	75.81	32.68	54.46	51.73	45.32	48.56	45.07	59.85
Slc2a9	ENSMUSG00000005107	0.11	4.16	0.77	0.07	0.76	14.28	0.09	0.13	1.71	0.2	0.15	0.18	0.33	0.94	0.15	5.14	0.18	0.34	0.69	1.09	0.55	1.21	0.56	0.32	0.15	0.19	0.16	0.5	0.29	0.41	0.21	2.09	0.56	0.36	0.09	0.28	0.42	0.3	0.29	0.31	0.56	0.23	0.71	0.25	0.11	0.34	0.15	0.19
Ccn4	ENSMUSG00000005124	3.31	1.85	1.54	1.16	2.73	13.6	1.27	1.09	0.31	2.22	2.43	0.63	0.37	2.13	0.41	0.67	0.48	0.69	2.08	2.97	6.42	5.97	0.17	0.51	0.62	0.51	0.17	0.31	0.26	0.33	2.06	1.59	4.88	4.07	0.49	4.06	4.77	5.11	6.18	5.59	5.9	0.62	0.24	0.5	0.74	1.82	0.78	0.6
Ndrg1	ENSMUSG00000005125	1.15	52.66	29.35	5.56	17.33	52.31	21.28	6.09	31.85	1.21	5.49	16.64	28.58	27.63	15.15	13.89	2.39	3.12	5.33	11.65	20	43.25	36.01	1.63	1.29	2.47	10	30.15	34.56	46.39	8.98	24.69	7.9	4.56	1.43	3.05	5.24	7.21	10.37	21.56	23.39	6.98	14.96	3.13	2.32	4.29	5.77	8.82
4930550C14Rik	ENSMUSG00000005131	0.04	0.51	1.77	0.51	0.12	2.83	0.1	0.15	1.19	0.29	0.43	0.25	0.43	0.06	0.43	0.02	0.08	0.1	0.24	0.5	0.39	0.5	0.1	0.13	0.04	0.07	0.04	0.11	0.02	0.07	0.46	0.22	0.1	0.13	0.02	0.13	0.19	0.13	0.15	0.32	0.34	0.05	0.16	0.09	0.13	0.24	0.13	0.07
Man2b1	ENSMUSG00000005142	24.67	218.23	10.4	1.83	9.41	27.54	1.97	3.6	7.07	3.59	4.13	3.65	4.77	15.08	5.52	7.74	7.22	5.86	7.34	7.48	11.27	10.8	5.49	6.56	5.37	4.5	3.37	3.55	4	4.16	4.89	30.59	6.85	8.85	0.25	7.46	10.68	8.95	9.41	10.96	10.83	3.46	6.63	5.91	4.17	6.24	4.96	5.15
Klf5	ENSMUSG00000005148	9.95	1.78	7.38	0.76	3.93	27.09	0.8	0.71	0.68	0.59	0.93	1.22	0.14	125.07	1.22	66.34	0.81	0.84	1.87	5.22	7.64	18.31	3.49	0.3	0.49	0.48	0.39	0.69	1.04	1.12	0.65	0.64	0.22	0.51	0.02	0.55	0.58	0.5	0.58	1.12	0.98	0.23	1.04	0.36	0.51	0.92	0.6	0.8
Wdr83	ENSMUSG00000005150	22.82	72.07	3.91	1.52	4.45	171.02	6.4	16.62	39.85	18.63	20.12	15.31	9.67	7.33	7.94	5.34	10.53	7.42	7.85	6.75	5.49	6.59	5.96	9.97	8.07	7.72	8.92	8.22	10	9.26	8.04	7.57	5.98	7.21	1.18	5.68	5.11	5.88	5.93	5.88	7.35	4.97	6.3	10.04	7.63	7.42	8.18	6.63
Prdx2	ENSMUSG00000005161	292.46	685.36	77.87	53.22	97.18	2900.57	134.94	310.08	552.6	394.05	341.24	254.39	103.68	53.78	69.17	38.82	126.34	115.76	108.98	87.46	69.94	68.53	107.61	127.27	121.9	127.58	166.07	194.71	146.08	136.66	76.19	71.97	70.6	84.24	15.48	82.27	64.94	71.75	74.65	62.15	62.27	103.09	94.62	135.05	121.22	112.36	135.66	113.84
Polr2a	ENSMUSG00000005198	26.01	61.95	12.6	10.97	26.14	12.69	6.02	37.25	2.39	48.91	46.19	14.55	22.28	16.04	10.4	21.41	24.53	35.91	22.08	19.63	27.36	18.39	7.18	25.27	44.25	24.23	17.33	15.77	13.43	12.81	14.28	23.9	4.27	20.22	1.16	21.41	17.57	12.4	13.76	10.63	11.05	6.84	7.22	24.97	30.8	25.51	14.07	18.04
Shbg	ENSMUSG00000005202	0.03	0.01	0.02	0.01	0.02	0.03	0.01	0.02	0.03	0.55	0.01	0.01	0.04	0.01	0.02	0.01	0.02	0.03	0.03	0.09	0	0	0.04	0	0	0	0	0	0.01	0	0.04	0.01	0.03	1.38	0.01	0.25	0.17	0.33	0	0.07	0.05	0.01	0	0	0.03	0	0	0
Senp3	ENSMUSG00000005204	39.42	39.45	11.89	6.88	16.09	262.9	24.93	55.03	98.31	53.55	58.1	57.37	38.11	15.48	29.66	6.84	38.61	26.93	38.7	30.53	21.45	23.03	19.58	36.05	29.82	30.78	26.76	23.87	26.38	29.57	33.25	23.34	7.56	28.25	4.83	18.66	21.3	16.32	13.37	14	15.43	8.26	19.3	32.47	22.36	28.39	25.81	26.03
Corin	ENSMUSG00000005220	0.03	0.38	0.11	0.04	0.06	0.18	0.05	1.11	0.35	4.4	1.58	0.36	1.57	0.02	0.08	0.01	0.21	0.47	0.65	0.29	0.59	0.53	0.01	0.15	0.2	0.1	0.01	0.04	0.01	0.02	0.06	0.43	4.2	2.14	13.31	3.05	3.41	2.78	5.84	4.87	6.11	25.72	0.11	0.85	1.04	1.7	0.58	0.45
Plekha8	ENSMUSG00000005225	1.95	4.41	1.14	1.11	1.49	9.93	2.38	7.06	25.28	8.76	6.6	5.72	4.24	6.45	2.16	2.44	5.04	6.19	6.36	3.13	2.8	1.81	1.28	6.06	6.85	5.68	3.15	3.48	2.75	2.99	2.18	4.36	1.31	3.12	0.34	3.25	3.69	1.83	2.19	1.35	1.35	0.91	1.33	4.31	4.38	5.04	2.47	3.62
G6pc2	ENSMUSG00000005232	0.05	0.01	0.04	0.02	0.01	0.04	0.01	0.1	0.04	0.19	0.09	0.13	0.01	0.35	0.01	0.22	0.02	0.06	0.05	0.01	0.01	0.01	0.04	0.01	0.01	0.01	0.03	0.06	0.04	0.07	0.03	0.09	0.01	0.01	0.01	0.06	0.01	0.02	0.01	0.01	0.01	0.01	0.24	0.06	0.08	0.13	0.1	0.14
Spc25	ENSMUSG00000005233	8.52	1.91	2.99	2.57	0.67	160.77	1	75.78	1.28	333.23	118.77	33.73	1.1	3.7	1.69	0.56	12.41	13.57	10.79	10.07	7.52	7.49	1.54	14.37	15.68	14.84	13.54	8.53	6.52	5.64	1.73	3.12	3.04	9.68	0.28	8.34	8.61	8.4	8.11	8.14	9.19	0.37	2.53	14.16	12.62	7.91	2.96	1.93
Dnah2	ENSMUSG00000005237	0.97	2.52	0.3	0.03	0.21	0.31	0.18	3.03	0.02	1.24	3.21	6	0.32	0.46	0.84	0.38	0.41	0.62	0.93	1.52	2.68	2.65	0.82	0.58	0.96	0.55	0.74	1.08	1.02	1.24	1.47	0.6	0.04	0.21	0.06	0.23	0.17	0.07	0.07	0.12	0.12	0.09	0.88	0.79	0.3	0.53	0.85	1.53
Ripk4	ENSMUSG00000005251	1.24	7.27	0.05	0.05	0.06	1.93	0.11	0.24	7.38	0.21	0.2	0.17	0.08	5.7	0.03	2.93	1.73	1.18	1.77	3.11	2.48	5.6	0.19	0.77	0.32	0.3	0.06	0.15	0.23	0.28	0.11	3.47	0.24	1.09	0.01	0.36	0.52	0.57	0.4	0.76	0.78	0.07	0.13	0.61	0.2	0.53	0.12	0.16
Ufd1	ENSMUSG00000005262	7.42	35.76	18.44	14	15.73	178.93	34.75	34.77	158.11	36.15	47.26	40.54	48.37	12.65	29.4	8.33	24.01	16.78	24.53	24.36	10.67	19.21	30.17	22.58	20.72	25.9	26.4	15.32	28.06	28	26.8	25.4	14.96	18.52	3.34	13.72	16.61	14.52	14.54	14.83	15.6	11.13	26.62	23.55	18.13	24.48	25.44	17.75
Zfp287	ENSMUSG00000005267	0.39	1.39	0.48	0.55	0.54	16.35	3.28	5.95	4.34	4.02	6.18	5.97	4.6	0.48	3.42	0.3	1.49	1.16	1.91	1.38	0.79	1.01	1.35	1.63	1.51	2.23	2.11	1.98	2.77	3.06	3.01	0.61	0.22	0.8	0.13	0.55	0.68	0.39	0.52	0.52	0.42	0.35	1.35	1.46	1.36	2.21	2.24	1.97
Prlr	ENSMUSG00000005268	0.04	1.72	103.08	19.72	20.04	0.56	1.18	0.45	0.09	0.15	0.43	1.11	1.72	1.35	0.28	12.92	0.63	1.09	0.68	1.76	2.76	2.66	2.88	0.4	0.67	0.69	0.73	1.57	1.3	1.85	0.09	8.71	2.12	2.69	0.23	4.67	3.58	2.6	4.54	3.92	2.85	0.64	6.5	0.53	0.27	0.8	1.13	3.57
Letm1	ENSMUSG00000005299	9.4	44.87	4.6	3.86	17.13	16.76	8.8	11.97	112.34	9.4	11.24	12.14	15.48	18.04	10.94	19.59	10.33	8.47	11.57	9.09	7.3	9.15	15.82	10.69	10.93	10.49	9.46	10.8	13.3	13.49	10.28	11.65	10.59	10.02	1.73	7.38	9.76	7.42	7.3	8.28	8.45	7.39	14.25	9.18	7.39	11.12	11.31	13.5
Ubqln1	ENSMUSG00000005312	16.1	110.78	24.32	40.39	87.55	23.89	85.73	71.12	50.63	43.61	61.17	70.02	68.51	69.84	42.19	52.35	64.59	59.58	59.37	41.39	39.29	48.98	48.22	59.87	67.82	75.62	56.33	47.28	69.91	70.07	37.59	85.53	19.86	50.71	8.28	33.1	47.65	31.26	28.75	34.14	32.19	12.49	50.62	62.39	56.63	73.82	56.42	59.55
Fgfr4	ENSMUSG00000005320	1.2	10.01	1.19	0.21	11.62	0.34	0.03	0.26	0.3	0.6	0.67	0.22	0.01	4.31	0.01	0.61	0.1	0.29	1.02	0.76	3.57	2.72	0.08	0.05	0.05	0.04	0.08	0.15	0.17	0.21	0.04	0.74	0.02	0.42	0.03	0.11	0.1	0.21	0.08	0.28	0.35	0.03	0.26	0.2	0.2	0.57	0.32	0.26
Cadm3	ENSMUSG00000005338	0.83	20.35	2.67	0.78	1.48	5.8	104.04	49.35	4.46	6.1	35.11	49.15	121.81	2.1	39.12	0.87	0.85	3.69	1.97	2.38	5.26	2.59	15.66	0.82	6.96	8.03	8.58	31.96	17.73	18.73	34.26	1.44	0.08	0.59	0.21	0.55	0.27	0.24	0.46	0.18	0.17	0.46	24.46	4.9	12.17	10.34	23.06	64.95
Fcer1a	ENSMUSG00000005339	0	0.23	1.69	0.15	0.03	0.33	0	0.01	0.03	0.02	0.02	0.02	0.01	0.01	0.01	0.05	0.01	0.01	0.05	0.01	0.11	0.19	0.08	0.01	0.01	0.01	0.01	0.01	0.01	0.04	0.03	0.14	0.68	0.03	0.04	0.01	0.01	0.01	0.01	0.03	0.03	0.11	0.03	0.01	0.01	0.04	0.01	0.01
Txn2	ENSMUSG00000005354	41.11	257.96	70.79	84.48	420.24	419.58	24.74	51.33	571.62	58.61	59.18	43.57	55.85	116.14	39.41	144.54	75.76	57.53	59.15	57.2	62.22	57.36	56.77	77.24	61.78	53.47	62.93	73.88	60.82	60.53	40.36	60.45	75.98	82.32	15.94	66.75	58.69	65.85	75.11	68.63	82.5	69.4	56.01	74.72	56.88	50.48	55.12	52.94
Casp14	ENSMUSG00000005355	0.04	0.14	0.04	0.01	0.01	0.18	0.01	0.05	0.02	0.02	0.08	0.01	0.01	1.87	0.01	0.01	0.02	0.06	0.04	0.43	2.08	15.85	0.01	0.02	0.01	0.01	0.01	0.01	0.01	0.04	0.01	0.05	0.01	0.01	0.01	0.01	0.01	0.01	0.01	0.01	0.04	0.01	0.01	0.02	0.01	0.05	0.01	0.01
Slc1a6	ENSMUSG00000005357	1.44	0.58	0.05	0.04	0.05	2.16	0.84	2.62	0.08	0.36	1.84	5.12	21.97	0.1	1.07	0	0.12	0.09	0.22	0.25	0.07	0.11	1.37	0.18	0.14	0.18	0.18	0.32	0.46	0.64	1.06	0.06	0.02	0.08	0.04	0.03	0.06	0.11	0.02	0.06	0.02	0.01	4.1	0.14	0.08	0.2	0.9	1.43
Slc1a3	ENSMUSG00000005360	8.87	85.66	1.13	7.45	19.18	4.64	370.21	55.71	15.39	18.96	47.45	73.57	218.35	1.03	161.1	4.5	8.79	9.95	16.06	12.29	11.42	12.25	60.58	9.98	16.24	24	27	40.58	41.37	47.18	176.13	15.31	0.7	10.49	0.7	7.17	6.77	4.6	4.41	4.58	4.55	1.33	108.85	9.36	13.85	35.64	57.63	84.7
Crbn	ENSMUSG00000005362	4.66	16.86	27.38	17.94	14.63	8.04	59.85	45.15	17.99	47.52	56.37	59.61	82.32	7.24	48.22	7.19	19.44	24.19	21.03	19.9	20.96	18.38	25.53	19.62	19.63	22.58	24.77	32.73	28.79	33.72	46.66	17.12	13.5	14.99	6.68	14.37	14.82	13.87	15.54	14.34	16.63	13.75	25	19.81	24.11	24.7	28.88	30.66
Il5ra	ENSMUSG00000005364	0.02	0.03	0.02	0.01	0.02	0.28	0.01	0.02	0.01	0.02	0.02	0.04	0.02	0.03	0.02	0.05	0.02	0.08	0.07	0.02	0.09	0.17	0.04	0.03	0.02	0.02	0.04	0.04	0.04	0.02	0.02	0.05	0.04	0.02	0.01	0.02	0.02	0.03	0.02	0.23	0.5	0.04	0.02	0.03	0.02	0.02	0.02	0.04
Msh6	ENSMUSG00000005370	54.33	9.23	2.01	3.51	3.35	28.01	4.81	23.72	3.02	69.52	32.51	18.82	13.4	4.14	6.81	2.05	16.85	16.01	14.03	9.43	7.4	7.35	3.26	21.75	18.88	15.85	10.45	6.76	8.02	8.35	7.71	5.54	1.49	10.61	0.62	7.2	7.71	5.38	5.01	4.96	5.14	1.74	3.68	14.24	11.53	10.49	5.95	5.45
Fbxo11	ENSMUSG00000005371	1.77	11.98	7.34	13.86	4.15	20.48	45.61	64.1	34.49	49.69	74.61	60.55	40.98	4.9	33.31	2.79	13.21	23.89	20.04	14.99	18.47	14.21	17.07	12.17	30.13	26.88	21.9	31.35	27.29	26.22	38.98	14.04	5.45	8.47	4.84	12.09	10.67	7.05	13.09	8.94	7.17	7.67	17.72	15.16	28.89	25.83	20.26	31.55
Mlxipl	ENSMUSG00000005373	2.03	57.12	2.94	0.35	17.73	10.03	0.13	0.17	227.47	0.48	0.25	0.12	0.18	5.78	0.33	37.14	3.66	1.59	3.3	2.66	0.95	1.03	0.58	3.68	2.71	1.97	1.55	0.46	0.98	0.76	0.37	9.15	3.41	1.7	0.52	0.64	0.6	0.97	0.53	1.7	2.13	2.87	1.13	2.05	1.16	1.08	0.5	0.6
Tbl2	ENSMUSG00000005374	28.95	28.3	3.25	3	7.68	5.75	5.21	9.19	2.86	14.22	10.45	6.86	10.28	7.8	5.87	4.52	7.79	6.39	9.62	8.23	8.63	9.11	3.67	8.9	8.16	9.81	6.49	5.92	5.81	7.21	4.96	11.88	3.38	8.82	0.62	6.24	9.06	5.99	6.2	6.36	6.59	2.54	4.05	7.75	6.35	8.6	5.21	5.13
Bud23	ENSMUSG00000005378	69.69	99.9	12.44	7.94	28	40.26	18.49	38.18	14.45	62.21	44.83	33.3	23.28	27.19	20.01	24.01	46.09	31.39	35.57	30.46	18.07	24.57	16.36	42.41	33.67	28.12	25.66	21.93	21.56	21.43	20.25	20.93	7.76	28.18	1.97	16.27	15.47	16.19	10.71	13.76	15.09	6.07	15.28	37.29	24.51	26.94	20.12	14.13
Nid1	ENSMUSG00000005397	15.43	74.45	15.89	9.5	17.1	26.94	1.4	12.63	184.58	11.71	16.15	7.82	2.58	12.28	0.98	3.53	11.81	10.95	12.71	9.18	24.99	15.84	4.02	9.58	8.3	6.77	3.18	4.13	3.9	5.62	1.92	55.42	8.73	14.01	3.92	13.63	19.71	13.36	15.9	17.68	17.6	10.63	10.18	8.24	7.83	11.89	9.71	13.63
Mcm5	ENSMUSG00000005410	337.49	28.91	1.29	0.68	2.12	225.63	0.91	13.36	0.97	37.32	17	5.86	1.72	5.93	0.97	3.93	14.36	9.22	8.81	6.69	4.76	5.1	0.83	16.23	10.74	8.2	6.16	3.38	3.22	2.79	0.9	1.85	0.91	7.92	0.15	4.24	4.42	4.12	2.8	3.27	3.67	0.47	1.22	11.51	5.46	4.28	1.77	1.25
Hmox1	ENSMUSG00000005413	39.76	29.2	10.43	5.62	12.7	1565.8	0.17	2.39	33.12	3.95	3.05	1.42	1.22	1.86	0.9	1.1	4.01	2.94	4.07	4.58	4.23	6.45	2.71	4.19	1.67	2.5	2.28	0.77	1.65	1.56	1.15	4.14	2.24	4.6	0.36	2.27	3.77	6.47	2.99	3.74	3.21	1.13	3.71	4.04	2.03	3.55	2.81	1.95
Mprip	ENSMUSG00000005417	60.21	295.93	32.71	9.62	36.72	15.15	28.33	55.22	21.67	54.35	63.59	51.05	58.33	48.29	37.72	32.47	33.98	43.26	72.87	26.83	54.23	50.61	47.2	20.13	71.17	43.07	28.6	44.45	62.85	38.66	42.93	57.89	23.2	30.09	3.82	34.56	58.08	18.38	46.25	43.57	22.1	19.63	42.18	22.32	36.16	78.95	26.93	49.48
Cic	ENSMUSG00000005442	25.28	117.8	11	5.5	44.51	220.24	16.96	38.6	15.72	36.61	47.51	26.94	30.23	23.01	18.34	20.65	11.41	14.24	27.01	25.06	26.94	27.09	16.95	11.99	23.52	25.43	27.17	22.45	31.28	26.63	19	20.81	8.69	13.5	2.02	14.58	17	13	14.67	14.58	13.59	6.72	17.31	13.5	16.15	23.82	22.67	25.17
Pafah1b3	ENSMUSG00000005447	160.61	437.59	7.63	3.1	9.1	72.1	5.32	168.3	3.51	70.73	139.38	132.53	7.6	59.91	3.28	30.31	20.2	18.77	22.37	20.04	12.24	14.14	38.58	17.69	20.27	25.99	35.73	42.29	36.74	36.69	5.4	17.6	3.73	11.67	0.1	9.17	8.68	9.89	8.83	7.58	7.81	0.99	33.04	22.12	20.35	26.72	42.15	36.43
Il27ra	ENSMUSG00000005465	1.06	3.26	0.55	0.17	0.54	5.47	0.02	0.09	0.19	0.08	0.14	0.14	0.03	0.62	0.05	0.48	0.11	0.16	0.45	0.33	0.58	0.67	0.17	0.1	0.08	0.08	0.1	0.13	0.27	0.32	0.05	0.45	1.09	0.94	0.05	1.45	2.07	2.03	2.71	2.61	2.87	0.47	0.19	0.13	0.01	0.12	0.16	0.19
Prkaca	ENSMUSG00000005469	10.4	139.55	17.52	19.53	47.05	63.45	33.69	35.3	592.97	27.77	35.04	39.61	53.4	18.85	32.08	13.97	21.63	17.93	27.95	19.85	30.33	28.16	28.07	22.16	24.22	25.8	20.76	17.86	24.45	23.46	28.83	34.44	39.88	22.65	6.42	17.29	31.31	27.42	24.68	35.55	37.51	41.04	37.56	25.37	17.07	28.63	26.32	28.04
Asf1b	ENSMUSG00000005470	26.99	8.11	1.16	1.01	5.34	217.18	0.33	7.76	7.76	23.22	9.51	2.71	0.53	9.06	0.26	8.97	7.57	5.6	4.06	4.07	4.66	4.06	0.37	8.62	6.61	4.43	3.31	2.08	1.58	1.29	0.27	1.48	1.4	5.72	0.46	4.68	4.14	4.29	4.12	4.4	4.9	0.46	0.71	7.78	5.17	2.85	1.09	0.76
Myl10	ENSMUSG00000005474	0.02	0.57	0.01	0.01	0.01	0.59	0.01	0.01	0.01	0.01	0.01	0.03	0.01	0.01	0.01	0.01	0.01	0.01	0.01	0.05	0.01	0.01	0.03	0.01	0.01	0.01	0.01	0.01	0.01	0.01	0.01	0.03	0.01	0.01	0.01	0.01	0.01	0.01	0.01	0.77	1.77	0.01	0.03	0.01	0.01	0.01	0.01	0.01
Ddx39	ENSMUSG00000005481	231.88	76.52	4.45	2.6	7.62	129.46	7.84	38.42	9.74	65.59	40.67	29.57	11.05	22.08	8.06	15.81	35.75	20.76	17.63	15.1	13.28	15.04	9.43	44.48	29.16	20.68	22.66	15.14	14.44	13.89	8.13	14.07	8.37	28.32	1.3	15.4	14.25	16.26	12.97	14.24	16.71	5.3	8.84	33.75	20.17	14.68	13.66	9.84
Dnajb1	ENSMUSG00000005483	13.86	68.49	9.47	11.26	19.67	44.54	21.54	22.93	36.1	25.19	21.59	22.37	15.91	21.13	16.49	14.03	25.46	16.23	22.18	18.69	13.83	22.43	16.69	22.63	22.33	19.95	18.67	11.46	18.91	18.72	15.15	24.39	7.06	19.3	1.43	14.12	14.06	13.24	10.94	12.88	14.72	5.26	19.39	23.89	17.8	18.02	16.35	13.91
Msh4	ENSMUSG00000005493	0.82	0.23	0.06	0.05	0.05	0.06	0.02	0.3	0	0.18	0.4	0.29	0.17	0.02	0.06	0.06	0.16	0.04	0.15	0.13	0.04	0.12	0.1	0.11	0.1	0.18	0.13	0.06	0.21	0.19	0.08	0.1	0.07	0.11	0.02	0.04	0.05	0.11	0.11	0.12	0.13	0.05	0.15	0.1	0.07	0.12	0.17	0.17
Usp40	ENSMUSG00000005501	2.03	12.23	5.26	7.68	5.17	5.72	8.38	19.5	8.44	22.88	22.48	17.55	13.56	4.14	10.05	4.45	13.68	11.81	19.3	17.7	11.67	14.44	2.44	13.06	12.53	14.39	11.4	6.4	9.76	10.43	10.35	10.01	5.72	12.57	3.35	9.29	12.21	10.1	10.91	10.3	10.19	5.11	3.78	10.44	8.97	12.98	9.41	6.17
Evx1	ENSMUSG00000005503	0.17	0.48	0	0.02	0.01	0.04	0.07	1.13	0.04	0.82	1.07	0.27	0.28	2	0.01	0.01	0.13	0.11	0.09	0.01	0.04	0.01	0	0.01	0.01	0.01	0	0	0.01	0.03	0.01	0.2	0	0.02	0.02	0.01	0	0.02	0	0.01	0.01	0.01	0.44	0.83	1.22	2.98	0.89	0.92
Kbtbd4	ENSMUSG00000005505	4.85	18.13	3.52	4.11	9.46	17.38	10.28	18.33	18.67	14.48	17.45	15.99	11.4	5.07	7.36	2.97	10.67	8.45	9.37	7.64	4.83	6.43	10.52	11.08	8.85	10.65	11.37	9.7	10.93	11.27	7.07	6.88	2.8	6.85	1.11	4.58	4.79	4.7	3.73	4.61	5.02	4.13	8.7	10.01	7.32	9.32	10.31	7.72
Celf1	ENSMUSG00000005506	21.15	58	13.19	28.76	23.45	21.54	66.07	106.06	11.23	115.57	101.83	94.38	64.43	39.35	58.51	13.82	70.71	35.38	56.26	39.09	22.36	31.26	31.03	80.27	55.53	86.68	66.19	39.27	64.15	66.33	63.36	35.8	30.77	70.49	12.24	37.41	67.29	45.77	34.37	48.23	50.53	24.97	30.1	66.14	36.32	71.51	55.23	34.6
Ndufs3	ENSMUSG00000005510	25.48	146.76	83.87	41.56	98.74	114.3	90.07	73.59	1056.21	70.84	80.7	74.85	100.61	66.5	65.73	60.23	62.9	63.62	63.71	61.44	59.08	58.16	83.18	63.1	57.39	57.51	67.46	73.28	66.07	65.56	61.91	88.55	177.49	93.59	39.27	93.52	100	100.45	119.62	112.62	124.87	199.85	84.12	61.66	57.32	55.13	63.93	65.04
Por	ENSMUSG00000005514	44.66	187.64	27.79	19.72	90.91	129.32	7.27	23.42	524.2	16.71	20.58	15.22	11.35	30.45	9.46	42.92	27.15	15.27	26.38	18.54	15.47	23.86	23.87	32.27	29.16	35.01	29.91	24.86	29.13	30.28	10.32	40.55	10.99	16.36	1.37	8.3	13.84	11.86	8.53	13.54	14.32	7.35	19.05	27.88	15.76	31.15	28.04	21.07
Igf1r	ENSMUSG00000005533	18.07	42.71	2.04	3.49	7.91	24.14	2.22	7.16	2.39	8.21	6.97	4.77	3.57	1.65	2.85	0.61	3.32	3.04	5.54	3.72	2.2	3.48	1.44	2.61	2.12	4.88	3.03	2.9	3.67	3.39	2.92	10	1.15	3	0.17	1.85	4.07	2.14	2.06	2.37	2.39	1.04	1.68	3.58	3.52	6.54	3.7	2.36
Insr	ENSMUSG00000005534	1.63	17.25	11.65	17.5	30.87	22.27	7.16	13.77	19.73	10.11	12.38	11.75	8.9	18.39	6.54	6.32	6.75	7.23	10.57	10.66	8.01	11.36	8.52	6.86	11.34	12.05	14.55	11.86	18.11	16.94	7.19	19.34	12.96	9.41	8.55	10.33	13.02	13.37	14.32	15.1	17.32	11.1	9.07	7.94	10.61	13.49	14.95	13.59
Fcer2a	ENSMUSG00000005540	0.03	0.07	0.05	0.03	0.1	25.37	0.01	0.01	0.29	0.01	0.01	0.02	0.3	0.72	0.02	0.28	0.23	0.17	0.16	0.25	0.09	0.17	0.19	0.2	0.14	0.29	0.23	0.06	0.28	0.23	0.02	0.06	0.04	0.14	0.02	0.05	0.14	0.12	0.01	0.08	0.11	0.21	0.29	0.14	0.16	0.28	0.29	0.21
Cyp2a5	ENSMUSG00000005547	0.01	0.01	0.1	0.01	0.14	4.28	0.01	0.29	0.49	0.08	0.13	0.19	0.02	0	0.02	0.03	0.02	0.52	0.03	0.78	2.77	8.6	0.85	0.14	0.02	0.04	0.26	0.36	0.23	0.49	1.39	0.12	0.02	0.02	0.1	0.02	0.1	0.1	0.02	0.09	0.1	4.65	0.49	0.1	0.49	0.52	0.74	1.68
Atp4a	ENSMUSG00000005553	1.07	99.73	0.4	0.04	0.75	2.98	0.02	0.28	0.12	0.17	0.26	0.5	0.04	0.14	0.09	0.34	0.13	0.03	0.14	0.02	0.08	0.08	0.66	0.21	0.21	0.29	0.2	0.18	0.25	0.33	0.08	15.16	0.01	0.23	0.02	0.12	0.16	0.13	0.06	0.09	0.07	0.01	0.86	0.24	0.15	0.2	0.24	0.35
Trim28	ENSMUSG00000005566	3104.03	768.27	28.86	8.95	82.53	106.78	36.83	188.26	12.39	219.78	167.57	118.77	60.56	76.98	44.37	68.04	128.47	134.33	134.23	84.35	89.86	75.69	59.68	117.69	145	105.48	78.11	82.83	72.97	65.02	48.68	74.07	17.41	81.54	2.38	63.22	60.73	42.64	57.28	39.78	36.2	26.36	50.27	105.44	105.9	99.8	62.22	72.36
Ube2m	ENSMUSG00000005575	43.01	269.69	47.52	26.43	43.86	144.51	53.21	131.36	157.39	78.99	123.63	112.73	107.15	38.76	87.23	41.16	79.96	79.04	87.75	40.5	68.66	61.71	64.19	44.68	83.71	66.14	25.22	38.03	63.07	36.23	82.68	67.63	54.39	87.63	7.99	75.63	80.29	42.73	77.94	58.83	36.34	53.53	71.55	70.77	71.53	87.55	43.85	86.71
Adcy9	ENSMUSG00000005580	2.55	9.55	4.67	2.53	12.74	3.19	3.1	1.55	2.24	0.53	1.23	1.75	4.24	2.4	4.42	1.6	0.55	0.7	1.95	1.4	3.13	2.2	3.41	0.37	0.93	1.69	1.28	2.32	2.85	2.9	2.72	2.19	1.86	0.47	0.2	1.04	1.19	1	1.68	1.38	1.47	1.61	4.45	0.99	1.4	3.32	2.83	6.94
Mef2c	ENSMUSG00000005583	0.05	3.35	3.26	5.18	3.94	31.21	131.69	7.49	14.01	3.68	8.97	45.75	4.95	1.67	84.86	0.64	1.96	3.08	7.22	15.71	18.52	18.42	47.72	1.53	1.6	3.21	6.47	13.86	21.95	35.6	59.1	2.81	6.71	11.06	5.72	10.72	11.32	8.47	9.79	8.99	9.87	5.25	4.58	1.53	1.92	3.07	2.49	3.11
Ctr9	ENSMUSG00000005609	17.41	25.46	7.72	8.35	3.31	20.76	15.11	46.57	13.6	57.44	49.74	44.98	25.87	7.57	18.07	2.39	18.98	16.74	19.71	16.88	12.41	13.18	11.56	17.53	16.85	20.05	19.17	14.53	18.05	19.66	19.31	13.96	5.58	12.56	1.62	9.55	10.26	8.44	8.16	9.04	8.35	3.98	12.68	15.87	15.92	21.72	20.11	15.57
Eif4g2	ENSMUSG00000005610	93.45	239.62	132.44	350.42	69.48	109.99	376.8	1606.19	141.5	1982.7	1617.3	1472.89	591.54	155.71	404.66	37.51	526.38	656.63	398.92	296.27	329.3	249.41	362.75	557.69	651.56	619.5	455.26	547.27	440.11	514.04	478.98	370.1	137.83	348.33	197.15	318.25	314.52	206.25	232.13	198.5	212.79	269.6	287.02	514	618.89	576.42	434.85	509.59
Mrvi1	ENSMUSG00000005611	0.03	8	2.1	0.76	1.43	262.45	0.49	0.19	7.51	0.44	0.21	0.14	0.31	6.92	0.25	3.12	0.5	0.79	0.57	0.12	0.94	0.68	0.15	0.45	0.67	0.39	0.22	0.39	0.3	0.41	0.18	3.65	1.26	2.45	0.57	2.58	2.72	1.97	2.37	1.81	1.79	1.37	0.36	0.47	0.56	0.56	0.34	0.66
Pcyt1a	ENSMUSG00000005615	2.96	21.03	6.4	9.93	16.12	69.95	8.47	16.52	37.54	15.71	15.94	15.85	14.13	11.07	7.97	22.49	13.77	10.88	10.74	9.98	12.8	11.96	14.72	13.12	13.37	14.25	14.94	15.29	14.98	15.44	7.44	13.21	13.51	12.92	5.59	11.69	14.7	11.54	14.83	13.25	12.31	14.31	15.87	12.28	11.93	14.38	14.32	15.86
Zfp592	ENSMUSG00000005621	4.25	38.97	6.18	3.37	10.56	6.74	4.24	12.56	2.43	11.66	13.14	9.57	9.39	13.8	5.71	8.38	14.57	8.6	12.16	9.91	13.2	10.27	4.13	10.01	13.42	11.56	8.09	6.93	7.97	9.18	6.08	9.55	3.3	13.58	1.16	10.1	14.64	6.48	8.38	7.81	8.28	3.76	3.92	12.39	8.87	13.88	7.03	9.78
Psmd4	ENSMUSG00000005625	284.17	542.78	37.75	13.07	42.35	367.99	38.02	90.91	95.92	91.36	90.29	82.76	59	37.39	39.97	28.51	64.78	52.39	53.23	48	41.74	46.12	51.6	64.65	54.97	51.98	55.34	57.5	53.06	52.89	43.96	62.87	34.22	56.17	3.43	38.48	36.7	35.91	31.01	33	37.67	22.07	49.3	61.18	51.69	47.82	48.4	42.31
Tmod4	ENSMUSG00000005628	0.08	0.27	0.15	0.92	0.1	10.4	0.1	0.6	16.64	0.57	0.88	0.69	0.3	0.45	0.16	0.32	0.47	0.1	0.25	0.19	2.39	0.83	0.16	0.29	0.17	0.33	0.25	0.22	0.29	0.25	0.35	0.17	0.8	0.26	4.16	0.19	0.2	0.34	0.56	0.56	0.6	4.34	0.41	0.36	0.24	0.28	0.39	0.35
Insrr	ENSMUSG00000005640	0.06	3.57	0.6	0.03	0.52	0.34	0.02	0.26	0.15	0.25	0.48	0.23	0.18	1.54	0.03	0.34	0.19	0.29	0.63	0.26	0.47	0.2	0.09	0.04	0.11	0.29	0.14	0.23	0.17	0.2	0.05	0.4	0.01	0.02	0.02	0.04	0.04	0.03	0.02	0.04	0.01	0.01	0.14	0.22	0.18	0.51	0.49	0.32
Cabp5	ENSMUSG00000005649	0.05	0.01	0.01	0.01	0.01	0.02	0.3	0.2	0.02	0.34	0.13	0.26	0.1	0.01	0.07	0.01	0.04	0.05	0.09	0.02	0.03	0.01	0.01	0.05	0.02	0.05	0.07	0.05	0.05	0.07	0.11	0.01	0.01	0.02	0.01	0.02	0.05	0.02	0.02	0.01	0.01	0.01	0.03	0.02	0.03	0.06	0.01	0.01
Snx6	ENSMUSG00000005656	4.59	35.98	18.42	18.47	7.69	53.95	28.83	65.79	62.54	95.79	84.15	65.09	30.69	8.22	20.84	7.92	27.52	39.16	30.61	26.2	24.04	21.69	18.22	27.27	29.59	28.21	23.51	26.85	21.28	21.55	22.18	19.66	10.7	20.06	3.87	18.26	18.16	14.27	14.59	13.73	13.59	6.09	17.18	26.05	30.7	28.92	23.53	21.89
Mthfd2	ENSMUSG00000005667	29.81	131.43	2.34	2.74	3.4	23.92	3.5	16.24	2.36	30.75	18.49	16.42	9.59	3.12	3.54	2.54	11.8	9.48	6.46	5.55	5.93	4.38	3.64	11.56	7.9	6.22	5.05	4.53	4.14	4.42	3.3	33.69	1.23	9.5	0.27	6.96	6.56	4.68	3.74	3.78	4.38	0.76	4.37	8.88	6.57	4.67	3.87	5.35
Kit	ENSMUSG00000005672	6.13	5.38	0.67	0.39	0.65	187	4.28	8.13	119.54	3.13	7.82	6.98	13.38	8.6	2.81	1.08	3.23	2.52	2.01	1.44	2.87	2.85	3	2.65	2.66	3.25	3.49	3.81	4.58	5.47	2.72	2.56	0.54	1.5	0.11	1.32	1.62	1.28	1.52	1.53	1.61	0.54	4.34	3.27	4.01	5.51	6.89	7.67
Tomm40l	ENSMUSG00000005674	11.1	40.15	5	2.31	12.52	24.68	13.95	8.99	80.53	7.72	9.09	11.85	17.59	10.24	14.16	8.08	7.54	5.1	7.41	6.34	5.63	6.44	9.31	7.91	7.58	6.83	8.56	10.49	9.94	11.61	11.86	6.91	12.43	10.92	2.25	9.57	9.46	10.61	11.69	12.83	14.53	9.56	9.75	7.74	5.06	6.65	8.56	9.32
Nr1i3	ENSMUSG00000005677	0.52	0.03	0.75	0.03	0.02	3.02	0.15	0.04	1.68	0.03	0.09	0.04	0.11	1.61	0.06	31.88	0.1	0.1	0.07	0.08	0.07	0.14	0.08	0.08	0.08	0.1	0.15	0.11	0.13	0.17	0.06	0.05	0.12	0.1	0.03	0.06	0.09	0.13	0.12	0.15	0.17	0.03	0.18	0.11	0.08	0.12	0.17	0.15
Apoa2	ENSMUSG00000005681	0.75	2.13	62.81	0.28	0.66	970.7	0.62	0.42	46.98	10.46	0.38	0.36	0.56	0.32	0.26	0.45	0.36	0.4	0.44	3.25	0.22	0.19	0.42	0.45	0.21	0.25	0.67	0.17	0.37	0.23	0.39	1.36	0.48	20.42	0.28	3.75	3.45	8.5	0.61	3.24	1.36	0.62	1.05	0.49	0.44	0.42	0.63	0.75
Pan2	ENSMUSG00000005682	11.66	36.62	3.9	2.14	9.48	11.48	4.67	17.89	1.82	21.18	20.01	12.91	15.4	10.2	6.47	6.56	14.86	11.83	12.72	9.73	8.32	10.05	4.09	15.41	15.27	14.47	11.41	8.69	10.24	10.17	6.76	9.25	4.16	10.19	0.73	8.47	10.73	8.67	9.42	8.51	9.18	3.88	5.56	14.75	9.99	11.54	8.5	6.61
Cs	ENSMUSG00000005683	39.68	212.21	21.64	41.96	82.6	107.38	55.82	71.61	1539.01	58.18	69.34	74.05	78.07	107.99	57.33	126.6	75.3	69.02	55.55	45.08	56.8	48.23	70.54	79.47	76.79	66.76	66.47	72.98	69.06	76.22	56.6	95.09	167.23	123.95	78.56	119.03	124.35	116.33	143.75	133.91	167.8	281.84	82.49	68.15	64.75	59.3	67.74	82.97
Ampd3	ENSMUSG00000005686	0.55	12.22	9.64	1.89	4.03	158.04	2.87	1.37	61.13	0.63	1.21	3.26	3.45	8.41	3.06	1.35	0.64	0.97	1.25	2.13	3.36	4.95	3.28	0.66	0.76	0.52	0.68	2.03	2.22	3.57	3.66	6.45	6.19	2.57	2	3.18	4.14	2.58	3.11	4.17	5.04	3.98	6.37	0.85	0.56	1.78	2.14	4.47
Bcas2	ENSMUSG00000005687	13.99	28.31	13.44	13.27	11.76	382.04	45.75	99.59	136.65	118.36	122.89	111.53	68.15	14.42	46.93	6.11	31.2	33.64	32.03	29.11	18.74	21.72	30.07	33.22	31.59	33.44	34.08	27.46	31.8	32.09	48.27	15.58	11.88	22.14	5.04	17.18	18.6	16.31	14	15.71	16.37	8.87	27.9	28.49	27.69	29.32	29.92	23.36
Sh2d1a	ENSMUSG00000005696	0.06	0.03	0.1	0.03	0.04	0.13	0.25	0.14	0.03	0.25	0.23	0.89	0.2	0.05	0.14	0.24	0.13	0.07	0.2	0.32	0.47	0.4	1.95	0.12	0.23	0.46	0.77	1.06	1.55	1.51	0.19	0.22	0.1	0.02	0.03	0.02	0	0.03	0.02	0.87	4.26	0.1	2.08	0.08	0.17	0.25	1.3	2.15
Ctcf	ENSMUSG00000005698	9.34	23.9	7.84	10.38	16.98	211.82	24.61	40.46	30.56	97.27	51.3	34.85	31.61	14.5	17.87	6.42	24.51	18.29	25.6	22.92	13.31	20.39	13.94	26.88	23.12	28.85	29.89	18.18	26.6	25.06	20.44	14.01	6.84	15.51	4.15	9.25	12.4	12.3	9.58	12.58	13.32	5.45	15.65	21.11	17.57	23.41	20.28	12.97
Pard6a	ENSMUSG00000005699	23.09	90.36	0.96	0.12	2.27	17.42	0.82	4	12.74	1.61	3.3	4	9.73	1.42	3.13	0.85	1.05	0.84	1.12	1.1	1.08	1.07	4.77	1.45	1.59	1.87	2.76	3.4	3.23	3.06	2.75	1.7	0.99	0.8	0.47	0.7	0.86	0.72	0.85	0.8	0.95	0.56	5.18	1.67	1.49	1.88	3.07	3.64
Agrp	ENSMUSG00000005705	1.44	0.08	0.44	0.08	1.19	1.03	0.08	0.19	0.08	0.23	0.17	0.38	0.26	0.26	0.05	0.1	0.1	0.19	0.25	0.22	0.27	0.3	0.12	0.1	0.16	0.14	0.12	0.2	0.09	0.13	0.09	0.1	0.06	0.05	0.08	0.1	0.09	0.03	0.08	0.04	0.07	0.05	0.22	0.11	0.2	0.19	0.12	0.08
Pvalb	ENSMUSG00000005716	0.04	0.73	0.39	6.22	0	4.42	52.27	0.64	94.57	0.07	1.11	0.73	276.48	0	26.78	0	0.04	0.09	0.29	0.01	1.7	0.08	1.45	0.01	0.06	0.05	0.04	0.48	0.01	0.03	10.55	0.24	1.11	0.48	0.02	0.23	0.21	0.26	0.71	0.63	0.62	0.09	5.79	0.28	0.79	4.3	6.07	4.54
Tfap4	ENSMUSG00000005718	11.1	14.05	1.83	0.63	2.29	5.86	1.77	6.41	1.29	10.24	6.89	5.54	3.31	6.39	1.24	4.09	8.79	5.63	6.63	6.23	3.57	5.16	1.67	8.01	5.98	4.88	3.73	2.43	3.33	3.21	1.67	2.1	0.64	3.09	0.1	1.67	1.84	1.52	0.71	1.4	1.49	0.52	1.67	5.48	3.11	2.97	2.14	1.84
Ranbp1	ENSMUSG00000005732	57.78	49.85	17.54	19	74.92	2327.07	39.19	69.05	952.42	293.68	102.66	67.73	30.51	25.64	23.14	31.8	73.22	67.4	43.99	33.35	27.78	24.73	26.17	77.1	65.15	55.7	42.27	30.59	25.59	21.68	26.81	14.67	10.91	41.99	4.09	31.14	28.53	22.27	18.91	17.9	17.58	4.88	25.07	64.54	55.78	37.9	25.08	22.55
Cd247	ENSMUSG00000005763	3.9	5.92	0.32	0.12	1.11	1.45	0.12	0.51	0.38	0.6	0.56	0.39	0.13	0.59	0.11	1.81	1.39	1.25	0.67	0.98	0.56	0.81	0.42	1.1	1.67	1.5	1.2	1.07	1.3	1.81	0.13	2.23	0.27	0.27	0.17	0.56	0.37	0.4	0.36	2.68	6.87	0.82	0.39	0.9	0.77	1.13	0.88	0.57
Rfx5	ENSMUSG00000005774	0.8	5.53	1.85	2.24	3.51	85.94	2.42	6.46	16.84	4.68	6.71	6.45	6.23	2.34	3.86	1.28	3.2	4.72	5.69	4.62	4.87	4.29	1.75	2.47	3.94	4.02	1.97	2.67	2.6	2.93	4.4	3.21	1.03	3.49	0.48	2.95	4.08	2.58	3.18	2.36	1.93	0.79	2.57	2.58	2.89	4.04	2.43	3.46
Psmb4	ENSMUSG00000005779	155.73	289.54	47.52	15.2	69.17	1548.89	64.53	94.72	840.79	80.44	95.11	85.07	55.1	56.54	37.95	53.38	55.29	54.66	53.29	54.05	54.77	52.74	65.15	57.7	52.93	48.73	63.56	78.58	62.53	60.58	35.69	64.41	42.47	53.73	6.29	43.09	37.25	41.44	45.05	39.42	46.24	36.4	61.63	56.99	51.75	46.73	58.9	60.29
Mmp8	ENSMUSG00000005800	0.01	0.05	0.51	0.05	0.02	108.38	0.09	0.07	0.07	0.07	0.1	0.15	0.1	0.01	0.02	0.01	0.01	0.02	0.13	0.06	0.21	0.36	0.05	0.03	0.01	0.02	0.01	0.01	0.02	0.05	0.02	0.06	0.1	0.02	0.03	0	0.01	0.04	0.06	0.32	0.28	0.08	0.06	0.01	0.02	0.05	0.08	0.06
Slc30a4	ENSMUSG00000005802	0.71	7.75	8.41	9.93	6.47	0.64	25.85	13.21	1.62	10.43	13.31	19.3	17.84	12.04	20	4.06	5.43	11.74	13.46	8.79	18.34	10.85	10.37	4.67	8.91	7.92	5.22	11.42	8.39	9.53	14.82	15.35	3.55	6.5	1.39	8.56	11.08	5.48	11.44	5.95	5.17	3.01	7.39	6.55	10.14	13.77	6.74	14.64
Sqor	ENSMUSG00000005803	0.06	34.99	63.69	4.71	25.94	108.73	1.2	0.53	137.84	0.85	0.72	0.9	2.55	123.95	1.85	17.27	3.31	3.42	4.05	5.58	8.9	8.14	4.14	3.49	3.82	2.1	4.35	3.7	2.18	3.47	1.8	21.34	8.66	2.74	1.15	3.57	4.58	5.61	8.38	9.07	7.9	7.58	5.68	3.36	3.19	3.87	3.55	3.23
Bloc1s6	ENSMUSG00000005804	1.62	18.48	7.67	8.62	18.33	58.75	16.75	25.44	72.29	15.95	21.27	23.67	7.97	19.45	8.42	19.31	12.72	11.18	11.68	9.55	7.93	8.82	19.71	14.58	15.36	15.42	16.99	15.33	17.4	18.7	8.07	13.6	5.03	8.91	2.82	7.29	6.98	6.4	5.9	5.83	7.05	6.58	18.9	14.34	11.37	13.95	17.74	15.96
Metap1	ENSMUSG00000005813	7.86	37.99	6.65	9.38	3.84	30.57	13.12	27.43	21.35	38.93	32.66	33.01	18.84	7.15	15.3	3.52	13.51	14.54	12.22	10.87	12.39	10.75	14.27	13.21	12.85	12.03	12.34	14.87	12.43	13.91	13.38	25.59	8.92	13.89	2.8	12.23	11.2	9.98	12.51	10.28	11.05	9.33	12.38	14.86	14.91	12.3	13.52	16.14
Gpr108	ENSMUSG00000005823	20.57	150.32	10.37	2.32	15.88	61.69	1.05	3.23	47.47	3.02	3.88	2.62	5.92	20.78	3.11	6.65	4.99	4.89	5.88	5.78	6.84	7.67	3.53	4.64	4.16	4	3.84	3.89	3.44	3.64	2.66	13.06	4.32	5.41	0.42	4.21	5.07	4.9	5.25	5.44	5.81	3.8	4.75	4.8	4.02	4.87	4.43	4.36
Tnfsf14	ENSMUSG00000005824	0.05	1.08	0.11	0.02	0.11	10.94	0.02	0.03	0.07	0.09	0.02	0	0	0.14	0.01	0.11	0.04	0.09	0.11	0.08	0.04	0.11	0.01	0.1	0.1	0.05	0.04	0.01	0.01	0.04	0	0.07	0.03	0.17	0.02	0.21	0.18	0.12	0.04	0.11	0.26	0.03	0.01	0.06	0.04	0.04	0.07	0.05
Gata6	ENSMUSG00000005836	0.18	1.38	16.41	4.09	49.67	1.58	0.02	0.13	4.25	1.26	0.22	0.08	0.03	15.46	0.02	29.47	0.33	0.3	1.7	0.49	1.94	0.8	0.07	0.11	0.11	0.13	0.07	0.12	0.1	0.04	0.01	1.4	32.69	26.06	2.12	25.3	45.79	24.98	43.38	36.08	28.37	4.49	0.36	0.21	0.12	0.73	0.36	0.58
Rsl1d1	ENSMUSG00000005846	20.81	23.6	16.81	26.14	3.41	107.09	43.48	126.52	48.83	281.65	167.42	136.47	76.97	6.22	53.46	2	48.2	43.55	32.96	30.83	27.23	24.16	27.35	51.23	39.75	35.82	31	31.69	25.1	27.21	58.78	18.32	15.15	32.47	8.97	23.44	23.66	19.29	18.42	17.85	20.31	14.64	21.62	37.74	35.37	29.8	23.35	21.65
Cnga2	ENSMUSG00000005864	0.04	3.46	0.02	0.01	0.01	0.04	0.08	0.13	0.09	0.1	0.13	0.23	0.09	0.01	0.2	0.01	0.02	0.02	0.06	0.25	0.67	1.25	0.03	0.04	0.07	0.11	0.05	0.01	0.04	0.08	0.33	2.38	0.02	0.02	0.01	0.02	0.02	0.03	0.05	0.03	0.06	0.02	0.05	0.02	0	0.04	0.04	0.11
Apc	ENSMUSG00000005871	15.13	11.49	6.13	14.57	6.56	2.5	97.41	92.19	2.32	37.94	77.44	118.35	46.49	12	81.56	3.97	11.84	18.29	16.92	10.6	15.98	8.95	72.02	11.32	26.33	46.13	46.38	75.6	67.74	82.18	120.12	13.51	3.81	9.79	3.55	11.76	13.5	5.9	12.85	7.16	5.75	5.85	71.85	16.43	36.35	54.39	60.23	101.67
Reep5	ENSMUSG00000005873	3.57	74.95	39.24	74.27	55.87	284.72	176.47	50.37	600.58	16.41	45.3	94.82	71.44	20.41	60.73	4.66	11.29	16.67	20.5	20.17	30.16	24.4	75.32	10.4	12.46	15.11	20.51	42.5	38.22	47.45	49.4	55.8	41.95	20.22	25.73	21.49	23.95	24.04	35.19	32.54	37.74	43.46	84.9	14.64	18.06	26.01	44.29	81.15
Ergic3	ENSMUSG00000005881	226.12	1029.17	61.37	25.1	108.24	42.27	17.37	141.53	20.14	80.48	126.12	152.79	83.78	109.02	62.24	114.44	55.09	53.68	63.1	62.65	73.7	73.64	140.94	60.64	54.09	58.77	84.17	128.35	105.64	111.1	64.76	110.81	27.45	55.57	3.34	48.17	41.09	50.62	51.97	46.69	45.24	18.4	137.39	71.46	63.8	71.38	110.31	133.77
Uqcc1	ENSMUSG00000005882	16.73	45.79	22.95	14.04	17.08	22.44	29.08	25.2	169.28	42.17	30.82	30.99	47.31	13.87	22.2	5.22	22.77	22.18	18.71	16.37	16.58	16.24	16.95	23.84	20.48	19.92	20.48	21.22	20.3	20.9	23.14	20.04	42.35	31.1	8.23	25.61	29.2	28.99	29.86	36.19	36.26	60.07	16.8	21.4	17.8	19.01	16.5	19.6
Spo11	ENSMUSG00000005883	0.06	8.31	0.04	0.02	0.02	0.12	0.14	1.25	0.01	0.55	1.58	1.28	0.15	0.39	0.25	0.16	0.21	0.6	1.15	1.75	1.33	2.94	0.59	0.34	0.32	0.38	0.17	0.71	0.41	0.42	0.43	3.27	0.06	0.08	0.02	0.1	0.16	0.1	0.1	0.22	0.63	0.07	0.52	0.27	0.36	0.4	0.46	0.54
Ncoa2	ENSMUSG00000005886	3.91	19.83	8.04	7.41	28.9	8.75	16.18	17.55	5.5	12.98	16.92	16.13	16.73	16.57	12.86	11.1	13.79	11.84	17.57	17.89	15.73	18.22	8.88	13.03	18.47	18.88	15.61	12.22	17.44	20.34	13.4	22.76	4.54	12.02	3.15	11.17	13.9	9.95	12.35	11.02	11.34	8.18	9.81	13.08	14.01	20.19	16.43	16.74
Prl4a1	ENSMUSG00000005891	0.07	0.01	0.01	0.01	0.01	0.01	0.01	0.01	0.01	0.01	0.01	0.01	0.01	0.01	0.01	0.01	0.01	0.01	0.01	0.01	0.01	0.01	0.01	0.01	0.01	0.01	0.01	0.01	0.01	0.01	0.27	0.01	0.01	0.09	0.01	0.01	0.01	0.01	0.01	0.01	0.01	0.01	0.01	0.01	0.01	0.01	0.01	0.01
Trh	ENSMUSG00000005892	460.91	0.02	0.07	0.02	0.01	6.39	1.01	2.35	0.18	2.06	2.33	5.37	3.7	0.02	0.98	0.01	0.11	0.14	0.08	0.02	0.07	0.03	1.51	0.13	0.14	0.51	0.87	0.9	0.93	0.82	29.72	0.02	0	0.09	0.02	0.08	0.05	0.03	0.04	0.03	0.02	0.01	0.68	1.22	0.19	0.23	0.29	0.27
Nr2c2	ENSMUSG00000005893	3.46	9.07	5.79	5.17	6.94	25.11	21.91	22.28	6.21	14.46	20.18	21.26	16.22	6.8	15.43	3.91	9.66	6.92	13.77	9.24	8.62	10.78	14.07	7.68	13.96	12.96	9.89	8.26	19.57	10.4	14.85	9.8	3.16	6.46	1.73	6.27	8.61	4.12	8.23	7.26	4.17	3.32	15.02	6.51	8.92	14.58	9.8	13.36
Nr2c1	ENSMUSG00000005897	1.21	6.66	1.44	3.11	2.64	3.15	3.39	8.89	4.02	8	8.46	7.23	6.79	2.43	3.8	1.91	6.29	5.96	5.24	4.16	4.1	3.78	1.47	5.68	5.26	5.91	4.07	3.91	3.65	4.19	4.53	5.53	2.39	4.55	0.53	3.69	3.87	2.8	3.26	2.57	3.23	1.64	1.83	6.35	5.62	5.94	4.25	3.54
Smpd4	ENSMUSG00000005899	57.02	49.58	4.81	6.05	22.67	24.65	17.57	32.05	11.26	27.19	29.96	25.41	28.52	14.02	38.9	8.54	34.12	25.42	22.73	17.78	14.22	14.29	12.9	33.38	30.15	23.57	16.21	17.45	15.71	17.8	31.18	17.7	4.62	20.79	1.58	15.64	15	11.55	10.62	9.72	11.15	6.85	11.26	24.38	16.93	17.34	12.41	11.03
Pex1	ENSMUSG00000005907	1.07	5.67	1.7	2.1	3.34	27.04	3.57	5.03	37.93	4.27	6.09	5.06	4.36	1.44	3.01	1.31	2.28	2.13	3.22	3.62	2.12	2.51	2.51	2.66	2.34	3.26	3.57	2.89	4.04	4.31	3.47	4.58	1.4	2.16	0.39	1.8	2.57	2.04	1.74	1.85	2.01	1.09	3.54	2.98	2.11	3.62	4.61	3.45
Otx1	ENSMUSG00000005917	0.06	0.02	0	0.02	0	0.06	2.09	6.59	0.06	12.14	6.71	2.25	0.08	0.02	1.33	0.05	1.06	0.98	0.75	1.25	0.37	1.48	0.83	6.14	6.15	4.82	3.09	1.49	1.43	1.34	0.81	0	0.01	0.03	0.02	0.04	0.05	0.02	0.01	0.04	0.03	0.09	0.12	0.58	0.3	0.48	0.25	0.14
Kctd20	ENSMUSG00000005936	7.13	25.08	4.83	5.59	5	608.6	10.16	25.02	164.64	22.2	24.42	23.25	11.47	5.93	10.24	3.32	15.87	12.17	15.29	11.44	9.87	10.7	8.83	14.48	13.26	15.56	13.6	11.38	14.63	16.03	10.43	12.27	3.82	10.65	1.52	7.18	9.52	7.12	6.18	6.88	7.11	5.57	7.61	12.96	9.59	14.23	11.64	9.43
Itgae	ENSMUSG00000005947	0.16	8.54	0.12	0.04	0.33	0.73	0.03	0.07	0.52	0.06	0.08	0.08	0.14	1.38	0.09	3.41	0.51	0.12	0.53	0.27	0.21	0.34	0.23	0.53	0.5	0.4	0.3	0.2	0.28	0.2	0.07	2.82	0.1	0.37	0.01	0.31	0.2	0.27	0.29	1.09	1.82	0.13	0.25	0.43	0.17	0.33	0.21	0.29
Ctns	ENSMUSG00000005949	3.38	14.19	2.7	1.37	3.5	68.09	2.95	6.05	29.26	4.29	5.95	5.04	5.13	4.76	3.73	3.71	4.14	4.68	5.8	4.91	4.41	5.29	2.6	3.61	4.29	4.32	3.97	4.31	4.42	4.85	3.91	5.06	2.2	3	0.35	2.8	3.34	2.49	2.82	2.92	3.34	1.8	3.1	3.97	4.35	5.69	4.94	3.87
P2rx5	ENSMUSG00000005950	0.45	1.55	0.24	0.28	0.88	1.03	0.11	0.13	71.37	0.09	0.21	0.26	1.17	0.15	0.1	0.06	0.08	0.05	0.29	0.09	1.17	0.55	0.4	0.1	0.06	0.2	0.16	0.49	0.65	0.68	0.09	0.48	0.84	0.4	0.4	0.41	1.08	0.86	0.76	1.11	1.39	2.19	0.41	0.12	0.22	0.21	0.2	0.37
Shpk	ENSMUSG00000005951	0.43	10.13	3.07	0.78	3.52	1.49	0.65	0.47	6.13	0.35	0.57	0.6	0.94	3.22	0.75	4.87	0.51	0.65	1.5	1.21	1.52	1.98	1.4	0.58	0.61	0.84	0.91	0.95	1.01	1.14	0.89	3.12	0.58	0.44	0.03	0.42	0.33	0.42	0.37	0.68	0.68	0.37	1.88	1.03	0.71	1.71	1.55	1.45
Trpv1	ENSMUSG00000005952	0.06	1.32	0.12	0.08	0.24	0.04	0.01	0.06	0.57	0.01	0.24	0.09	0.05	0.12	0.03	0.02	0.05	0.14	0.16	0.05	0.31	0.19	0.2	0.01	0.01	0.01	0.01	0.04	0.06	0.02	0.05	0.9	0.03	0.01	0.01	0.05	0.02	0.01	0.01	0.07	0.05	0.03	0.2	0.01	0.05	0.06	0.41	0.15
Ephb3	ENSMUSG00000005958	28.3	16.09	0.22	0.24	0.36	12.06	0.24	1.93	1.22	2.41	2	1.06	0.3	4.04	1.18	1.61	2.2	1.32	4.76	4.02	1.77	3.08	0.28	1.24	0.87	1.03	0.47	0.23	0.47	0.42	0.81	0.95	0.36	1.56	0.04	0.79	1.49	0.97	0.71	0.83	0.73	0.51	0.53	1.03	0.57	1.79	0.83	0.7
Tuft1	ENSMUSG00000005968	1.05	8.35	1.99	0.91	2.05	10.65	0.35	0.92	2.03	1.05	1	1.15	1.22	6.18	0.25	4.82	0.99	1.04	0.95	1.72	2.21	5.56	1.09	0.77	0.8	0.7	0.53	1.03	0.85	1.1	0.16	2.25	0.8	1.91	0.03	1.85	1.78	1.32	1.52	1.39	1.46	0.23	1.6	0.78	0.8	0.71	0.93	1.49
Rcn1	ENSMUSG00000005973	11.8	158.82	15.23	44.59	66.16	33.69	10.87	27.9	11.09	76.47	51.11	30.4	4.42	6.93	7.66	5.33	18.64	22.66	30.93	33.8	39.17	39.48	8.03	18.14	17.95	17.13	10.97	5.97	8.47	8.14	8.75	78.52	8.25	25.94	3.41	19.08	28.52	24.3	19.04	21.71	19.29	4.25	10.13	16.73	13.55	22.9	11.64	9.89
Dnase1	ENSMUSG00000005980	1.2	3.87	0.09	0.05	0.02	1.44	0.05	0.11	0.46	0.15	0.4	0.28	0.16	0.06	0.02	778.41	0.86	0.48	0.72	0.66	0.48	0.52	0.25	0.68	0.6	0.61	0.57	0.47	0.73	0.76	0.43	0.61	0.11	0.6	0.05	0.34	0.46	0.41	0.47	0.35	0.44	0.05	0.24	0.75	0.5	0.77	0.69	0.7
Trap1	ENSMUSG00000005981	47.92	98.01	27.44	20.14	72.23	58.3	11.9	19.26	238.46	32.46	22.65	21.09	25.54	25.39	15.94	22.43	34.75	29.4	27.26	25.02	28.38	27.05	15.02	34.01	25.97	22.07	19.19	21.28	17.62	18.39	15.11	30.86	36.81	37.27	5.2	32.47	33.2	32.12	38.06	35.76	44.76	24.76	17.66	29.17	22.5	20.16	15.9	16.65
Naa60	ENSMUSG00000005982	3	42.9	18.36	28.63	63.47	50.66	47.42	37.49	43.39	19.82	36.04	35.15	44.74	32.15	35.04	37.01	27.66	24.45	28.22	25.54	26.53	27.49	46.32	30.7	32.59	30.77	34.23	38.1	40.29	44.22	34.9	31.88	14.74	20.66	5.35	17.78	18.73	16.45	18.34	17.21	18.67	14.26	44.18	30.24	27.55	31.34	39.48	47.88
1700037C18Rik	ENSMUSG00000005983	1.05	38.58	1.22	0.11	3.56	19.19	0.51	1.75	5.24	0.94	1.83	2.68	1.04	2.88	1.45	3.25	1.35	1.08	1.79	1.28	1.45	2.25	2.59	1.38	1.26	1.7	1.72	1.93	2.72	2.51	1.37	3.59	1.72	1.44	0.03	1.09	1.4	1.54	1.36	1.6	1.89	0.52	2.53	1.53	0.73	1.46	2.1	2.11
Ankrd13d	ENSMUSG00000005986	10.02	43.47	0.87	0.2	1.2	89.43	6.7	7.61	1.34	2.69	7.08	12.11	8.65	0.94	7.55	0.33	1.02	0.78	1.78	1.82	1.16	1.87	7.64	1.32	1.56	1.91	2.1	3.06	3.68	4.54	6.76	1.87	0.08	0.44	0.07	0.3	0.28	0.18	0.17	0.29	0.27	0.12	10.33	1.82	1.24	2.89	4.45	7.52
Tyrp1	ENSMUSG00000005994	0.04	0.05	0.22	0.01	0.01	0.03	0.76	0.17	0.03	0.12	0.28	0.51	0.14	0.01	0.03	0.01	0.25	1.06	0.56	0.11	0.4	1.36	0.04	0.35	0.05	0.17	0.06	0.06	0.09	0.09	0.92	0.01	0.24	0	0.07	0	0	0	0.02	0.09	0.09	0.04	0.06	0.08	0	0.05	0.08	0.04
Tpr	ENSMUSG00000006005	53.98	100.65	37.61	38.07	37.32	43.87	43.57	97.24	17.92	209.11	143.45	97.34	94.75	39.74	52.04	24.02	78.86	67.42	85.44	79.39	59.16	65.56	45.14	78.3	75	81.04	79.75	49.98	67.23	58.69	61.96	77.05	45.5	63.24	21.46	54.12	65.21	50.48	52.79	49.96	48.55	41.81	59.44	59.26	66.83	74.81	63.43	49.73
Pdc	ENSMUSG00000006007	0.01	0.01	0.02	0.01	0.01	0.14	0.01	0.04	0.01	0.08	0.06	0.06	0.01	0.01	0.03	0.01	0.01	0.01	0.14	0.04	0.04	0.07	0.08	0.01	0.16	0.05	0.01	0.02	0.02	0.01	0.04	0.01	0.01	0.01	0.01	0.01	0.01	0.01	0.01	0.01	0.01	0.01	0.03	0.01	0.01	0.14	0.04	0.06
Odr4	ENSMUSG00000006010	3.16	15.22	20.58	14.99	3.34	20.82	28.91	27.14	44.93	34.02	39.57	39.07	45.41	3.91	36.48	1.63	10.06	10.74	12.91	13.86	14.17	13.33	17.85	9.85	8.88	10.32	13.51	14.86	15	16.77	39.18	15.33	14.05	10.76	4.6	10.45	12.96	10.79	13.03	12.32	11.09	7.05	17.89	9.56	12.59	13.52	14.62	14.53
Prg4	ENSMUSG00000006014	0.02	0.61	0.64	0.09	0.28	1.82	0.65	0.12	2.69	0.22	0.53	0.35	0.85	0.12	1.52	0.33	0.29	0.43	0.63	0.76	1.42	0.42	0.51	0.4	0.45	0.6	0.52	0.38	0.39	0.46	1.22	3.21	1.08	0.21	0.77	0.29	0.39	0.25	0.29	0.45	0.43	3.15	1.08	0.27	0.4	0.47	0.34	0.58
Dhx34	ENSMUSG00000006019	10.87	45.94	0.93	0.16	4.89	36.1	0.05	2.07	16.21	1.59	1.74	1.15	0.98	4.64	0.7	3.33	2.64	1	2.32	1.78	1.31	1.92	1.24	2.79	1.96	2.5	2.06	1.37	2.2	1.99	0.75	1.87	0.81	1.87	0.11	0.91	1.64	1.38	0.83	1.33	1.44	0.79	1.25	2.93	0.99	2.37	1.79	1.15
Kptn	ENSMUSG00000006021	5.33	23.31	3.53	1.17	6.71	61.45	8.94	8.56	55.91	4.83	7.93	9.57	8.71	7.43	6.63	4.28	4.69	3.65	7.04	7.3	4.34	5.49	5.86	4.95	3.54	4.73	6.66	6.4	7.63	8.39	6.36	5.58	4.31	5.95	1.36	4.38	5.22	5.68	5.23	5.69	5.95	4.17	6.14	5.01	3.44	5.38	6.87	6.08
Napa	ENSMUSG00000006024	54.41	285.37	18.28	13.32	73.61	634.61	49.27	32.7	515.96	23.28	30.04	30.55	62.09	38.13	48.25	36.44	33.31	22.53	33.77	29.65	27.82	37.67	35.45	28.29	24.62	24.76	27.9	25.24	31.01	33.72	42.92	42.39	21.58	31.27	3.02	22.65	23.81	23.79	22.94	23.06	26.15	14.64	40.82	33.45	23.95	29.69	34.8	31.04
Sra1	ENSMUSG00000006050	13.28	78.79	27.32	23.57	51.98	232.82	26.39	37.5	304.57	27.46	35.74	35.11	30.03	43.75	25.17	37.94	28.49	27.57	27.49	31.29	36.2	31.43	26.99	28.64	26.47	23	26.65	31.77	26.09	26.18	24.08	40.26	25.66	35.1	4.16	30.11	25.11	23.11	26.12	20.17	21.95	11.82	29.52	30.45	26.59	24.28	30.81	28.9
Calcoco2	ENSMUSG00000006056	12.82	0.07	0.01	0.01	0.01	1.73	0.01	0.04	0.01	0.03	0.01	0.06	0.05	0.13	0.02	0.01	0.01	0.01	0.01	0.01	0.17	1	0.05	0.01	0.01	0.01	0.06	0.06	0.02	0.16	0.03	0.06	0.04	0.06	0.01	0.01	0.01	0.01	0.01	0.02	0.07	0.01	0.15	0.03	0.07	0.07	0.04	0.04
Atp5g1	ENSMUSG00000006057	1173.13	2147.15	48.55	5.9	92.56	429.28	33.7	39.73	103.64	31.12	42.46	50.51	71.19	159.28	37.18	222.86	52.52	38.71	43.15	42.31	61.69	43.68	83.97	49.35	35.73	32.04	36.22	56.86	36.88	35.42	34.86	76.86	377.76	122.44	18.02	120.24	116.55	130.44	197.67	154.26	187.91	399.5	108.98	48.72	35.21	33.06	44.69	79.5
Snf8	ENSMUSG00000006058	12.85	61.49	7.48	2.46	4.04	915.5	10.86	17.45	349.11	18.28	20.02	20.14	19.8	10.27	19.32	5.87	13.14	4.15	12.78	11.27	4.03	11.88	14.44	13.48	4.68	13.04	15.91	7.85	16.92	14.9	16.75	12.48	6.8	11.73	0.9	3.16	9.25	8.38	3.09	8.45	8.44	3.48	14.06	14.65	5.08	13.88	16.64	6.06
Tbcb	ENSMUSG00000006095	134.69	252.36	16.53	4.97	21.26	52.56	16.22	73.38	45.88	74.21	86.56	86.62	46.88	23.84	37.09	13.69	31.51	26.21	26.97	22.41	18.43	19.17	60.56	29.56	27.58	28.44	37.74	44.75	41	43.57	31.82	26.33	14.02	26.43	2	18.86	17.81	17.37	15.32	15.03	16.12	9.49	54.56	33.22	28.63	30.57	43.53	43.83
Inpp5k	ENSMUSG00000006127	4.08	56.79	28.3	15.66	30.03	21.09	17.79	32.26	5.8	15.85	30.68	33.68	37.44	24.71	24.21	13.46	14.17	14.06	15.97	17.87	19.88	21.73	40.76	12.16	17.1	18.36	26.26	43.89	37.27	45.4	21.57	32.43	20.92	14.26	3.04	14.27	13.49	15.17	22.3	18.98	23.27	15	32.92	17.95	18.96	22.78	30.95	33.15
Crkl	ENSMUSG00000006134	5.39	13.18	3.12	5.09	10.34	32.17	11.24	19.18	20.5	16.99	16.66	12.23	12.71	7.49	5.87	4.76	10.32	10.07	10.73	8.72	7.34	7.84	6.32	10.19	12.42	12.48	12.19	11.11	12.77	12.44	5.75	6.44	2.96	6.96	1.66	5.42	5.7	4.78	4.19	4.84	5.3	3.77	7.61	10.31	9.13	11.08	9.43	8.66
Upk3bl	ENSMUSG00000006143	2.59	0.61	0.38	0.03	0.05	0.1	0.03	0.06	0.1	0.18	0.13	1.96	0.16	0.31	0.06	0.67	0.73	0.64	1.02	0.65	2.39	4.85	0.01	0.18	0.08	0.07	0	0	0.01	0.01	0.05	0.21	0.01	0.19	0.03	0.02	0.05	0.03	0.03	0.19	0.21	0.01	0.01	0.16	0.25	0.19	0.01	0.02
Eps8l1	ENSMUSG00000006154	0.14	18.71	1.54	0.09	1.11	23.93	3.26	1.35	1.81	0.81	1.03	0.94	2.76	1.51	2.16	0.38	0.95	0.89	1.51	1.44	1.31	3.13	1.23	0.42	0.62	0.74	1	0.88	1.46	2.15	2.37	2.32	0.45	0.68	0.43	0.7	0.74	0.73	0.66	1	0.84	0.12	1.48	0.87	0.8	1.58	1.92	1.39
Clint1	ENSMUSG00000006169	5.72	79.93	14.62	14.15	17.94	65.07	12.33	23.85	32.12	30.96	27.15	19.33	14.25	39.5	11.54	25.96	22.49	21.65	33.67	27.08	25.6	27.5	8.37	22	21.12	25.83	17.05	14.02	16.63	17.33	10.64	51.98	9.1	25.57	3.61	16.09	26.74	16.8	15.27	16.87	17.27	7.99	10.72	20.32	17.14	28.85	16.08	13.75
Prss16	ENSMUSG00000006179	1.33	0.12	0.56	0.16	0.59	1.49	1.17	0.12	0	0.32	0.12	0.04	0.46	1.04	0.97	1.44	0.33	0.27	0.64	0.67	0.54	1.17	0.02	0.31	0.26	0.17	0.04	0.04	0.09	0.16	0.45	0.09	0.1	0.33	0.07	0.32	0.18	1.48	0.39	46.99	76.34	0.05	0.01	0.09	0.22	0.33	0.09	0.01
Cdkal1	ENSMUSG00000006191	2.86	5.34	3.84	3.08	1.74	8.8	6.24	12.35	8.23	20.29	17.41	13.8	16.49	1.78	8.25	0.6	7.42	7.18	9.18	6.99	5.72	6.25	3.83	7.5	7.73	7.5	6.26	6.03	5.92	6.29	9.58	5.48	3.42	5.7	1.49	5.16	6.04	4.46	5.31	5.19	5.57	5.36	4.12	6.58	5.46	7.11	5.15	4.32
Rhox6	ENSMUSG00000006200	5.35	0.01	0.09	0.01	0	0.02	0.01	0.04	0.02	0.1	0.01	0	0.03	0	0.02	0	0.01	0.01	0.01	0.04	0.37	1.26	0.01	0.01	0.01	0.01	0.01	0.01	0.01	0.01	0.35	0	0.01	0.01	0.01	0.01	0.01	0.01	0.01	0.01	0.01	0	0.01	0.01	0.01	0.05	0.01	0.01
5430419D17Rik	ENSMUSG00000006204	0.01	0.03	0.01	0.01	0.01	0.02	0.01	0.01	0.02	0.01	0.01	0.01	0.08	0.01	0.01	0.01	0.01	0.01	0.01	0.01	0.01	0.01	0.02	0.01	0.01	0.01	0.01	0.01	0.01	0.01	0.03	0.01	0.41	0.04	0.01	0.22	0.17	0.16	0.36	0.21	0.27	0.14	0.08	0.02	0.01	0.01	0.01	0.04
Htra1	ENSMUSG00000006205	24.9	145.36	19.31	2.17	34	6.74	20.02	3.07	29.21	1.04	6.24	7.4	40.7	22.23	25.93	7.03	2.07	4.37	8.69	18.39	73.06	72.04	22.34	1.13	2.07	2.81	6.03	16.59	14.87	15.44	29.16	28.31	52.22	8.82	1.91	21.8	45.66	35.89	40.07	49.64	39.8	11.64	33.38	2.92	7.13	13.09	8.27	12.83
Zbtb17	ENSMUSG00000006215	121.49	190.03	2.12	0.17	6.6	12.26	3.48	13.31	2.54	9.64	12.3	8.78	4.83	7.97	5.19	8.05	9.8	5.76	8.82	6.37	3.88	5.27	5.48	9.81	8.12	9.46	9.97	7.16	10.2	10.22	5.01	4.61	2.5	5.23	0.35	2.89	3.91	3.57	2.63	3.18	3.78	2.46	4.6	8.92	5.56	8.38	7.88	4.7
Clcnkb	ENSMUSG00000006216	0.49	6.67	0.14	0.01	0	0.04	0.01	0.01	0.04	0.07	0.05	0.05	0.02	0.21	0.06	0.03	0.05	0.05	0.02	0.16	0.08	0.02	0.08	0.01	0.01	0.01	0.01	0.01	0.01	0.08	0.14	4.63	0.36	0.59	0.02	0.45	0.53	0.46	0.35	0.27	0.22	0.61	0.16	0.04	0.01	0.07	0.01	0.01
Fam131c	ENSMUSG00000006218	3.88	5.95	0.11	0.08	0.93	0.57	0.08	2.93	1.74	0.19	1.85	5.38	1.72	0.08	0.25	0.3	0.03	0.09	0.1	0.2	0.22	0.35	3.11	0.06	0.07	0.1	0.33	1.22	1.19	1.46	0.41	0.15	0.02	0.08	0.08	0.08	0.09	0.11	0.08	0.06	0.07	0.12	4.09	0.07	0.07	0.22	1.1	4.02
Fblim1	ENSMUSG00000006219	13.56	16.79	2.33	0.87	2.47	168.61	0.28	7.34	39.41	9.17	8.33	5.05	0.35	23.86	0.14	12.66	6.06	5.28	7.13	4.64	2.31	2.91	2.5	2.63	2.12	1.77	1.2	1.7	1.91	2.26	0.2	6.08	4.61	6.07	6.52	5.05	6.65	5.16	4.12	5.15	4.58	28.71	2.29	3.25	2.51	5.03	3.96	3.93
Hspb7	ENSMUSG00000006221	0.03	16.15	1.14	0.02	0.19	0.73	0.02	0.01	2.67	0.55	0.05	0.13	0.02	2.67	0.02	1.79	0.08	0.2	0.03	0.25	4.29	1.6	0.02	0.01	0.01	0.02	0.02	0.02	0.04	0.02	0.03	1.53	136.88	73.82	4.13	143.92	145.8	133.01	155.1	169.93	190.44	72.31	0.06	0.02	0.01	0.07	0.06	0.06
Epor	ENSMUSG00000006235	3.26	22.69	0.72	0.07	0.59	379.26	0.37	0.2	2.81	1.65	0.21	0.1	0.61	0.33	0.7	0.37	0.83	0.44	0.61	0.68	0.37	0.41	0.2	1.03	0.66	0.26	0.14	0.16	0.15	0.16	0.49	0.58	0.25	2.63	0.07	1.68	1.08	0.74	0.33	0.34	0.32	0.12	0.22	0.99	0.38	0.37	0.21	0.16
Ccdc159	ENSMUSG00000006241	0.51	10.02	0.77	0.27	1.62	0.7	1.5	2.13	3.67	1.27	2.65	2.94	1.65	0.4	2.46	0.12	0.53	0.52	0.89	0.64	0.64	0.82	0.78	0.62	0.83	0.88	0.93	1.01	1.37	1.41	2.08	0.97	0.19	0.7	0.15	0.48	0.5	0.5	0.53	0.48	0.41	0.36	0.86	0.68	0.67	1.38	1.44	1.19
Mob1b	ENSMUSG00000006262	1.17	8.01	3.49	14.27	11.14	9.17	11.88	25.03	7.13	27.26	24.98	21.99	16.33	5.2	12.62	2.94	10.85	11.13	10.21	8.78	12.33	8.51	5.08	12.22	16.52	16.94	12.21	11.52	10.08	12.59	13.59	10.34	12.45	21.25	3.55	26.8	28.65	13.95	24.89	13.13	13.95	6.77	6.79	8.64	13.24	12.53	9.32	11.63
Atp6v1b1	ENSMUSG00000006269	0.01	3.6	0.08	0.01	0	0.2	0.01	0.06	0.03	0.01	0.08	0.17	0.02	0.01	0.01	0	0.01	0.01	0.15	0.98	1.46	3.14	0.22	0.02	0.01	0.05	0.02	0.06	0.25	0.17	0.02	3.09	0.04	0.01	0.01	0.01	0.01	0.01	0.01	0.06	0.09	0.15	0.01	0.02	0.05	0.06	0.01	0.01
Vax1	ENSMUSG00000006270	0.02	0.02	0.01	0.02	0.01	0.02	0.02	4.28	0.02	1.29	3.12	1.59	0.03	0	0.22	0	0.61	0.92	0.48	0.12	0.08	0.15	1.1	0.34	2.38	2.32	0.41	0.64	2.23	0.41	0.47	0.01	0.01	0.01	0.02	0.01	0.02	0.01	0.01	0.01	0.01	0	0.02	0.08	0.09	0.02	0.02	0.01
Atp6v1b2	ENSMUSG00000006273	13.8	75.94	23.69	18.88	14.43	225.36	211.64	65.63	184.77	41.62	64.37	88.62	143.9	16.39	114.19	7.42	22.41	22.74	20.46	16.93	21.05	22.31	55.38	24.44	27.9	32.5	39.05	50.72	49.7	56.74	103.49	33.83	18.37	20.34	4.14	17.78	19.43	17.18	21.2	21.18	24.24	13.14	65.1	27.62	32.47	35.87	52.32	66.74
Eps15l1	ENSMUSG00000006276	9	35.83	2.71	2.8	5.47	58.86	4.95	18.9	21.54	19.11	23	16.16	13.35	6.95	9.27	3.91	11.44	9.44	9.92	8.07	7.05	7.19	7.83	10.73	10.64	10.27	9.54	9.66	9.28	9.93	10.04	7.49	3.38	7.91	1.38	6.19	6.63	5.23	5.61	5.12	5.58	4.13	7.2	10.55	9.35	10.11	9.48	8.6
Tep1	ENSMUSG00000006281	1.22	9.09	1.69	0.59	3.21	10.34	0.3	0.73	5.44	1.04	0.79	0.49	0.86	12.74	0.36	8.29	2.1	1.3	2.11	1.7	2.8	2.02	0.31	1.87	2.1	2.01	0.9	0.76	0.7	0.73	0.3	4.22	1.24	2.07	0.11	1.86	2.52	1.63	2.33	1.9	1.9	0.84	0.87	1.92	1.75	2.52	1.27	1.36
Ttc5	ENSMUSG00000006288	10.18	29.57	4.53	1.66	3.88	211.89	8.92	20.67	59.34	22.03	22.16	22.15	9.3	5	7.55	2.32	8.45	7.24	7.26	5.88	5.13	5.61	8.13	8.8	8.42	9	10.32	13.78	10.24	10.52	7.86	6.4	2.26	4.99	0.42	4.01	3.65	3.76	3.82	3.51	3.59	1.64	7.16	9.28	7.78	7.89	9.84	10.06
Osgep	ENSMUSG00000006289	9.49	94.14	8.1	3.68	30.5	566.62	9.13	16.89	330.25	21.5	20.88	16.08	8.31	20.15	6.14	15.22	19.09	18.77	17.01	17.69	14.39	15.66	8.83	20.64	16.68	14.49	16.38	17.95	15.32	15.01	6.57	14.32	9.01	14.5	3.14	12.02	11.18	12.25	12.42	12.98	14.06	7.19	8.11	17.36	13.92	11.63	11.96	11.29
Aamp	ENSMUSG00000006299	275.53	1483.69	38.56	8.69	71.23	40.3	15.52	50.56	19.49	66.99	58.57	51.5	48.01	54.48	34.81	46.99	56.55	37.5	45.37	44.15	44.55	51.71	46.83	54.01	39.84	39.82	43.6	49.8	45.57	47.91	35.83	63.61	32.08	52.57	1.37	34.93	35.86	36.39	37.06	40.23	46.03	21.07	46.69	51.62	36.08	38.02	42.62	40.13
Tmbim1	ENSMUSG00000006301	12.45	98.19	42.6	14.97	251.52	8.44	10.9	1.65	20.05	1.31	2.3	1.57	11	170.7	6.3	192.53	11.18	8.32	17.04	23.52	29.84	51.29	6.42	7.48	6.35	6.44	3.83	3.86	5.41	6.58	4.46	45.58	35.17	26.39	3.04	26.16	36.69	36.24	33.19	41.1	44.86	16.74	14.05	10.65	6.82	10.89	7.11	6.8
Arpc2	ENSMUSG00000006304	13.04	180.34	71.68	52.46	83.84	340.08	120.05	125.73	221.48	106.5	125.77	158.83	69.43	142.72	90.62	135.68	92.53	82.61	94.96	94.32	81.77	98.06	146.11	88.7	73.4	90.36	92.77	88.26	102.83	110.41	82.08	98.86	85.99	120.14	19.26	88.99	118.67	101.32	83.83	102.33	109.29	30.51	105.33	87.91	71.41	93.77	97.82	78.87
Kmt2b	ENSMUSG00000006307	42.33	56.64	3.55	2.39	15.26	32.33	5.05	17.16	2.83	15.95	18.53	12.18	11.57	12.81	6.79	9.92	9.71	7.01	12.11	10.57	11.86	10.79	4.62	10.53	13.64	12.93	12.91	9.28	11.19	12.28	6.79	10.09	2.8	7.04	0.73	6.77	4.92	4.89	8.32	4.32	4.12	3.6	7.03	10.23	10.48	9.15	10.82	11.69
Zbtb32	ENSMUSG00000006310	7.47	2.81	0.12	0.02	0.13	3.72	0.02	0.1	1.48	0.08	0.05	0.07	0.01	1.57	0.01	0.74	0.12	0.12	0.08	0.11	0.14	0.66	0.05	0.06	0.09	0.17	0.16	0.1	0.18	0.1	0.01	0.45	0.08	0.1	0.02	0.03	0.11	0.07	0.06	0.08	0.16	0.06	0.09	0.09	0.26	0.12	0.1	0.16
Etv2	ENSMUSG00000006311	0.43	0.11	0.01	0.01	0.01	0.02	0.01	0.03	0.02	0.12	0.05	0.04	0.02	0.03	0.04	0.01	0.32	0.05	0.01	0.01	0.01	0.02	0.01	0.09	0.02	0.02	0.01	0.01	0.01	0.02	0.01	0.01	0.01	2.73	0.01	1.31	0.57	0.16	0.05	0.01	0.01	0.01	0.01	0.05	0.01	0.01	0.01	0.05
Upk1a	ENSMUSG00000006313	1.61	68.87	0.18	0.03	0.12	5.22	0.03	0.22	0.49	0.21	0.18	0.13	0.12	2.4	0.09	0.19	0.24	0.07	0.17	0.12	0.13	0.19	0.17	0.22	0.16	0.13	0.09	0.07	0.09	0.12	0.09	10.08	0.17	0.69	0.03	0.11	0.45	0.11	0.06	0.28	0.15	0.13	0.25	0.26	0.23	0.09	0.17	0.18
Tmem147	ENSMUSG00000006315	53.49	214.2	20.92	3.77	43.78	741.86	9.44	19.99	1488.63	9.15	17.3	20.11	18.48	19.61	10.92	29.88	12.77	11.11	13.51	13.98	17.71	15.36	27.14	13.53	11.84	11.8	15.21	22.73	16.17	16.97	9.96	23.19	23.98	16.16	1.82	13.48	14.02	13.94	17.43	14.14	16.57	16.69	29.08	13.95	11.63	12.87	18.91	24.94
Rps9	ENSMUSG00000006333	4146.41	12760	173.05	17.74	57.9	4822.97	44.56	392.32	509.49	520.79	419.53	345.24	117.78	228.68	96.93	83.29	249.11	224.63	238.96	276.92	256.69	256.11	156.09	257.46	201.41	198.96	222	193.21	179.05	157.46	92.28	360.89	134.5	188.98	8.48	147.18	151.36	149.8	157.67	145.53	143.11	68.65	132.29	212.9	186.6	173.3	165.34	132.4
Tfpt	ENSMUSG00000006335	33.08	96.21	4.32	1.23	2.09	10.1	3.04	11.77	6.94	20.82	16.76	15.96	11.92	3.14	11.05	1.96	6.34	5.78	8.04	5.91	3.77	5.38	8.03	5.87	6.13	6.07	6.03	7.04	6.84	6.38	11.24	4.6	2.81	4.78	0.23	3.13	3.91	2.61	2.87	3.15	3.15	2.07	7.16	6.4	5.28	8.49	6.22	5.81
Susd2	ENSMUSG00000006342	4.81	20.44	3.3	0.83	4.95	4.78	0.56	0.58	0.82	0.43	0.75	0.82	2.67	4.41	1.05	18.3	0.75	0.69	0.98	0.89	2.97	3.97	0.98	0.45	0.94	0.71	0.44	0.6	0.53	0.57	1.13	4.37	1.52	0.58	0.1	0.69	2.05	3.43	5.08	5.7	5.39	0.39	4.9	1.09	0.92	1.17	1.63	3.01
Ggt5	ENSMUSG00000006344	0.2	22.15	3.33	0.43	6.42	43.28	0.32	0.59	6.3	0.22	0.73	0.42	0.4	3.91	0.33	3.3	0.55	0.17	0.77	0.69	1.7	1.63	1.21	0.35	0.35	0.52	1.28	0.99	1.6	1.78	0.23	4.06	3.86	2.14	0.18	1.86	4.29	4.23	4.05	5.08	6.18	2.08	1.24	0.3	0.19	1	1.18	1.2
Ggt1	ENSMUSG00000006345	16.03	374.3	0.99	0.03	0.05	9.35	0.03	0.51	0.02	0.32	0.49	0.62	0.56	3	0.58	175.76	1.04	0.88	0.74	0.7	0.5	1.02	0.92	1.09	1.5	0.8	0.94	0.67	0.42	0.45	0.59	33.55	0.17	0.61	0.03	0.21	0.24	0.35	0.56	0.38	0.9	0.03	0.64	1.84	0.92	0.79	0.83	0.87
Crip2	ENSMUSG00000006356	78.22	679.5	4.4	0.84	11.22	305.68	3.43	18.51	194.84	7.38	15.36	22.71	2.78	12.31	9.52	6.21	4.38	3.17	3.67	2.78	7.62	6.54	26.09	8.3	8.89	9.96	14.03	18.22	17.92	19.22	8.49	14.18	100.27	57.62	5.86	48.27	53.81	61.48	79.39	73.6	85.81	92.89	11.18	10.26	8.49	10.09	14.56	13.02
Crip1	ENSMUSG00000006360	332.65	32637.4	111.31	1.09	3.64	479.7	2.26	4.46	163.58	8.74	7.47	7.67	3.02	314.52	3.4	448.67	9.75	10.73	18.14	36.09	75.29	74.68	6.73	10.56	10.59	9.54	6.6	6.93	5.26	5.8	4.36	898.31	135.71	99.17	2.1	82.12	81.27	73.22	96.28	115.21	126.31	22.15	6.04	15.71	12.12	14.92	8.13	5.47
Cbfa2t3	ENSMUSG00000006362	0.15	8.5	0.76	0.93	7.35	93.2	2.94	5.49	23.81	2.33	4.63	2.03	4.68	8.51	1.71	2.86	0.63	0.58	1.31	1.44	1.8	1.92	2.35	0.63	1.61	3.62	4.35	3.13	4.39	4.08	1.54	1.5	1.37	1.53	0.81	1.38	1.9	1.49	1.47	1.62	1.58	1.78	4.07	1.18	2.03	5.22	9.03	6.52
Fbln1	ENSMUSG00000006369	56.43	77.14	3.06	0.59	6.48	44.08	0.71	7.22	32.36	15.55	9.66	4.05	0.9	31.89	0.83	54.12	12.86	11.63	15.2	13.34	14.91	15.75	3.15	10.02	9.2	6.63	3.94	3.21	2.96	3.38	0.93	8.39	3.31	10.27	2.29	8.6	8.87	7.95	8.53	8.61	7.19	14.32	3.18	10.12	6.53	7.27	3.87	3.17
Pgrmc1	ENSMUSG00000006373	18.89	190.13	127.17	175.61	354.72	73.18	176.22	176.91	292.98	89.98	145.86	177.46	69.51	51.1	75.9	124.57	83.03	99.88	86.89	87.65	67.84	72.39	159.78	90.52	91	102.57	111.73	154.49	123.48	138.67	91.02	158.09	16.14	42.34	4.08	34.29	34.99	30.86	29.62	30.32	30.07	5.11	154.92	87.96	105.45	119.87	143.82	152.52
Gcat	ENSMUSG00000006378	40.33	81.6	0.82	0.49	6.06	8.57	0.22	1.18	59.81	2.34	1.19	1.05	1.16	3.2	0.63	10.55	5.34	4.67	4.9	5.09	3.52	5.86	1.12	5.02	3.85	2.71	2.09	1.54	1.21	1.22	0.55	2.98	0.36	2.76	0.71	1.22	0.95	1.17	0.66	1.17	1.22	0.83	1.37	3.69	2.58	2.01	0.97	1.22
Tek	ENSMUSG00000006386	1.02	4.49	3.01	4.3	2.8	13.08	1.69	2.8	50.86	3.19	3.36	2.82	2.66	1.06	2.87	0.36	2.01	1.92	2.18	1.73	4.44	2.83	1.4	1.89	2	1.34	1.26	1.88	1.54	2.15	2.66	4.12	5.3	11.27	1.64	11.9	14.25	9.53	11.38	8.65	8.26	5.17	1.47	1.84	2.11	1.91	1.89	2.36
Mpl	ENSMUSG00000006389	0.02	0.12	0.07	0.02	0.01	18.69	0.46	0.08	0.03	0.69	0.07	0.02	0.02	0.03	0.39	0.03	0.19	0.18	0.1	0.12	0.08	0.04	0.01	0.22	0.2	0.11	0.04	0.03	0.02	0.03	0.18	0.04	0.07	0.76	0.02	0.58	0.53	0.34	0.18	0.24	0.17	0.25	0.02	0.19	0.2	0.09	0.05	0.05
Elovl1	ENSMUSG00000006390	8.56	56.37	13.58	8.13	23.92	927.43	3.23	5.12	96.19	4.27	5.85	4.65	6.47	22.46	4.71	27.17	9.08	6.96	9.11	10.04	19.61	30.01	4.22	8.38	6.85	5.31	4.48	5.16	3.95	4.85	4.36	13.73	8.47	14.75	0.63	10.57	9.98	10.69	10.53	11.8	12.4	3.74	6.28	9.23	7.16	7.28	6.01	5.52
Med8	ENSMUSG00000006392	13.71	43.07	9.27	5.91	6.73	251.69	14.98	42.18	82.68	57.6	50.78	39.62	24.22	11.51	18.27	7.56	25.38	22.87	20.29	16.89	14.06	16.25	15.28	29.25	23.85	24.08	23.36	19.43	19.26	18.96	16.34	19.28	8.59	18.65	1.81	13.5	12.92	12.15	10.19	10.5	11.09	5.13	16.6	26.92	22.12	20.43	19.36	15.76
Hyi	ENSMUSG00000006395	4.17	58.47	6.69	0.49	8.75	247.98	0.03	1.71	74.61	2.03	2.38	2.07	2.26	5.3	0.9	7.95	1.06	0.9	2.53	3.14	2.53	3.56	3.9	1.02	1.01	1.64	1.77	1.98	2.37	2.32	1.09	1.87	1.83	2.03	0.13	1.34	2.23	2.25	2.15	2.39	2.11	0.38	4.95	1.54	1.24	2.47	2.52	2.43
Cdc20	ENSMUSG00000006398	550.45	48.56	0.9	3.63	2	466.71	2.16	17.5	3	43.93	21.02	5.46	0.6	9.58	0.28	7.8	10.35	7.06	6.3	5.51	4.21	4.41	0.66	11.61	9.07	7.54	6.49	3.45	3.21	2.6	0.34	1.49	1.32	6.27	0.09	3.9	3.96	4.37	3.76	4.18	4.8	0.23	0.99	8.75	5.43	3.91	1.52	0.85
Adamts4	ENSMUSG00000006403	1.12	1.9	0.22	0.37	0.62	1.56	4.5	0.96	5.02	0.86	0.98	0.91	4.97	1.18	2.46	0.44	1.35	0.56	2	2.46	1.29	2.75	0.46	1.13	0.72	0.96	0.78	0.36	0.89	0.82	1.48	0.53	0.38	0.3	0.09	0.15	0.28	0.37	0.3	0.61	0.55	0.11	0.53	1.26	0.48	1.02	0.53	0.35
Nectin4	ENSMUSG00000006411	0.8	36.02	0.05	0.05	0.06	2.09	0.48	0.54	0.37	0.26	0.5	0.72	2.26	0.76	0.53	0.18	0.93	0.57	2.05	4.72	2.2	10.04	0.4	0.25	0.26	0.28	0.08	0.06	0.16	0.23	0.42	5.93	0.03	0.22	0.02	0.04	0.09	0.06	0.02	0.19	0.16	0.03	1.13	0.4	0.18	0.4	0.39	0.57
Pfdn2	ENSMUSG00000006412	10.39	66.79	11.67	9.85	2.94	229.49	31.09	42	122.49	148.41	80.33	53.7	67.2	2.84	57.3	1.06	25.39	9.29	19.41	17.75	7.29	15.33	23.29	26.12	9.31	27.27	26.91	12.81	23.16	22	57.66	14.64	12.91	21.06	1.82	7.05	16.34	14.15	5.6	13.41	12.67	9.35	21.9	21.98	9.05	21.97	25.79	9.52
Rnf114	ENSMUSG00000006418	18.72	123.39	13.19	7.88	25.03	46.7	17.28	43.18	22.18	29.31	40.38	29.3	24.64	25.46	19.22	28.17	36.17	27.46	24.79	21.49	17.34	19.83	23.02	36.31	34.45	32.98	36.59	39.81	34.35	35.91	19.71	35.06	16.33	21.16	3.4	14.76	15.88	15.4	16.61	16.91	20.09	17.77	21.75	35.17	29.53	30.62	35.47	28.17
C330007P06Rik	ENSMUSG00000006423	2.44	16.48	7.43	12.24	8.18	34.58	18.93	8.91	86.46	17.98	15.29	9.79	16.4	10.1	11	3.24	11.87	15.1	12.46	11.92	10.51	10.23	6.71	11.37	11.51	11.14	9.42	8.31	8.28	9.58	12.13	16.23	3.29	8.27	2.07	7.69	7.6	6.25	6.52	5.98	6.58	3.16	7.16	9.49	11.75	10.32	7.96	8.1
Neurl1a	ENSMUSG00000006435	7.62	9.6	1.35	0.54	3.74	7.14	8.49	1.77	5.79	0.59	1.17	2.37	7.54	2.22	8.68	0.48	0.75	0.49	1.23	0.86	1.29	1.27	2.58	0.55	0.52	0.62	0.52	0.83	1.2	1.43	8.81	0.56	0.06	0.59	0.09	0.41	0.39	0.29	0.17	0.26	0.2	0.12	3.1	0.76	0.42	1.08	1.07	2.57
Srm	ENSMUSG00000006442	461.41	463.52	2.32	2.05	16.32	180.19	1.57	9.47	96.02	8.85	11.49	10.6	5.45	6.14	4.92	5.59	9.08	5.69	7.22	6.62	9.29	8.19	7.66	9.58	7.11	5.68	5.43	6.13	6.22	6.65	4.82	7.3	1.56	8.83	0.12	4.38	4.51	4.24	3.26	3.28	3.27	1.1	5.01	7.06	4.78	4.96	4.77	6.21
Epha2	ENSMUSG00000006445	215.1	10.01	1.14	0.38	3.36	23.41	0.03	0.66	2.17	1.03	0.68	0.28	0.2	2.27	0.11	6.43	1.1	0.45	1.38	1.22	1.19	2.87	0.15	1.44	0.7	0.8	0.47	0.25	0.43	0.49	0.2	0.9	0.53	2.34	0.05	1.2	2.25	1.61	0.72	1.39	1.38	0.54	0.19	1.54	0.34	1.14	0.63	0.31
Rbm14	ENSMUSG00000006456	53.23	47.73	2.92	3.58	34.66	53.48	5.83	23.89	8.97	20.17	19.54	14.45	7.29	23.08	4.78	21.97	23.67	16.68	18.16	13.41	10.2	11.98	8.18	24.25	22.88	21.58	15.77	12.95	14.21	15.12	5.31	10.38	3.61	14.71	1.02	8.99	10.46	7.97	6.75	7.77	9.03	2.78	6.53	21.62	14.24	16.25	11.33	9.91
Actn3	ENSMUSG00000006457	55	10.86	0.27	1.37	0.11	3.5	0.04	0.36	44.41	0.58	0.61	0.51	0.43	0.19	0.16	0.08	0.67	0.51	0.72	0.59	2.35	3.45	0.23	0.24	0.21	0.15	0.09	0.1	0.09	0.1	0.18	1.09	0.08	0.95	0.04	0.49	0.47	0.36	0.19	0.63	0.87	0.1	0.44	0.9	0.23	0.37	0.22	0.34
A530013C23Rik	ENSMUSG00000006462	0.03	1.51	0.91	0.01	0.27	0.44	0.01	0.01	0.29	0.01	0.01	0.01	0.04	0.01	0.04	0.02	0.01	0.01	0.07	0.04	0.06	0.12	0.1	0.01	0.01	0.01	0.01	0.01	0.01	0.04	0.02	0.26	0.04	0.02	0.03	0.01	0.03	0.01	0.04	0.01	0.03	0.16	0.15	0.01	0.01	0.01	0.01	0.01
Zdhhc24	ENSMUSG00000006463	1.71	8.68	2.6	3.71	12.28	183.84	5.11	5	60.35	2.99	4.42	4.38	3.66	4.89	3.62	3.34	2.64	1.63	2.66	2.19	2.13	3.06	2.77	2.81	2.96	3.84	4.13	2.74	4.86	5.55	3.22	4.29	1.2	2.52	0.23	1.58	2.09	1.82	1.61	1.82	2.13	0.54	4.27	4.06	2.93	4.61	4.76	3.7
Bbs1	ENSMUSG00000006464	0.83	5.54	0.95	1.04	2.33	0.98	5.85	7.7	0.55	4.8	6.73	7.14	5.58	0.97	6.73	0.35	2.27	1.22	2.12	1.6	1.27	1.56	2.44	3.35	3.11	3.09	3.38	2.84	3.48	3.35	7.41	1.71	0.39	0.98	0.26	0.48	0.89	0.79	0.65	0.82	0.8	0.55	2.72	3.14	2.04	3.24	3.19	3.13
Slc34a3	ENSMUSG00000006469	0.32	0.01	0.15	0.01	0	0.11	0.01	0	0.02	0.01	0.01	0.01	0.2	0.01	0.07	0.71	0.02	0.01	0.05	0.01	0.03	0.04	0.04	0.03	0.01	0.02	0.02	0.05	0.01	0.04	0.02	0	0.01	0.01	0.01	0.01	0.01	0.01	0.01	0.01	0.01	0	0.02	0.02	0.01	0.02	0.02	0.01
Ndor1	ENSMUSG00000006471	37.62	54.35	2.75	1.67	11.11	168.35	2.78	6.35	18.02	4.88	5.95	5.02	4.9	8.19	4.29	6.97	7.4	3.5	6.05	5.89	4.03	5.43	3.48	7.07	5.96	7.07	6.17	4.16	6.19	7.39	4.08	6.44	1.43	5.43	0.32	2.76	3.7	2.8	2.91	2.84	3.19	1.19	4.35	7.02	4.87	6.99	5.53	4.5
Nsmf	ENSMUSG00000006476	4.56	340.59	5.89	1.8	9.91	330.77	30.8	18.32	116.21	7.35	16.13	19.14	13.44	21.44	38.07	4.59	8.53	3.67	12.49	9.72	6.46	11.3	32.85	8.1	8.73	13.24	15.76	13.42	24.92	25.71	31.46	20.4	3.92	6.6	0.52	3.86	7.42	6	5.29	7.67	7.46	1.96	19.45	9.87	4.67	13.53	16.1	14.05
Prl7a1	ENSMUSG00000006488	0.05	0.01	0.01	0.01	0.01	0.01	0.01	0.12	0.01	0.01	0.01	0.01	0.03	0.01	0.01	0.01	0.04	0.01	0.01	0.01	0.01	0.01	0.01	0.04	0.07	0.01	0.01	0.01	0.01	0.01	1.1	0.01	0.01	0.01	0.01	0.01	0.01	0.01	0.01	0.01	0.01	0.01	0.01	0.12	0.15	0.01	0.01	0.01
Prl8a9	ENSMUSG00000006490	0.03	0.01	0.01	0.01	0	0.01	0.01	0.1	0.01	0.1	0	0.01	0.03	0	0	0	0.01	0.01	0.01	0.01	0.01	0.01	0.04	0.01	0.01	0.01	0.01	0.01	0.01	0.01	0.97	0	0.01	0.01	0.01	0.01	0.05	0.01	0.01	0.01	0.01	0	0.01	0.01	0.01	0.01	0.01	0.01
Pdk1	ENSMUSG00000006494	9.56	25.77	10.88	8.19	50.79	51.16	15.35	7.34	174.51	14.48	10.46	13	5.7	15.44	12.3	11.45	15.69	11.98	13.45	13.73	16.27	15.09	5.29	16.27	11.56	8.29	5.24	6.16	6.5	7.57	10.08	18.94	16.66	29.56	9.15	27.35	31.83	24.18	35.38	26.65	33.03	13.38	5.59	13.15	7.61	8.79	4.55	6.62
Ptbp1	ENSMUSG00000006498	186.86	255.56	28.93	24.69	96.04	226.91	6.16	66.82	43.86	107.57	85.84	29.77	19.01	116.91	12.41	76.54	136.64	73.38	116.54	115.27	68.52	97.73	18.18	125.38	86.3	71.67	51.14	32.51	36.38	33.69	14.72	94.01	12.04	72.65	2.27	32.6	45.52	41.08	21.45	40.31	43.46	9.64	20.16	101.85	41.11	65.07	26.93	18.53
Mvd	ENSMUSG00000006517	126.27	286.06	0.65	0.18	4.47	46.13	0.18	3.95	29.73	2.66	3.44	6.01	2.27	4.64	1.64	2.12	3.27	2.2	2.61	2.08	1.7	1.83	4.19	3.17	2.71	2.37	2.34	2.77	2.96	3.27	1.34	2.33	0.61	2.52	0.18	1.48	1.34	1.16	0.89	0.93	0.92	0.3	3.26	3.65	2.42	2.71	2.65	3.84
Cyba	ENSMUSG00000006519	419.93	1383.61	13.7	0.23	11.76	552.34	0.23	2	16.88	2.95	2.83	1.44	0.94	31.5	1.06	24.87	4.34	4.02	6.17	7.61	11.1	12.1	2.82	5.15	3.58	2.77	2.18	2.59	2.22	1.97	1.09	6.14	10.17	14.22	0.23	10.74	12.36	12.57	12.86	13.09	12.89	3.78	3.18	5.26	3.22	4.22	3.1	2.72
Itih3	ENSMUSG00000006522	0.1	3.27	8.6	0.02	0.03	10.26	5.03	0.15	0.69	0.4	0.13	0.37	8.74	0.09	2.95	0.07	0.05	0.07	0.09	0.61	0.08	0.02	0.84	0.06	0.03	0.03	0.07	0.1	0.11	0.12	2.35	0.18	0.13	0.67	0.02	0.33	0.42	0.76	0.4	0.6	0.3	0.03	2.21	0.1	0.03	0.14	0.27	0.64
Stimate	ENSMUSG00000006526	11.61	58.42	2.75	2.92	7.76	35.06	4.04	7.11	65.68	7.85	7.25	7.67	7.79	9.38	6.7	3.77	7.26	7.19	9.64	6.49	6.24	6.51	2.7	5.53	5.52	5.61	3.49	3.84	4.26	4.93	5.71	8.76	2.1	5.28	0.63	3.57	4.77	3.46	3.47	3.23	3.36	2.1	3.28	5.78	4.09	6.53	5.22	5.2
Sfmbt1	ENSMUSG00000006527	1.44	9.37	2.26	3.92	1.89	4.25	9.56	15.49	2.35	21.84	18.84	12.97	13.81	1.76	8.44	0.76	6.1	5.92	5.84	4.96	4.57	4.72	3.84	7.97	8.98	8.76	8.27	6.8	7.37	7.09	10.46	8.08	2.18	4.09	0.89	3.75	3.89	3.06	3.48	3.04	3.12	2.11	4.52	6.43	6.06	5.9	6.02	6.38
Itih1	ENSMUSG00000006529	0.03	0.02	2.48	0.02	0.06	0.79	0.02	0.01	0.19	0.28	0	0	0	0.01	0	0.01	0.01	0.02	0.02	0.19	0.01	0.01	0.01	0.01	0.01	0.01	0.04	0.01	0.03	0.01	0	0.08	0.01	0.7	0.02	0.04	0.04	0.31	0.02	0.09	0.06	0.01	0.01	0.01	0.01	0.01	0.01	0.01
Ihh	ENSMUSG00000006538	0.43	18.5	0.08	0.03	0.03	0.55	0.03	0.06	0.26	0.11	0.24	0.06	0.04	24.42	0.03	22.28	0.04	0.08	0.2	0.4	1.01	0.79	0.08	0.04	0.11	0.06	0.11	0.08	0.08	0.08	0.02	0.86	0.03	0.22	0.03	0.08	0.06	0.09	0.05	0.06	0.08	0.01	0.1	0.06	0.12	0.25	0.09	0.17
Prkag3	ENSMUSG00000006542	0.05	1.6	0.11	0.11	0.07	0.7	0.05	0.02	0.99	0.08	0.13	0.06	0.08	0.07	0.02	0.07	0.05	0.02	0.27	0.15	2.63	3.24	0.01	0.07	0.1	0.01	0.01	0.01	0.01	0.01	0.12	0.77	1.06	2.37	0.15	2.56	3.35	2.83	2.63	2.14	2.6	0.32	0.02	0.04	0.05	0.15	0.1	0.01
Cryba2	ENSMUSG00000006546	0.02	1.9	0.47	0.02	0.24	0.04	0.02	0.21	0.04	0.08	0.21	0.08	0.54	0.52	0.18	0.42	0.02	0.84	3.87	0.04	0.03	0.38	0.02	0	0	0.02	0.02	0.04	0.02	0	0.07	0.23	0	0	0.02	0	0.03	0	0	0.03	0	0.02	0.53	0.02	0.28	0.68	1.22	0.64
Atp7b	ENSMUSG00000006567	2.6	0.47	0.15	0.03	0.04	4.37	0.2	0.76	0.04	1.16	0.77	0.93	0.65	0.15	0.32	2.62	0.54	0.28	0.32	0.19	0.19	0.15	0.28	0.68	0.62	0.64	0.35	0.32	0.4	0.49	0.35	0.05	0.04	0.97	0.03	0.77	0.69	0.41	0.24	0.37	0.31	0.05	0.66	0.65	0.37	0.46	0.43	0.5
Defb2	ENSMUSG00000006570	0.01	120.6	0.01	0.01	0.01	0.02	0.01	0.01	0.02	0.01	0.01	0.06	0.01	0.01	0.01	0.01	0.01	0.01	0.01	0.11	0.01	0.01	0.01	0.01	0.01	0.01	0.01	0.01	0.01	0.01	0.01	78.53	0.01	0.01	0.01	0.01	0.01	0.01	0.01	0.01	0.01	0.01	0.09	0.09	0.3	0.14	0.09	0.4
Slc4a1	ENSMUSG00000006574	0.3	0.36	0.57	0.06	0.02	2463.12	0.06	1.08	0.83	25.31	1.26	0.14	0.37	0.08	0.02	0.02	1.29	0.99	1.02	0.42	0.24	0.2	0.02	1.83	1.35	0.93	0.19	0.08	0.09	0.1	0.2	0.2	0.08	4.4	0.06	3.8	4.52	2.05	0.33	1.04	0.59	0.93	0.02	1.48	0.92	1.26	0.19	0.09
Rundc3a	ENSMUSG00000006575	11.96	7.82	4.85	1.18	10.23	12.84	32.04	39.39	3.75	25.12	39.62	35.07	48.22	2.52	46.06	0.74	1.39	1.36	2.26	0.5	0.89	0.94	15.34	1.53	4.1	13.39	11.8	15.25	18.66	18.02	44.91	0.14	0.1	0.16	0.05	0.15	0.22	0.17	0.12	0.19	0.13	0.02	15.14	4.87	4.99	16.19	17.11	12.73
Slc4a3	ENSMUSG00000006576	16.49	72.02	5.61	3.1	69.51	6.23	4.68	9.3	3.25	8.49	9.73	10.7	12.45	2.02	12.69	1.2	3.17	1.26	6.16	5.44	2.66	4.32	11.95	2.72	2.54	4.74	4.22	2.82	6.43	8.14	11.56	4.7	8	4.69	2.46	2.25	6.23	4.52	3.86	5.74	6.37	16.87	17.02	3.01	1.36	6.84	8.99	8.05
Cdt1	ENSMUSG00000006585	134.46	9.55	1.46	0.49	4.64	142.5	0.43	4.93	0.72	13.54	6.03	1.97	1.11	7.17	0.36	13.06	8.35	3.28	4.61	3.79	3.57	3.77	0.74	8.8	6.28	5.08	3.49	1.55	1.77	1.5	0.26	0.93	1.05	5.45	0.16	3.09	4.31	3.6	2.76	3	3.21	0.26	1.29	6.75	2.07	2.57	1.12	0.76
Runx1t1	ENSMUSG00000006586	2.53	3.98	0.71	1.7	2.84	1.44	30.94	53.37	0.17	19.11	34.89	30.29	10.61	4.28	5.99	3.8	5.38	6.55	7.77	9.12	3.91	6.33	12.02	2.13	5.46	7.95	10.32	9.36	14.1	15	6.92	2.45	0.9	4.4	2.19	4.49	3.76	2.66	2.64	2.18	1.86	1.44	9.82	4.05	8.27	13.46	26.23	22.48
Snai3	ENSMUSG00000006587	2.35	1.54	0.07	0.02	0.03	3.35	0.02	0	0.28	0.02	0.03	0.02	0.01	0.36	0.11	0.58	0.32	0.12	0.3	0.57	1.74	0.66	0.04	0.11	0.11	0.04	0.03	0.02	0.01	0.01	0.04	0.34	0.52	2.31	0.02	1.63	1.12	1.38	1.25	1.15	1.58	0.67	0.01	0.06	0.01	0.03	0.01	0.01
Aprt	ENSMUSG00000006589	2025.91	639.87	19.35	0.29	26.22	44.06	0.29	14.49	7.28	21.62	16.36	14.79	5.06	39.31	4.59	115.11	18.68	15.08	18.44	18.45	17.84	17.72	14.92	19.7	14.71	11.26	12.26	14.3	11.51	11.9	4.95	4.73	6.45	20.94	0.29	14.14	13.58	15.23	14.23	11.34	10.87	2.95	10.79	15.29	10.63	10.58	9.1	10.94
Gtf2h1	ENSMUSG00000006599	12.59	18.22	13.58	13.41	13.69	11.72	24.71	46.66	7.61	63.5	56.84	51.98	44.04	13.25	31.89	6.69	23.62	26.29	24.26	22.38	23.63	21.36	19.27	25.28	24.38	24.93	22.54	25.73	23.29	25.74	31.83	16.35	9.99	20.26	3.75	15.68	15.06	13.1	12.59	13.26	15.05	5.79	17.65	21.99	22.36	22.38	19.99	17.87
Hfe	ENSMUSG00000006611	0.09	11.54	10.83	4.73	8.41	88.68	0.84	0.7	305.48	0.57	0.82	0.51	1.67	2.68	0.89	1.56	0.77	1.51	1.35	2.01	3.69	4.43	2.37	0.56	0.79	0.89	0.99	1.69	1.21	1.16	0.92	10.24	7.23	3.04	0.95	3.31	4.94	4.37	5.44	4.85	5.51	3.5	3.24	1.38	1.48	1.86	2.05	2.26
Abhd1	ENSMUSG00000006638	13.09	29.71	1.86	0.58	4.9	14.68	0.04	0.52	1.84	0.43	0.6	0.52	1.31	4.79	0.88	9.47	0.83	0.86	1.57	1.36	1.53	1.24	0.88	1.01	1.05	1.3	1.18	1.91	1.91	1.85	0.88	3.08	0.83	0.95	0.04	0.94	0.89	0.99	0.93	1.01	0.92	1.73	1.95	1.25	1.01	1.52	1.39	1.29
Slc5a6	ENSMUSG00000006641	20.19	29.87	2.14	1.4	16.08	10.09	4.27	5.98	15.86	2.01	5.02	5.99	5.4	11.54	3.1	6.91	4.12	2.24	4.45	3.72	5.69	4.03	7.49	4.44	3.82	4.27	4.16	4.88	5.45	6.34	3.05	4.72	1.79	3.95	0.48	2.1	2.88	2.51	2.38	2.77	3.44	2.09	11.47	3.33	2.26	5.05	6.98	8.04
Tcf23	ENSMUSG00000006642	0.02	1.35	0.67	0.06	0.25	0.07	0.02	0	0.2	0	0	0	0.06	0.21	0.05	0.39	0.02	0.01	0.01	0.05	0.12	0.06	0.03	0.03	0.01	0.01	0.02	0.01	0.02	0.02	0.04	0.85	0.18	0.16	0.04	0.1	0.22	0.12	0.12	0.12	0.17	0.07	0.06	0.01	0.01	0.03	0.04	0.04
Nphs1	ENSMUSG00000006649	8.42	0.01	0.02	0.01	0	0.29	0.12	0.8	0.06	1.84	0.71	0.15	0.19	0.19	0.44	0.45	0.3	0.08	0.08	0.03	0.05	0.04	0.01	0.01	0.1	0.11	0.03	0.03	0.05	0.01	0.35	0.01	0.01	0.3	0.01	0.09	0.09	0.03	0.01	0.03	0.04	0.01	0.38	1.32	1.69	2.24	0.73	0.25
Aplp1	ENSMUSG00000006651	33.37	9.46	8.82	6.06	13.74	3.53	216.52	134.97	1	26.28	104.86	149.87	157.97	13.49	169.13	27.61	3.2	3.98	7.36	5.12	5.25	5.69	93.93	3.22	10.43	23.64	33.53	56.29	60.99	65.9	138.84	0.67	0.43	5.03	0.29	3.42	4.45	2.86	1.79	1.93	1.29	0.55	69.42	12.93	15.13	36.88	61.28	73.45
Qrich1	ENSMUSG00000006673	60.1	98.86	27.1	20.41	83.18	25.61	44.66	86.02	15.76	73.3	68.63	69.17	48.17	49.46	36.03	32.34	65.14	59.19	60.44	43.27	42.92	42.7	46.62	62.84	64.45	66.12	53.06	59.11	56.69	61.67	36.31	50.81	19.11	47.62	6.03	36.32	42.5	30.12	31.59	30.54	30.93	17.89	38.75	60.45	53.54	63.27	51.06	46.23
P4htm	ENSMUSG00000006675	17.4	30.67	1.64	0.21	2.26	2.7	5.11	3.39	3.42	1.48	3.5	3.97	9.41	1.13	8.02	0.58	0.78	0.72	1.19	1.14	0.78	1.17	4.18	1.34	1.27	1.86	1.91	1.8	2.29	2.49	7.5	1.18	1.7	1.86	0.16	1.43	2.13	2.06	1.87	2.13	2.24	1.41	4.24	1.04	0.73	2.07	3.03	3.28
Usp19	ENSMUSG00000006676	106.03	391.86	28.84	15.05	98.42	26.09	19.61	63.46	9.06	53.69	62.75	43.23	52.85	47.92	36.12	25.53	54.35	30.74	60.46	42.29	33.14	41.87	22.83	48.12	50.1	60.85	45.5	34.46	56	54.18	35.38	50.24	20.17	49.6	4.99	28.55	48.03	31.04	31.78	35.96	36.6	22.27	31.58	52.08	31.49	64.64	43.32	39.16
Pola1	ENSMUSG00000006678	5.64	2.44	0.98	1.95	0.27	24.94	1.77	8.64	1.53	30.39	11.77	7.53	4.73	0.58	2.18	0.41	5.45	3.82	4.26	3.4	2.86	2.92	0.44	5.79	4.75	4.51	3.01	1.61	2.03	2.13	3.57	2.32	0.5	3	0.53	2.32	2.64	1.9	1.72	1.9	2.07	0.67	0.53	3.5	3.41	2.52	1.07	0.85
Cdc42	ENSMUSG00000006699	17.4	131.64	87.35	170.3	29.57	322.41	277.6	415.96	601.75	321.59	447.89	622.33	305.77	43.26	251.56	18.4	104.06	125.79	117.27	116.09	125.22	115.84	225.59	104.21	106.05	103.84	120.54	170.18	145.84	167.22	263.23	132.02	64.53	100.06	22.02	89.06	93.88	88.37	87.45	84.79	88.51	52.9	185.14	105.58	111.4	118.57	146.79	178.44
Pknox1	ENSMUSG00000006705	6.2	27.56	2.15	1.78	4.01	25.26	2	10.96	5.52	8.84	11.21	8.78	6.22	5.75	3.64	2.07	4.84	4.66	5.39	4.66	5.78	5.11	3.55	3.9	5.67	6.12	5.95	7.21	6.3	6.73	5.68	8.38	1.5	4.37	0.58	3.52	3.9	2.87	3.52	3.32	3.6	1.76	5.08	4.52	5.59	7.71	8.73	9.17
D130043K22Rik	ENSMUSG00000006711	0.06	0.09	0.27	0.04	0.11	0.33	2.24	0.84	0.27	0.29	0.75	2.11	1.3	0.13	3.38	0.78	0.07	0.08	0.2	0.16	0.4	0.33	1.35	0.1	0.19	0.4	0.37	0.62	0.93	1.43	2.36	0.04	0.01	0.05	0.01	0.01	0.05	0.04	0.03	0.05	0.02	0.03	1.88	0.21	0.31	0.62	1.04	1.98
Gmnn	ENSMUSG00000006715	27.39	9.88	16.25	5.59	1.65	28.94	10.04	50.4	8.23	351.21	89.58	29.68	19.87	11.12	10.97	4.62	42.93	35.49	26.54	24.8	18.68	16.18	3.44	51.03	38.12	30.68	25.9	13.37	10.9	8.41	13.46	5.13	16.7	31.65	12.36	25.85	26.41	25.53	24.65	22.91	26.53	25.19	5.67	37.86	26.39	16.84	6.58	4.91
Acot13	ENSMUSG00000006717	1.29	24.75	17.26	4.73	12.41	857.16	27.24	6.58	7674.66	6.84	6.88	11.24	22.35	9.36	19.36	11.99	8.18	8.88	8.67	9.02	9.21	9.64	10.53	8.49	7.79	7.71	8.79	9.32	8.07	7.52	17.77	11.18	76.88	19.98	15.01	23.65	25.24	29.32	39.96	35.44	44.57	40.54	9.71	8.02	6.36	6.04	6.1	7.42
Zfp184	ENSMUSG00000006720	1.12	2.27	0.33	0.47	0.38	7.22	2.5	14.03	0.41	16.87	14.5	12.21	0.78	0.13	1.4	0.36	2.29	2.51	2.13	1.5	0.74	0.75	1.57	2.46	2.4	2.4	2.57	2.97	2.26	2.4	1.47	1.03	0.2	0.78	0.06	0.6	0.73	0.52	0.58	0.41	0.35	0.21	0.83	2.12	2.2	1.82	1.69	1.48
Cyp27b1	ENSMUSG00000006724	0.15	0.28	0.15	0.02	0.09	1.7	0.05	0.18	0.04	0.08	0.16	0.2	0.05	0.1	0.11	0.11	0.09	0.03	0.06	0.06	0.13	0.16	0.07	0.09	0.08	0.12	0.03	0.04	0.09	0.14	0.12	0.05	0.04	0.04	0.02	0.07	0.06	0.1	0.03	0.07	0.07	0.03	0.02	0.12	0.09	0.09	0.15	0.07
Cdk4	ENSMUSG00000006728	625.86	815.23	28.45	22.2	50.76	286.4	25.81	415.07	74.1	808.25	505.28	232.65	44.91	51.98	34.84	35.99	204.95	189.56	148.42	125.01	93.92	88.28	49.32	208.63	190.23	162.47	162.32	149.36	118.12	107.2	39.97	79.69	23.4	119.21	6.13	84.55	72.84	67.77	57.92	51.95	56.13	26.29	36.14	181.79	153.2	115.98	79.16	49.09
B4galnt1	ENSMUSG00000006731	8.39	429.27	3.15	0.33	2.56	18.06	1.84	7.75	0.31	1.13	6.03	8.9	8.58	16.44	10.9	61.05	1.17	1.63	1.87	2.73	3.39	4.08	34.72	1.63	2.79	5	6.02	14.99	13.2	17	10.18	11.02	0.39	1.1	0.08	0.64	0.89	0.57	0.57	1.54	1.96	0.51	23.61	2.97	3.63	8.56	15.33	28.21
Mettl1	ENSMUSG00000006732	6.47	32.53	2.59	1.5	6.22	100.53	2.58	4.19	36.42	9.08	5.59	4.13	2.15	5.23	2.23	2.93	6.99	4.52	5.94	6.07	5.58	6.38	2.17	7.44	4.69	3.78	3.38	2.52	2.46	2.48	2.1	7.46	2.1	5.85	0.28	4.02	4.16	4.29	3.91	3.38	3.3	1.8	2.75	5.11	3.39	3.73	2.48	2.27
Tspan31	ENSMUSG00000006736	28.02	78.39	26.29	16.73	23.92	27.01	21.72	30.4	88.3	30.35	29.25	23.69	22.3	18.69	18.44	16.7	32.79	16.09	31.75	30.96	9.62	33.08	19.21	36.95	28.11	27.99	26.48	7.68	22.72	22.71	18.83	37.76	14.38	29.45	2.51	19.85	24.15	21.51	19.28	21.97	22	14.58	21.8	34.85	21.39	27.15	23.72	13.19
Kif5b	ENSMUSG00000006740	13.62	23.87	30.38	88.02	31.9	69.16	126.77	72.43	52.28	123.27	80.02	78.55	139.88	19.29	105.16	8.58	35.39	34.04	34.89	33.46	31.48	34.82	30.56	33.1	36.4	37.5	38.85	32.55	38.02	40.87	85.53	32.96	27.47	42.17	12.95	37.72	38.74	32.57	35.79	33.97	34.69	15.25	32.57	30.29	38.14	35.91	35.34	33.89
Saal1	ENSMUSG00000006763	6.17	8.71	2.4	1.61	3.07	82.5	3.39	8.2	6.6	15.11	9.17	7.67	5.9	3.53	2.72	1.49	6.97	6.92	6.09	5.12	4.3	4.09	2.19	7.69	7.02	5.71	4.59	3.91	3.36	3.48	3.07	3.57	1.03	3.71	0.33	2.54	2.54	2.29	2.29	2.15	2.3	0.81	2.14	6.29	5.85	4.22	2.54	2.66
Tph2	ENSMUSG00000006764	0.05	0.05	0.05	0.02	0.01	0.02	14.7	1.7	0.04	0.39	1.39	2.3	3.94	0.01	0.8	0.01	0.05	0.31	0.12	0.07	0.03	0.05	0.42	0.01	0.03	0.04	0.04	0.07	0.1	0.12	0.4	0.17	0.03	0.01	0.01	0.01	0.01	0.01	0.01	0.02	0.02	0.01	7.06	0.05	0.43	1.46	2.43	3.75
Krt23	ENSMUSG00000006777	0.04	43.86	0.78	0.01	0.03	0.08	0.09	0.02	0.27	0.04	0.08	0.03	0.02	1.44	0	4.28	0.1	0.12	0.56	2.41	3.62	14.83	0.15	0.05	0.03	0.28	0.02	0.02	0.02	0.04	0.02	7.27	0.04	0.1	0.01	0.16	0.15	0.2	0.08	0.13	0.21	0.08	0.16	0.05	0.02	0.05	0.05	0.07
Cnp	ENSMUSG00000006782	6.72	53.72	16.91	4.94	14.97	25.26	87.32	7.29	3.77	4.79	6.58	12.75	170.17	12.96	104.57	6.59	7.77	6.55	12.07	8.98	11.1	10.43	17.11	5.55	6.08	7.02	6.77	7.98	8.29	8.79	52.45	9.27	3.62	6.08	0.29	5.1	7.09	6.1	6.2	7.38	9.2	2.05	44.73	8.21	5.04	9.42	11.56	16
Ttc25	ENSMUSG00000006784	1.26	13.29	0.85	0.26	2.25	0.1	0.96	2.2	2.79	1.83	2.19	1.54	0.9	0.7	1.54	0.11	1.11	0.72	0.9	0.48	1.27	3.36	1.08	1.06	1.09	1.66	1.26	1.53	1.14	1.11	1.37	2.64	0.25	0.49	0.02	0.46	0.38	0.28	0.38	0.47	0.63	0.21	1.36	2.27	1.66	2.07	1.69	1.64
Sulf2	ENSMUSG00000006800	60.22	194.71	8.91	4.02	20.18	23.69	9.43	41.4	62.89	48.42	42.71	27.9	10.17	11.45	15.13	18.03	26.45	34.5	48.93	25.92	32.43	26.08	12.46	15.62	20.29	15.24	5.75	8.24	6.5	6.98	11.86	38.52	11.25	21.04	1.65	22.56	28.77	18.39	22.95	19.34	14.53	10.4	15.18	18.37	21.32	38.03	20.32	25.5
Sod2	ENSMUSG00000006818	11.74	51.88	33.06	28.3	105.56	12.45	100.81	25.05	179.3	14.75	22.3	31.81	46.87	42.63	33.5	32.68	22.42	19.84	20.23	17.93	20.73	19.27	38.93	26.87	26.35	27.64	29.22	31.24	30.91	34.96	35.12	42.07	140.6	47.1	49.49	50.42	62.13	59.83	87.21	77.54	95.63	76.9	44.87	24.52	25.72	29.47	34.39	42.47
Tmco6	ENSMUSG00000006850	18.49	36.92	1.53	0.18	2.94	98.23	1.61	2.99	5.67	2.33	2.56	2.35	1.75	3.15	1.25	2.17	2.66	1.86	2.17	1.84	1.63	1.89	1.56	2.58	2.3	2.3	2.32	2.41	2.46	2.49	1.08	2.12	0.54	1.57	0.04	1.31	1.4	1.09	1.11	1.12	0.97	0.45	1.3	2.66	1.84	1.98	1.94	1.59
Stambp	ENSMUSG00000006906	0.15	15.32	7.95	8.33	3.83	13.53	16.29	27.25	12.27	11.17	25.76	33.47	22.31	8.33	15.57	3.93	4.71	6.43	6.51	6.77	7.98	9.18	22.03	4.09	5.88	8.39	11.82	18.99	15.62	17.97	15.21	13.78	6.88	7.15	1.74	7.58	7.44	6.83	8.17	6.8	7.53	4.89	18.8	6.16	8.34	9.94	15.37	18.62
Ezh1	ENSMUSG00000006920	4.5	43.13	6.74	5.19	9.67	29.75	13.7	11.72	11.47	6.98	13.01	15.97	22.66	15.89	14.24	8.33	9.69	7.55	11.31	11.59	9.9	11.59	14.63	7.12	7.67	8.07	8.98	13.56	14.13	18.1	12.51	17.72	7.91	9.14	1.85	7.01	10.52	7.7	9.82	9.71	10.78	6.71	14.6	8.97	6.82	12.07	13.89	21.38
Hap1	ENSMUSG00000006930	10.56	50.87	8.05	1.62	7.05	36.63	7.88	37.74	0.4	16.93	35.63	50.62	15.74	1.2	9.62	0.76	2.11	0.79	1.77	0.92	0.53	1.24	27.92	7.13	5.98	15.56	14.2	10.27	16.38	17.57	30.37	5.87	0.27	1.02	0.13	0.42	1.7	1.23	0.53	0.96	0.83	0.13	55.07	5.17	1.58	8.07	13.63	17.17
P3h4	ENSMUSG00000006931	19.97	43.93	4.39	4.21	17.51	21.39	3.39	3.12	31.59	3.92	4.46	3.02	2.29	4.97	1.47	2.3	3.39	3.09	5.15	4.86	8.85	8.4	1.87	1.95	1.7	1.67	1.13	1.52	1.35	1.36	1.42	6.12	3.64	7.49	0.98	5.96	7.05	5.89	5.14	5.37	4.92	2.69	2.09	2.63	1.8	3.33	1.79	1.84
Ctnnb1	ENSMUSG00000006932	100.39	250.82	67.64	103.57	184.15	77.04	138.71	246.86	75.17	410.88	343.89	191.67	136	173.87	84.41	114.87	174.6	238.28	233.33	203.63	193.41	171.55	115.65	191.45	235.52	227.52	192.28	234.51	189.41	188.2	134.86	158.88	54.5	119.63	28.91	111.57	117.27	91.9	115.31	93.95	98.8	70.5	85.73	159.12	193.24	196.1	125.29	120.01
Eif1b	ENSMUSG00000006941	3.6	36.43	10.75	9.26	44.19	674.47	62.84	62.45	455.86	40.82	60.33	80.07	45.66	12.8	33.99	18.46	19.79	21.24	21.72	17.08	14.26	13.47	54.2	25.75	29.89	38.73	43.48	44	46.82	44.98	35.08	9.45	11.48	13.06	4.53	12.79	14.01	11.94	12.18	11.62	12.31	7.38	30.52	21.84	22.23	25.89	30.48	28.94
Klk4	ENSMUSG00000006948	0.02	0.02	0	0.02	0.01	0.02	0.02	0.37	0.02	0.05	0.27	0.23	0.01	0.02	0.01	0.01	0.02	0.05	0.07	0.07	0.02	0.05	0.35	0.02	0	0.01	0.03	0.23	0.12	0.12	0.01	0.02	0.01	0.03	0.02	0	0.03	0	0.01	0.03	0.04	0.01	0.81	0.06	0.03	0.14	0.35	1.02
Chrd	ENSMUSG00000006958	2.39	18.41	1.19	0.49	2.98	2.93	1.82	1.5	3.14	0.69	1.58	1.35	2.56	0.85	2.78	0.24	0.26	0.28	0.93	0.68	1.93	1.75	0.57	0.17	0.37	0.46	0.4	0.62	0.63	0.74	1.45	1.16	0.08	0.11	0.04	0.06	0.11	0.12	0.13	0.31	0.31	0.11	1.03	0.45	0.43	1	1.06	1.08
Psmd2	ENSMUSG00000006998	104.63	187.24	24.53	26.91	27.56	131	50.93	118.22	73.19	136.94	126.99	124.99	88.71	32.09	60.77	17.31	86.93	73.75	66.55	50.11	48.03	46.75	53.72	92.85	77	76.36	70.45	64.41	66.52	70.76	57.84	60.9	29.67	63.27	8.15	42.79	46.25	38.62	36.16	36.19	39.5	38.4	53.48	79.4	67.17	67.03	62.51	58.67
Syngr3	ENSMUSG00000007021	6.12	0.18	2.5	0.46	1.19	2.34	93.79	22.99	0.39	1.64	16.45	41.77	27.7	1.29	30.78	0.57	0.66	0.54	0.87	0.39	0.69	0.22	25.69	0.99	1.36	2.8	5.99	11.28	12.81	15.64	29.3	0.05	0.03	0.09	0.04	0.05	0.08	0.06	0.05	0.16	0.06	0.09	26.66	1.09	0.96	2.82	10.33	17.63
Vars	ENSMUSG00000007029	770.07	519.73	10.57	18.36	78.33	43.1	10.86	34.98	2.18	45.4	33.94	26.04	18.49	74.48	9.49	54.58	74.21	25.92	53.89	34.28	28.25	37.59	14.67	83.2	56.82	54.99	33.96	17.11	29.8	29.5	10.52	48.74	6.66	49.19	0.2	17.86	28.22	20.82	13.86	23.33	24.68	6.46	14.39	64.66	21.63	37.24	19.8	17.34
Vwa7	ENSMUSG00000007030	0.18	2.12	0.19	0.08	0.28	1.95	0.03	0.1	0.08	0.12	0.1	0.08	3.73	0.15	0.04	0.35	0.17	0.1	0.19	0.27	0.11	0.38	0.06	0.17	0.17	0.18	0.16	0.08	0.17	0.11	0.06	0.2	0.39	0.25	0.21	0.17	0.28	0.38	0.26	0.23	0.25	0.79	0.13	0.14	0.16	0.13	0.14	0.12
Hspa1l	ENSMUSG00000007033	0.16	15.51	0.04	0.03	0.12	0.1	0.06	0.19	1.03	0.2	0.23	0.52	0.39	0.45	0.26	0.16	0.29	0.4	0.24	0.19	0.25	0.18	0.12	0.29	0.44	0.32	0.29	0.36	0.38	0.42	0.25	2.35	0.4	0.43	0.37	0.65	0.75	0.53	0.59	0.6	0.91	1.81	0.2	0.2	0.24	0.34	0.25	0.48
Slc44a4	ENSMUSG00000007034	1.69	37.85	0.83	0.02	0.07	0.94	0.01	0.01	0.05	0.02	0.01	0.01	0	59.27	0.04	12	0.3	0.1	0.16	0.44	0.29	0.5	0.05	0.09	0.05	0.03	0.01	0.04	0.04	0.08	0.03	6.47	0.14	0.24	0.01	0.1	0.06	0.08	0.03	0.05	0.38	0.05	0.2	0.19	0.17	0.13	0.1	0.11
Msh5	ENSMUSG00000007035	0.97	5.23	0.58	0.03	0.51	51.36	0.33	1.39	0.07	2.5	1.42	0.74	1.03	1.47	0.12	1.17	0.96	0.64	0.9	0.74	0.64	0.99	0.28	1.09	1.49	1.23	1.19	0.56	0.69	0.75	0.29	1.29	0.32	1.07	0.1	0.91	0.94	0.89	0.66	0.75	0.8	0.16	0.61	1.17	0.71	0.67	0.69	0.43
Abhd16a	ENSMUSG00000007036	51.93	633.27	31.43	6.04	78.84	28.22	36.4	27.63	12.44	11.97	25.66	27	72.05	68.2	24.44	52.89	22.41	13.19	31.28	30.4	29.69	36.64	35.74	19.79	18.73	23.79	28.16	27.31	35.1	37.77	23.38	53.81	24.87	25.53	3.13	16.21	22.52	24.37	21.93	26.63	29.79	13.07	45.19	22.88	13.74	28.83	32.67	31.25
Neu1	ENSMUSG00000007038	10.46	101.85	4.55	0.9	6.84	242.03	3.89	3.12	50.99	1.79	2.79	3.34	5.27	27.99	3.58	5.98	3.11	2.02	3.71	3.34	2.69	3.88	6.42	3.51	2.32	3.06	3.43	3.43	5.45	6.45	3.54	14.26	3.25	4.41	0.28	2.61	3.87	3.35	2.43	3.35	3.67	1.35	8	3.39	2.23	4.85	5.67	4.78
Ddah2	ENSMUSG00000007039	115.77	410.86	5.03	1.12	7.14	82.23	2.25	70.38	24.41	135.92	78.08	45.62	9.17	6.87	3.13	3.34	16.93	17.44	16.3	11.4	10.16	10.84	9.71	14.88	16.71	17.66	18.85	22.02	18.58	16.73	4.9	10.79	4	8.27	0.79	6.49	6.64	6.56	6.51	6.25	6.07	3.58	11.19	20.12	18.49	17.09	14.09	10.18
Clic1	ENSMUSG00000007041	67.59	273.73	60.78	10.51	29.26	153.34	3.45	29.34	11.54	52.36	37.93	16.98	12.5	88.67	4.46	71.96	41.27	15.41	44.36	48.94	18.99	66.87	10.76	38.71	14.52	32.56	30.94	7.13	21.23	17.87	6.39	47.82	39.86	81.56	0.95	29.91	73.88	76.17	21.82	67.91	75.85	9.58	18.42	49.77	12.43	33.16	21.18	4.99
Lsm2	ENSMUSG00000007050	42.4	66.2	11.5	5.61	42.91	89.51	15.27	65.88	17.72	66.6	49.75	39.59	19.83	28.43	9.91	47.36	62.64	36.98	38.96	33.79	25.95	28.45	20.89	66.9	48.84	40.74	36.87	24.97	24.8	21.43	12.15	18.54	10.33	39.69	1.86	25.99	25.03	25.39	22.23	21.81	23.11	12.12	19.31	51.97	30.24	24.75	19.9	16.22
Pole	ENSMUSG00000007080	33.86	7.23	0.79	0.84	0.92	70.09	0.71	11.41	0.89	28.11	14.09	5.2	0.75	2.55	0.66	2.72	8.14	6.18	5.95	4.93	3.35	3.27	0.49	9.13	7.56	7.14	4.23	2.14	2.4	2.07	0.67	2.78	0.61	4.49	0.26	3.29	3.98	2.59	2.64	2.4	2.73	0.45	0.9	6.1	3.95	3.1	1.34	1.36
Atp1a2	ENSMUSG00000007097	0.13	179.04	3.25	7.04	16.78	5.79	111	12.37	396.23	2.48	12.42	20.82	84.34	2.49	67	1.09	1.1	0.47	3.76	1.66	4.58	4.01	53.66	1.2	1.44	8.21	14.43	13.63	26.43	36.79	62.61	33.46	20.87	12.99	15.76	4.24	19.8	14.92	4.86	14.31	15.82	34.06	98.68	1.83	1.58	11.83	33.38	22.66
Atp1a4	ENSMUSG00000007107	0.31	4.44	2.2	0.35	0.66	0.01	0.01	0.05	0.02	0.03	0.05	0.05	0.02	0.03	0.01	0.01	0.02	0.02	0.02	0.02	0.07	0.02	0.02	0.03	0.08	0.12	0.14	0.17	0.17	0.13	0.01	1.99	0.13	0.19	0.01	0.48	0.3	0.58	0.39	0.32	0.27	0.07	0.07	0.02	0.06	0.28	0.1	0.14
Casq1	ENSMUSG00000007122	1.03	3.24	0.56	2.82	0.06	11.82	0.43	0.8	79.23	2.01	1.47	1.77	0.77	0.12	0.32	0.16	0.2	0.22	0.41	0.35	6.44	2.51	0.41	0.1	0.17	0.23	0.54	0.48	0.76	0.73	0.22	2.83	6.87	32.16	1.5	23.37	21.53	21.63	16.35	11.85	12.53	7.12	0.22	0.2	0.21	0.35	0.28	0.21
Stx1a	ENSMUSG00000007207	23.06	41.17	1.27	0.56	3.04	11.05	7.1	13.25	1.12	3.23	11.45	21.04	0.85	0.92	31.86	0.78	1.04	0.88	1.51	1.15	1.4	1.29	12.05	0.71	0.93	1.64	2.74	5.17	5.9	7.25	19.62	0.67	0.16	0.65	0.09	0.77	0.9	0.58	0.42	0.61	0.5	0.24	9.2	1.4	1.49	2.67	5.76	8.91
Ceacam9	ENSMUSG00000007209	0.05	0.25	0.01	0.01	0.01	0.02	0.12	0.06	0.02	0.01	0.01	0.02	0.01	0.01	0.11	0.01	0.01	0.01	0.01	0.03	0.01	0.01	0.11	0.02	0.01	0.02	0.02	0.01	0.1	0.11	0.16	0.09	0.01	0.01	0.01	0.03	0.01	0.01	0.01	0.03	0.1	0.01	0.44	0.01	0.01	0.01	0.03	0.14
Zfp775	ENSMUSG00000007216	2.24	8	0.43	0.09	2.43	5.47	0.62	1.82	8.71	0.9	1.36	1.27	0.7	1.78	0.52	0.31	0.82	0.65	0.8	0.55	0.44	0.46	0.79	0.82	1	1.03	1.16	1.35	1.39	1.34	0.47	0.65	0.46	0.62	0.12	0.46	0.47	0.38	0.47	0.53	0.56	0.44	0.7	0.91	0.7	1.06	1.19	0.99
Scube2	ENSMUSG00000007279	0.2	0.56	0.04	0.02	0.07	2.52	0.25	0.32	0.14	0.53	0.35	0.2	0.09	0.89	0.11	0.33	0.29	0.04	0.13	0.16	0.73	0.43	0.15	0.2	0.28	0.2	0.09	0.08	0.1	0.07	0.52	0.12	0.8	0.97	0.2	0.95	1.14	0.93	1.38	1.09	1.1	3.56	0.47	0.63	0.39	0.35	0.19	0.22
Mrpl49	ENSMUSG00000007338	10.65	35.79	7.06	6.36	8.52	116.26	12.93	19.51	107.09	23.45	22.13	18.33	16.65	5.97	11.51	5.6	12.68	13.28	11.96	11.14	9.78	9.7	8.31	14.11	12.39	11.07	11.93	12.77	10.88	10.48	11.56	11.86	7.26	12.07	1.78	9.6	9.17	9.38	9.8	8.39	9.67	6.37	7.84	11.68	10.76	9.36	9.99	9.47
Dennd2c	ENSMUSG00000007379	5.19	0.88	0.34	0.3	0.19	28.36	0.16	0.95	0.79	2.15	1.42	0.75	0.2	0.41	0.2	0.08	0.59	0.82	1.69	2.43	1.62	2.94	0.13	0.44	0.51	0.49	0.23	0.17	0.24	0.26	0.66	0.65	0.32	0.84	0.19	0.95	1.15	0.69	0.65	0.84	1.06	0.37	0.17	0.43	0.5	0.84	0.3	0.27
Mark3	ENSMUSG00000007411	15.03	29.1	14.54	14.08	23.82	16.5	19.67	54.05	7.81	51.37	56.08	54.26	27.33	16.86	19.81	10.31	18.84	31.48	31.33	16.54	22.11	14.54	22.49	19.21	35.72	37.03	19.08	29.77	22.91	20.81	20.87	14.75	7.98	18.45	4.62	19.57	24.74	11.48	22.71	11.53	10.75	5.52	20.57	21.7	33.42	40.25	21.93	40.94
Gatad1	ENSMUSG00000007415	9.28	38.22	26.99	27.15	113.17	29.71	43.16	34.93	43.35	39.31	32.59	32.16	34.68	38.85	31.37	35.75	33.89	30.88	32.13	27.47	29.07	24.22	37.63	35.59	34.61	34.82	31.71	33.67	27.74	27.13	27.8	33.47	32.01	31.29	10.08	25.01	31.59	26.32	30.32	25.32	26.54	17.58	40.75	36.05	32.6	33.17	29.7	35.9
Pcdha11	ENSMUSG00000007440	0.03	0.01	0.17	0.52	0.12	0.06	3.45	1.63	0.06	0.26	1.16	1.95	1.15	0.04	1.2	0.01	0.05	0.09	0.09	0.11	0.14	0.06	0.98	0.01	0.05	0.17	0.29	0.65	0.8	0.96	0.92	0.02	0.01	0.01	0.01	0.02	0	0.01	0.01	0.01	0.01	0.01	0.77	0.06	0.14	0.22	0.58	0.9
2310003L06Rik	ENSMUSG00000007457	0.41	0.01	0.03	0.01	0.01	0.25	0.01	0.02	0.01	0.01	0.03	0.02	0.01	0.01	0.01	0.01	0.01	0.01	0.01	0.07	0.02	0.09	0.1	0.01	0.04	0.01	0.01	0.04	0.01	0.03	0.03	0.01	0.01	0.01	0.01	0.01	0.01	0.01	0.01	0.01	0.03	0.01	0.05	0.01	0.01	0.01	0.02	0.01
M6pr	ENSMUSG00000007458	36.86	62.33	38.44	28.19	27.39	85.83	31.56	25.39	69.88	36.14	29.84	24.98	44.67	27.91	29.51	12.43	32.35	29.94	28.4	26.94	31.9	33.81	17.12	36.69	28.29	26.69	23.92	24.75	21.35	23.34	27.65	56.22	18.55	38.97	3.01	30.51	31.61	27.41	27.83	27.33	29.48	11.91	18.54	32.52	29.53	26.25	22.38	19.53
Lrrc8a	ENSMUSG00000007476	23.77	40.86	4.83	2.3	14.65	19.12	2.88	10.41	11.44	6.32	8.1	8.1	12.63	12.62	6.15	5.53	8.06	7.77	6.93	6.94	6.45	6.83	8.97	7.48	8.49	4.93	9.85	11.06	9.79	10.18	6.21	7.93	6.96	4.69	0.95	6.4	6.08	6.65	7.97	6.54	6.83	7.32	10.41	6.84	7.59	6.75	9.93	9.5
Mc5r	ENSMUSG00000007480	0.94	2.36	0.14	0.24	0.39	0.46	0.03	0.44	0.62	0.1	0.3	0.38	0.32	0.02	0.16	0.03	0.05	0.09	0.15	0.61	0.63	0.76	0.62	0.05	0.02	0.06	0.1	0.36	0.25	0.41	0.14	0.68	0.01	0.03	0.13	0.01	0	0	0	0.07	0.11	0.03	0.69	0.1	0.19	0.19	0.45	0.78
Ppp2r1a	ENSMUSG00000007564	123.02	443.41	27.92	22.53	65.21	63.83	97.03	131.8	115.01	73.99	116.9	119.86	111.58	59.92	87.3	28.63	52.56	49.15	48.84	40.81	39.64	39.86	94.91	57.39	61.79	63.21	68.89	85.4	78.02	85.27	85.42	63.66	27.88	46.79	5.5	38.05	39.82	37.83	40	36.23	38.41	32.93	89.91	63.46	57.25	63.09	83.49	98.35
Fance	ENSMUSG00000007570	46.15	167.15	3.7	0.65	10.49	51.85	5.16	4.72	5.08	5.87	5.06	4.03	4.08	6.24	2.46	5.71	4.87	3.07	5.75	5.53	4.62	5.81	5.38	5.49	4.7	3.94	3.57	4.2	4.09	3.9	3.34	5.33	2.2	4.77	0.78	2.3	3.13	3.04	2.82	3.32	3.08	1.72	4.44	5.34	2.81	4.09	3.4	3.35
Tinf2	ENSMUSG00000007589	4.18	7.17	1.88	1.33	3.04	569.21	2.5	4.83	62.84	12.24	6.56	3.64	6.15	2.95	2.39	2.5	6.14	5.4	4.32	3.07	2.88	2.89	1.95	7.67	6.29	5.52	4.16	3.1	2.75	2.57	2.44	2.58	1.57	4.65	0.36	3.48	3.42	3.05	2.91	2.62	2.7	1.1	2.31	6.01	4.37	3.5	2.32	1.82
Tssk4	ENSMUSG00000007591	0.06	7.48	0.22	0.02	0.12	4.82	0.02	0.25	0.24	0.4	0.36	0.22	0.06	0.58	0.1	0.2	0.23	0.15	0.23	0.32	0.29	0.27	0.08	0.27	0.23	0.2	0.19	0.06	0.13	0.11	0.1	0.73	0.08	0.13	0.02	0.17	0.16	0.16	0.1	0.1	0.08	0.05	0.09	0.18	0.11	0.15	0.13	0.1
Hapln4	ENSMUSG00000007594	0.73	0.11	0.06	0.02	0.06	0.05	5.84	0.08	2.76	0.02	0.07	0.09	14.95	0.31	6.91	0.52	0.11	0.05	0.04	0.1	0.32	0.32	0.45	0.07	0.03	0.11	0.11	0.15	0.21	0.29	3.89	0.02	0.01	0.35	0.01	0.12	0.14	0.09	0.08	0.03	0.03	0.02	1.48	0.13	0.09	0.32	0.38	0.65
Dus3l	ENSMUSG00000007603	59.51	80.61	3.91	1.03	11.62	67.68	5.51	16.36	9.98	9.14	17.33	20.78	14.5	8.84	9.63	6.37	6.75	4.32	6.75	5.86	5.29	6.44	11.63	7.02	5.81	7.04	7.87	7.91	10.65	12.15	9.87	4.92	3.01	6.11	0.9	4.03	5.01	4.64	4.16	4.83	4.83	1.92	13.1	6.73	4.26	6.74	9.74	11.21
Gtpbp3	ENSMUSG00000007610	29.56	27.42	2.28	0.65	9.22	45.85	2.56	3.23	19.43	3.97	3.14	2.89	2.96	5.34	2.55	3.79	6.18	1.13	5.87	5.15	1.4	3.9	2.05	5.47	2.18	3.36	3.28	0.75	3.16	3.06	2.29	2.17	2.43	3.47	0.16	1.09	2.94	2.85	0.88	2.72	2.99	1.13	3.42	4.96	0.79	3.8	3.36	1.41
Tgfbr1	ENSMUSG00000007613	3.92	13.7	3.49	11.35	3.64	7.37	9.26	53.18	5.55	83.03	49.25	39.98	6.24	5.36	12.24	1.01	31.97	31.6	26.11	13.39	15.05	10	5.05	29.99	30.34	32.33	15.81	14.19	14.25	16.36	10.65	18.61	2.27	16.26	1.96	12.3	16.84	7.6	9.06	6.79	6.46	5	4.39	28.38	28.34	31.26	15.17	12.6
Homer1	ENSMUSG00000007617	1.89	2.5	1.14	3.92	4.25	5.52	72.92	13.7	18.06	11.4	11.99	18.94	8.26	2.82	32.34	1.64	4.29	4.52	6.15	3.36	4.26	2.98	7.53	4.07	6.01	7.49	5.09	8.19	8.27	8.26	22.16	2.53	6.8	9.54	4.76	8.06	12.66	5.34	9.4	6.69	6.61	4.73	5.1	4.2	6.8	10.03	5.95	9.44
Rad51c	ENSMUSG00000007646	1.09	1.11	0.29	0.52	0.12	80.11	1.43	4.16	1.68	7.89	4.67	2.71	2.29	0.32	1.28	0.1	1.28	1.25	1.15	0.86	0.63	0.71	0.26	1.58	1.4	1.29	1.19	0.69	0.75	0.83	1.4	0.54	0.49	1.29	0.22	1.13	1.19	1.02	1.1	0.98	1.03	0.21	0.34	1.39	1.17	0.99	0.6	0.38
Gabrb2	ENSMUSG00000007653	0.12	0.67	0.06	0.04	0.01	0.02	390.37	14.45	0.02	3.64	11.12	22.97	47.36	0.05	28.82	0.01	0.2	0.3	0.32	0.21	0.17	0.15	2.24	0.34	0.64	1.1	1.18	1.74	2.19	3.07	21.56	0.06	0.02	0.16	0.04	0.19	0.27	0.11	0.16	0.08	0.07	0.08	1.87	0.34	0.64	1.14	1.86	2.46
Cav1	ENSMUSG00000007655	4.5	634.8	61.31	30.21	130.25	20.36	8.76	7.73	814.57	5.82	11.52	15.88	5.09	130.39	5.7	28.11	4.85	10.11	19.77	52.55	140.78	146.33	25.06	3.6	4.88	8.28	15.65	25.12	21.45	29.78	6.58	932.5	212.75	22.42	32.42	46.13	48.26	90.4	193.81	218.04	265.41	106.49	18.51	5.31	8.05	11.01	13.32	20.09
Arpp19	ENSMUSG00000007656	12.37	37.23	41.71	28.81	8.91	683.35	187.54	121.39	515.11	201.48	133.68	118.08	78.99	10.78	363.62	5.48	52.96	46.55	45.45	40.19	33.1	34.95	31.05	50.56	43.06	44.2	39.82	35.47	31.98	33.12	226.66	25.01	30.11	42.15	7.28	32.9	36.32	28.29	27.58	27.32	26.17	26.44	28.43	45.82	35.77	38.38	33.01	29.55
Bcl2l1	ENSMUSG00000007659	17.36	91.37	12.43	10.05	25.32	117.14	58.3	56.68	12.42	34.08	48.36	44.49	53.05	21.47	30.99	25.38	25.77	23.01	25.49	22.69	19	23.36	43.58	25.4	32.04	39.23	39.16	45.63	44.28	45.1	26.99	20.04	7.79	18.49	3.42	15.56	20.34	14.5	14.63	18.33	17.49	12.74	28.81	28.85	27.97	38.42	42.29	37.7
Khsrp	ENSMUSG00000007670	50.06	118.35	9.28	6.18	51.24	24.88	11.21	31.58	5	42.27	30.55	19.51	15.4	28.21	11.22	23.68	25.82	16.97	30.5	20.48	19.58	18.52	12.16	23.41	28.98	30.88	17.76	12.21	16.79	14.38	11.19	14.38	7.31	14.47	1.74	12.94	25.61	13.47	15.23	12.29	9.07	5.1	12.76	23.93	16.94	29.67	14.9	16.91
Dio2	ENSMUSG00000007682	0.01	0.1	0.04	3.47	0.44	1.07	19.4	0.12	7.42	0.56	0.2	1.21	5.94	0.03	12.73	0.03	0.42	0.82	0.63	1.33	2.37	2.71	3.57	0.16	0.2	0.14	0.14	0.75	0.73	1.74	13.39	0.33	0.78	0.58	0.33	0.44	1.16	1.08	1.48	1.21	1.66	0.34	0.31	0.72	0.57	0.46	0.07	0.14
Ccdc124	ENSMUSG00000007721	616.32	1467.21	4.39	0.28	11.17	95.42	0.28	16.56	87.82	23.68	17.07	20.32	17.28	12	18.84	10.56	14.41	11.01	9.92	8.52	6.84	7.87	13.89	15.36	13.03	12.45	14.04	14.8	13.17	12.99	19.2	6.7	5.83	10.8	0.28	7.58	6.71	6.93	5.99	6.6	6.93	3.13	12.21	14.11	11.74	10.53	12.54	12.17
Cct4	ENSMUSG00000007739	57.76	72.1	43.93	52.55	282.51	231.58	102.39	92.81	135.11	176.04	139.34	103.38	44.24	184.19	26.08	136.34	131.02	127.4	98.73	78.75	78.99	68.21	83.03	131.53	120.46	106.33	100.49	117.74	98.4	108.52	28.34	71.67	43.11	95.97	20.5	73.45	71.85	61.32	61.41	55.84	61.87	22.6	66.5	118.44	117.44	98.04	91.51	92.81
0610009B22Rik	ENSMUSG00000007777	2.83	16.92	24.88	7.73	3.09	120.24	15.82	28.47	484.81	22	32.51	30.25	21.32	5.41	14	1.53	8.75	9.64	9.4	8.93	7.78	8.71	8.41	8.26	8.34	10.02	11.5	10.72	10.17	9.87	13.39	14.35	9.35	6.7	3.5	6.49	6.95	6.35	6.32	6.52	7.14	9.41	9.76	8.92	9.71	10.75	12	10.11
Cpt1c	ENSMUSG00000007783	51.16	21.18	1.83	0.42	4.11	24.46	6.96	11.14	2.04	4.17	11.01	9.88	10.19	1.65	10.59	0.79	1.62	1.45	3.03	2.74	2.47	2.91	4.07	1.77	2.29	3.14	3.54	3.84	4.52	5.07	9.67	1.61	0.31	1.32	0.11	0.9	0.99	0.88	0.84	0.91	0.73	0.44	4.6	2.17	1.78	3.52	4.81	4.92
Twist2	ENSMUSG00000007805	1.17	9.72	1.65	0.44	2.44	5.65	0.34	3.01	16.55	4.78	3.03	0.39	0.02	1.3	0.12	0.82	6.83	6.28	7.97	10.99	5.7	9.39	0.21	1.28	0.84	0.92	0.04	0.12	0.07	0.08	0.2	2.42	0.22	1.47	0.31	0.64	0.34	0.38	0.25	0.49	0.29	0.28	0.29	2.42	2.11	2.98	0.13	0.2
Zfp655	ENSMUSG00000007812	5.7	17.41	16.83	20.32	22.79	5.9	28.79	18.28	7.51	17.02	19.28	17.34	20.96	13.23	13.42	10.7	14.89	19.28	17.84	14.99	17.11	16.19	11.46	15.17	16.94	18.1	18.38	21.72	17.97	20.93	12.02	20.96	13.71	17.06	4.22	13.78	15.44	12.32	15.56	13.69	15.12	14.12	10.65	15.32	19.33	19.6	17	19.14
Rhoa	ENSMUSG00000007815	18.03	176.69	96.08	79.01	151.71	375.85	76.42	95.8	404.48	182.93	160.08	97.69	109.51	70.73	76.11	60.24	72.29	78.37	113.64	119.75	94.21	130.19	77.08	82.87	84.57	98.73	95.55	87.33	88.88	94.86	69.6	120.55	88.93	84.25	23.34	69.2	103.98	95.78	71.55	106.68	118.19	64.06	81.12	95.65	72.12	97.18	81.89	59.53
Zmiz1	ENSMUSG00000007817	5.21	62.29	8.55	10.43	43.43	23.14	9.92	39.49	11.22	24.15	33.15	19.77	22.69	18.2	9.46	18.93	16.17	10.15	16.23	16.11	11.63	13.62	12.18	15.05	24.26	23.74	21.42	14.82	21.87	19.96	11.11	11.53	4.32	15.31	2.19	11.4	13.41	8.82	10	8.72	7.67	5.67	16.86	18.61	16.33	23.99	21.93	24.42
Ankrd26	ENSMUSG00000007827	2.1	1.59	0.63	0.94	0.23	27.57	3.53	8.69	4.23	20.61	13.4	9.27	6.05	0.68	3.69	0.08	2.28	2.06	1.94	1.79	1.16	1.25	1.03	2.37	2.83	2.96	2.9	1.75	2.59	2.42	5.43	0.84	0.41	1.21	0.22	0.98	0.98	1	0.77	0.76	1.01	0.28	1.5	1.73	2.03	2	1.87	1.75
Aldh16a1	ENSMUSG00000007833	53.94	40.47	3.6	0.85	13.64	355.08	0.39	3.73	76.88	4.1	4.08	1.81	1.77	17.34	0.69	48.43	9.65	4.64	6.12	5.68	5.02	5.89	1.97	7.7	5.96	5.85	5.12	3.64	3.81	2.79	0.82	4.46	2.7	6.61	0.29	3.62	5.22	4.42	3.93	4.66	4.91	1.65	2.71	7.63	2.95	4.92	3.37	2.36
Hnrnpa0	ENSMUSG00000007836	14.95	40.3	14.87	17.94	33.08	98.36	48.85	117.75	37.89	165.36	114.72	81.73	24.62	47.06	15.31	22.29	32.76	33.62	31.41	37.48	27.39	21.16	55.62	32.09	32.31	47.94	51.58	50.62	36.74	34.01	18.84	15.28	13.99	10.31	5.6	11.83	14.22	11.99	15.69	12.27	9.27	3.82	40.8	28.95	34.36	36.79	44.55	34.35
Prrg2	ENSMUSG00000007837	16.35	231.96	2.88	0.27	6.51	60.6	0.47	1.73	63.87	1.52	1.71	1.11	1.19	11.63	0.92	17.32	3.49	2.55	3.51	3.17	3.03	3.74	2.17	2.5	2.17	2.49	2.04	1.86	1.93	1.9	0.6	4.13	1.7	2.31	0.07	1.61	1.9	1.81	1.79	2.09	2.06	0.74	2.36	2.48	2.03	2.45	2.25	1.8
Hnrnph1	ENSMUSG00000007850	57.02	199.76	62.32	115.18	31.99	167.8	237.73	1296.6	38.33	3064.6	1867.98	950.75	439.87	50.62	323.96	13.74	296.35	364.36	287.98	252.33	188.22	188.9	148.52	317.99	384.18	354.27	349.78	295.27	312.97	333.56	407.42	175.81	49.68	150	57.4	141.89	125.23	108.42	107.48	102.62	114.38	76.95	119.7	267.15	360.84	294.5	255.7	198.52
Ift43	ENSMUSG00000007867	2.84	28.5	5.22	1.97	4.42	15.45	2.26	10.72	101.64	16.24	13.83	7.5	7.15	6.95	4.08	4.34	5.96	6.17	7.55	7.09	6.98	7.95	3.2	7.12	7.34	8.15	8.79	7.36	7.24	5.92	4.59	9.16	8.41	10.13	0.96	9.52	10.05	10.15	12.37	10.87	10.64	5.59	3.66	8.07	7.66	7.48	6.36	4.08
Id3	ENSMUSG00000007872	98.21	217.9	16.31	6.41	54.64	101.65	8.44	17.36	185.77	49.56	22.43	16.68	7.22	62.36	8.49	71.99	52.76	49.65	53.25	45.66	33.22	36.18	16.03	45.13	30.16	17.2	9.11	10.32	8.01	8.22	9.37	25.72	14.13	35.66	3.89	31.77	27.28	24.72	22.08	23.92	20.42	9.86	22.17	54.14	35.13	33.81	21.33	16.65
Tcap	ENSMUSG00000007877	0.94	6.64	0.47	0.11	0.06	14.34	0.11	0.04	37.99	0.38	0.15	0.18	0.09	0.1	0.97	0.12	0.01	0.08	0.37	0.22	5.63	2.34	0.01	0.03	0.01	0.07	0.05	0.04	0.05	0.06	0.72	0.17	105.07	29.43	2.77	31.42	34.28	39.09	38.54	36.62	40.73	84	0.02	0.06	0.11	0.24	0.07	0.01
Arid1a	ENSMUSG00000007880	33.52	61.72	7.32	7.45	44.76	23.69	14.53	48.4	3.41	42.17	47.38	28.13	20.55	29.96	14.58	28.11	29.48	23.12	28.53	24.49	20.53	19.82	12.12	28	38.94	37.36	34.6	24.86	29.84	29.02	18.13	19.87	6.68	20.62	2.39	19.96	19.3	15.04	19.55	13.56	14.1	7.66	13.17	26.87	29.45	31.13	26.42	26.02
Crlf1	ENSMUSG00000007888	17.5	6.07	0.12	0.54	0.2	21.49	0.2	0.34	1.64	2	0.81	4.54	0.57	1.09	0.65	1.36	8.08	4.3	5.27	10.49	4.73	10.84	2.2	3.09	0.56	0.16	0.07	0.18	0.35	0.53	0.3	1.11	0.03	0.19	0.03	0.15	0.1	0.32	0.08	0.54	0.77	0.15	1.24	0.54	0.3	0.27	0.18	0.46
Ctsd	ENSMUSG00000007891	490.2	2389	212.05	80.92	324.41	129.9	60.31	56.91	391.55	37.13	54.73	54.01	93.09	103.24	81.67	86.58	68.82	72.32	91.6	87.37	144.63	160.74	147.17	62.51	58.1	57.8	69.32	117.73	92.28	91.93	70.08	395.69	195.1	155.27	28.61	161.72	187.38	197.77	218.05	191.83	206.58	194.81	180.04	77.86	70.75	92.2	122.23	135.88
Rplp1	ENSMUSG00000007892	11090.5	18655.4	533.04	41.64	965.58	12090.1	119.71	329.32	1809.59	406.87	409.45	360.39	139.59	712.11	174.27	769.68	384.33	331.23	348.25	462.09	594.82	503.69	398.57	417.04	319.22	256.92	327.38	378.69	281.65	270.79	162.82	406.46	273.4	306.21	15.63	296.7	231.12	304.73	336.03	273.5	286.95	132.13	352.2	363.72	295.23	236.41	292.64	338.91
Cabs1	ENSMUSG00000007907	0.03	5.4	0.03	0	0.02	0.01	0	0.03	0.01	0.02	0.02	0.09	0.02	0.02	0.02	0.02	0.03	0.03	0.03	0.03	0.07	0.03	0.03	0.03	0.03	0.03	0.03	0.03	0.03	0.03	0.02	1.54	0.03	0.03	0.03	0.03	0.03	0.03	0.03	0.03	0.03	0.03	0.07	0.03	0.03	0.03	0.03	0.03
Hmgcll1	ENSMUSG00000007908	0.73	0.06	0.93	1.71	0.73	5.82	11.41	10.1	0.24	4.02	8.61	12.8	9.12	0.39	6.25	0.07	0.63	1.14	0.87	0.64	0.49	0.42	2.64	0.72	1.48	2.12	2.24	3.01	2.34	2.83	7.37	0.08	0.05	0.5	0.04	0.37	0.35	0.18	0.21	0.21	0.15	0.09	2.37	0.97	2.03	2.69	3.51	4.04
Ttc9b	ENSMUSG00000007944	3.1	0.1	0.72	0.1	0.18	0.76	0.1	32.34	0.36	3.06	22.27	46.99	27.52	0.26	65.48	0.39	0.19	0.25	0.32	0.09	0.38	0.09	13.26	0.36	1.33	2.49	4.4	7.74	7.14	6.74	48.25	0.01	0	0	0.1	0	0	0.01	0.01	0.03	0	0.01	13.96	0.74	1.12	2.13	5.5	10.23
Phox2a	ENSMUSG00000007946	0.48	0.03	9.31	0.64	20.36	0.57	0.03	0.66	0.2	0.49	0.64	0.1	0.2	0.64	0	0.43	0.12	0.07	0.05	0.05	0.31	0.07	0.01	0.01	0.04	0	0.01	0.01	0	0	0	0.03	0.04	0.06	0.03	0.01	0.01	0.05	0.11	0.22	0.05	0.06	0.42	0.66	0.96	0.79	0.44	0.67
Abhd8	ENSMUSG00000007950	43.2	241.92	4.26	0.74	22.74	12.75	7.35	13.52	3.23	5.67	10.78	12.57	25.67	5.04	26.29	1.89	4.87	2.17	6.44	4.28	3.31	5.13	12.44	4.91	5.22	7.02	6.77	6.17	10.02	8.7	20.31	2.15	2.27	2.71	0.18	1.18	2.51	2.36	1.68	2.81	3.14	1.5	13.91	5.77	2.43	7.51	9.23	8.73
Ift22	ENSMUSG00000007987	4.69	33.03	2.99	0.99	1.54	99	4.12	10.02	134.24	8.74	12.01	11.75	11.2	2.13	10.57	2.64	4.24	3.66	3.54	3.21	3.99	4.51	6.7	5.68	5.35	5.63	6.38	7.47	6.08	5.93	10.3	5.73	1.18	2.5	0.23	1.91	1.88	1.78	1.93	1.92	1.9	0.87	6.28	5.83	5.31	5.13	6.25	6.3
Fzd3	ENSMUSG00000007989	1.25	1.87	0.46	2.52	0.86	0.16	13.83	10.45	4.79	9.82	9.12	5.89	2.08	0.33	3.01	0.13	2.9	1.62	2.05	1.45	0.88	0.96	1.4	4.31	3.68	5.4	4.29	3.27	3.24	3.61	2.31	2.66	0.21	0.73	0.12	0.56	0.65	0.39	0.48	0.39	0.35	0.33	1.97	4.37	3.86	4.7	4.04	3.38
1700008O03Rik	ENSMUSG00000008028	4.65	2.14	0.33	0.07	0.56	0.83	1.2	0.82	0.25	1.11	1	1.14	0.64	0.23	0.6	0.29	0.31	0.24	0.23	0.18	0.14	0.29	0.83	0.4	0.25	0.32	0.21	0.22	0.36	0.39	0.55	0.14	0.1	0.17	0.07	0.17	0.17	0.11	0.12	0.1	0.1	0.03	1.11	0.5	0.26	0.36	0.5	0.89
Mid1ip1	ENSMUSG00000008035	4.66	253.05	7.5	3.88	19.35	293.48	8.73	7.64	586.96	3.93	8.45	7.91	15.8	13.1	11.25	8.61	5.05	3.53	4.92	4.05	4.48	6.77	16.2	7.48	8.13	11.01	12.29	10.72	15.39	16.42	10.02	41.93	4.17	5.75	1.74	3.8	4.98	4.4	3.48	4.81	5.15	5.76	17.9	7.35	5.45	10.66	16.59	13.88
Ap2s1	ENSMUSG00000008036	168.43	502.32	44.18	13.54	74.65	435.78	97.33	82.14	109.44	50.97	72.09	97.01	61.79	81.38	61.7	89.84	44.46	42.68	46.35	43.73	46.36	45.52	101.65	44.78	44.86	44.33	57.47	82.44	68.86	65.11	61.89	57.67	34.2	45.02	2.85	39.56	35.65	37.17	40.24	35.69	39.14	11.77	89.84	50.91	45.61	47.05	64.96	75.87
Fgfrl1	ENSMUSG00000008090	4.92	116.9	2.51	1.05	9.48	37.25	1.69	1.83	160.09	4.36	2.68	1.46	2.46	3.94	2.07	2.51	7.12	4.7	9.4	4.32	9.38	6.04	1.43	2.58	4.65	3.82	1.3	1.05	2.03	1.48	2.29	18.5	1.7	6.86	0.43	5.89	8.13	3.39	4.85	3.72	2.03	1.74	2.37	3.5	2.46	5.44	0.97	1.93
4930432K21Rik	ENSMUSG00000008129	2.65	6.08	0.17	0.08	0.13	1.04	0.03	0.52	0.73	0.35	0.54	0.62	0.52	0.22	0.4	0.04	0.26	0.09	0.35	0.23	0.14	0.32	0.46	0.35	0.2	0.35	0.35	0.31	0.4	0.48	0.38	0.52	0.06	0.18	0.03	0.07	0.16	0.13	0.08	0.11	0.19	0.06	0.45	0.33	0.1	0.27	0.37	0.22
Fhl2	ENSMUSG00000008136	3.5	6.32	11.33	1.48	3.54	96.87	6.48	2.92	1.97	2.75	3.34	5.01	0.86	6.74	11.05	6.45	1.52	1.98	2.32	1.67	3.49	2.95	3.56	0.65	0.56	0.6	0.76	1.97	1.78	2.33	8.82	2.6	131.6	20.18	65.19	22.33	27.41	32.14	46.51	45.04	58.4	236	3.46	1.27	1.19	1.7	2.76	4.12
Emc10	ENSMUSG00000008140	146.18	860.92	18.43	2.26	80.4	73.92	14.31	30.33	73.86	14.17	23.57	25.8	29.67	42.08	23.71	47.53	17.91	15.89	25.57	24.47	28.26	29.07	36.51	20.72	23.83	25.59	21.78	32.08	28.44	26.26	20.28	29.88	13.48	19.98	1.46	15.17	23.21	18.36	21.33	19.96	18.25	11.22	30.82	23.27	17.13	28.39	25.45	35.4
Clstn3	ENSMUSG00000008153	89.1	41.47	1.38	1.86	13.24	6.88	32.32	12.88	201.38	2.29	9.13	16.94	45.68	0.25	25.25	0.15	1.23	0.98	2.28	1.83	1.46	1.42	20.12	1.64	2.29	4.5	5.72	7.14	9.89	13.18	17.87	2.9	0.03	0.41	0.08	0.25	0.27	0.25	0.16	0.19	0.15	0.7	30.41	2.44	1.63	6.44	12.78	16.65
Fbxw9	ENSMUSG00000008167	52.55	98.99	4.8	0.71	9.72	28.97	4.23	15.47	6.6	6	12.81	13.78	3.1	10.02	4	14.71	3.89	3.14	5.65	5.67	3.66	5.52	14.14	4.16	4.54	5.39	7.32	8.63	10.73	11.69	3.77	7.8	2.47	3.44	0.11	2.48	2.92	3.04	2.96	3.09	3.25	0.74	13.44	5.01	3.93	6.96	10.14	10.48
Spib	ENSMUSG00000008193	0.34	1.12	1.05	0.02	0.13	9.88	0.02	0.03	0.04	0.02	0.03	0.02	0.03	3.06	0.02	1.82	0.07	0.05	0.15	1.17	0.58	2.38	0.03	0.02	0.22	0.05	0.05	0.05	0.09	0.02	0.01	0.18	0.23	0.25	0.02	0.07	0.1	0.19	0.09	5.32	8.92	0.24	0.12	0.12	0.02	0.2	0.07	0.15
Fnbp4	ENSMUSG00000008200	15.63	33.85	9.71	8.69	16.32	270.47	20.37	57.63	20.41	67.08	80.7	51.84	43.09	12.4	22.4	8.95	30.45	19.21	38.95	31.22	15.57	23.75	9.84	28.83	33.31	36.19	28.67	15.02	29.52	29.31	27.8	17.28	4.88	19.17	3.28	14.93	18.73	12.69	12.7	12.99	12.67	5.66	13.47	27.71	23.5	38.59	27.52	21.18
Cers4	ENSMUSG00000008206	4.67	19.95	5.01	1.47	3.91	56.15	9.91	9.57	42.36	3.51	8.62	10.65	6.29	12.02	6.49	2.78	2.14	1.61	2.86	3.47	4.07	4.2	8.27	2.93	3.65	4.37	5.72	4.58	8.04	8.83	5.57	22.43	10.45	5.44	1.78	5.27	7.64	7.75	9.97	8.21	9.35	7.44	10.71	2.57	2.37	5.03	8.62	9.29
Scrn3	ENSMUSG00000008226	0.89	7.59	6.44	5.48	3.67	71.42	14.93	4.61	39.78	11.73	6.21	4.53	17.78	2.13	10.84	1.38	6.97	6.08	6.87	6.79	5.79	6.32	2.23	6.27	5.6	5.38	4.59	3.06	3.98	4.08	11.43	8.08	5.63	7.35	3.38	6.11	6.99	5.82	6.03	6.06	7.79	6.41	3.08	5.15	4.65	6	4.21	3.07
Phax	ENSMUSG00000008301	3.84	9.38	4.24	4.89	2.54	612.04	8.3	23.05	427.4	32.8	27.04	30.06	15.29	2.87	11.56	1.1	8.43	7.95	7.57	7.18	5.07	5.6	10.71	8.13	6.72	8.01	9.15	8.84	8.89	9.21	12.32	4.84	3	5.17	0.9	3.96	4.42	3.62	3.39	3.52	3.38	1.58	9.46	6.57	6.96	7.97	9.61	7.67
Tle1	ENSMUSG00000008305	6.73	29.01	11.69	7.24	18.98	10.16	13.81	41.3	9.5	28.51	35.18	22.66	6.78	13.89	10.29	14.01	16.49	17.72	27.71	15.27	13.56	12.61	13.84	19.48	28.74	31.44	19.03	19.53	18.82	15.97	9.53	14.3	1.68	6.49	0.98	4.57	5.76	2.89	3.67	3.87	2.99	1.67	11.73	16.8	18.35	34.84	20.81	19.84
1700109H08Rik	ENSMUSG00000008307	0.29	1.51	0.16	0.05	0.33	19.45	0.64	1.1	0.19	4.78	2.16	1.72	1.72	0.1	0.95	0.03	0.39	0.2	0.55	0.65	0.11	0.45	0.21	0.38	0.63	0.64	0.55	0.23	0.59	0.27	1.59	0.03	0.16	0.26	0.06	0.33	0.21	0.17	0.37	0.36	0.33	0.2	0.91	0.3	0.3	0.49	0.4	0.28
Relt	ENSMUSG00000008318	24.25	12.52	0.35	0.06	0.57	84.94	0.58	0.69	0.78	0.54	0.59	0.75	2.2	0.53	1.22	0.98	0.98	0.37	0.7	0.74	0.77	0.72	0.95	1.07	0.48	0.45	0.55	0.51	0.79	0.85	0.79	0.49	0.37	0.95	0.06	0.46	0.78	0.63	0.28	0.7	0.92	0.37	1.1	0.81	0.29	0.75	0.87	0.87
Snrpb2	ENSMUSG00000008333	2.47	6.46	10.65	8.68	1.01	495.08	14.62	53.05	186.4	124.09	86.67	56.18	22.44	1.7	24.25	0.69	13.71	17.85	13.34	12.93	9.57	8.16	9.73	14.43	15.16	15.89	13.68	11.73	10.01	8.78	21.44	6.71	5.07	7.53	2.74	7.67	6.87	5.58	5.32	5.07	4.25	3.88	7.75	12.14	14.34	12.35	9.36	6.8
Ubc	ENSMUSG00000008348	1624.95	3664.38	189.62	47.94	315.64	61.78	62.39	276.38	219.46	135.98	253.36	265.21	281.54	369.27	170.27	124.9	216.61	207.04	238.52	200.66	204.11	231.05	235.44	214.22	226.8	243.21	253.27	243.69	276.18	297.17	151.45	415.89	164.35	210.05	12.61	171.6	182.94	174.95	177.78	191.07	202.65	148.05	263.82	224.09	207.93	245.74	268.97	284.6
Prpf31	ENSMUSG00000008373	45.86	50.55	6.34	6.83	17.23	58.6	50.03	35.13	18.7	65.51	42.21	34.77	30.72	12.02	23.32	8.61	33.16	24.04	23.38	19.64	13.87	15.72	13.36	35.42	27.71	25.97	25.63	18.42	19.51	19.06	20.47	14.81	6.37	19.39	3.48	11.73	11.74	11.43	9.05	10.32	10.96	6.99	14.25	28.39	20.42	20.22	18.12	13.92
Sertad1	ENSMUSG00000008384	28.7	96.45	7.51	0.89	18.75	19.07	4.61	1.3	4.38	3.28	2.37	1.21	3.61	22.39	2.88	20.32	5.85	5.32	7.4	8.06	7.48	10.52	1.66	4.38	3.87	3.04	2.03	2.19	1.73	1.62	2.48	5.89	6.64	8.77	0.07	8.01	8.23	7.86	7.66	8.44	9.32	1.86	1.96	5.25	4.01	4.02	2.6	1.9
Carhsp1	ENSMUSG00000008393	17.96	81.05	13.26	15.37	78.69	316.22	9.49	33.17	231.6	27	31.72	28.4	8.69	20.56	6.89	26.45	30.59	8.35	20.78	12.83	5.09	13.81	24.85	25.14	9.86	34.84	35.3	15.91	33.39	33.78	4.36	19.24	6.85	23.06	1.16	6.34	17.08	14.97	4.73	13.41	13.32	3.42	19.03	36.6	12	39.73	41.69	9.77
Elk3	ENSMUSG00000008398	1.61	13.43	4.79	5.52	22.44	36.94	2.24	4.76	20.03	7.68	5.21	2.93	1.44	6.15	1.38	4.68	9.19	8.66	11.83	10.16	10.3	8.75	1.71	4.44	4.04	4.02	2.21	2.76	2.21	2.41	1.64	7.15	7.67	7.57	2.32	9.77	11.22	9.63	11.48	8.85	8.84	5.59	1.9	4.74	4.86	6.55	3.12	2.76
Herpud2	ENSMUSG00000008429	1.87	25.3	18.33	14.09	79	7.94	24.39	20.41	10.05	14.1	18.82	16.74	21.1	27.62	16.22	29.34	13.94	14.87	23.44	17.18	19.05	21.72	15.67	14.19	21.81	24.82	19.47	17.15	23.69	23.66	16.09	21.44	15.65	15.18	5.91	12.67	22.96	16.14	20.06	19.51	19.45	8.85	17.7	16.84	16.38	26.37	20.13	22.4
Rdh13	ENSMUSG00000008435	5.55	9.59	1.23	0.93	2.63	110.82	4.87	6.4	186.78	4.91	5.72	7.47	4.36	5.05	2.55	2.53	3.9	2.84	2.91	2.84	2.31	2.53	3.58	3.86	2.99	2.79	3.35	3.64	3.77	4.33	3.17	2.8	2.52	3.74	1.06	2.74	2.83	2.77	2.99	2.82	3.29	2.8	4.12	3.4	2.63	3.11	3.86	4.33
Adam21	ENSMUSG00000008438	0.09	0.22	0.08	0.01	0.03	1.1	0.1	0.42	0.04	0.27	0.33	0.41	0.58	0.04	0.23	0.02	0.1	0.05	0.12	0.16	0.05	0.09	0.09	0.09	0.12	0.1	0.12	0.07	0.15	0.16	0.32	0.06	0.01	0.09	0.01	0.07	0.04	0.04	0.05	0.05	0.03	0.03	0.13	0.1	0.11	0.17	0.24	0.24
Nutf2	ENSMUSG00000008450	4.09	7.55	1.77	3.61	2.48	166.08	6.75	13.96	139.74	19.52	19.44	12.55	8.75	1.71	7.01	0.96	8.61	7.48	5.25	4.44	3.75	3.8	4.03	8.76	7.68	6.22	5.82	6.35	4.78	5.03	6.34	2.77	1.96	5.88	1.96	4.39	4	3.78	3.52	3.35	3.69	3.5	3.64	7.95	6.1	4.7	4.5	4.5
Fut1	ENSMUSG00000008461	0.16	7.06	0.06	0.01	0	0.04	0.01	0.04	0.11	0.01	0.06	0.04	0.03	0.44	0.02	0.24	0.05	0.13	0.39	1.03	0.91	2.66	0.02	0.04	0.01	0.09	0.01	0.01	0.02	0.03	0.01	7.05	0.02	0.02	0.01	0.01	0.01	0.02	0.03	0.24	0.22	0.02	0.01	0.04	0.01	0.06	0.03	0.01
Arpc5	ENSMUSG00000008475	18.34	120.33	73.6	55.16	15.83	144.09	108.52	184.74	35.35	170.91	182	255.25	61.06	126.14	73.51	31.79	59.97	69.51	61.93	63.72	75.57	72.13	167.84	60.87	72.75	82.49	91.34	137.59	114.14	130.58	66.9	97.19	39.44	74.72	7.63	69.58	72.54	57.47	62.02	57.81	62.31	15.78	95.18	72.06	88.15	94.2	103.53	100.73
Rnf151	ENSMUSG00000008482	0.2	7.51	0.01	0.01	0.13	0.02	0.11	0.15	0.02	0.18	0.11	0.08	0.07	0.01	0.05	0.04	0.13	0.15	0.1	0.14	0.09	0.11	0.03	0.43	0.38	0.15	0.06	0.07	0.03	0.08	0.05	0.6	0.02	0.15	0.01	0.05	0.07	0.04	0.01	0.06	0.04	0.06	0.01	0.17	0.05	0.15	0.15	0.03
Elavl2	ENSMUSG00000008489	3.94	0.2	1.29	0.28	0.07	5.07	57.76	73.76	2.32	33.47	67.97	64.6	24.34	0.07	21.1	0.02	0.98	1.24	0.71	0.24	0.52	0.19	3.92	1.58	3.86	4.88	5.81	6.88	7.11	8.04	13.95	0.22	0.05	0.11	0.06	0.11	0.1	0.09	0.12	0.15	0.09	0.37	4.96	2.53	4.63	5.15	7.63	8.78
Pou2f2	ENSMUSG00000008496	1.32	2.59	2.02	0.23	1.16	17.91	1.32	15.42	0.55	7.6	12.07	7.08	2.3	1.07	2.12	0.9	1.58	1.77	0.77	0.29	0.4	0.41	4.43	1.82	4.88	7.06	6.23	5.2	4.78	3.91	2.31	0.35	0.07	0.21	0.07	0.19	0.19	0.13	0.16	0.34	0.14	0.19	4.83	8.32	10.99	10.77	10.05	8.56
Mgst1	ENSMUSG00000008540	0.91	442.22	1618.62	521.97	679.14	131.85	10.55	17.06	2029.94	20.14	18.55	13.2	11.44	70.94	6.88	125.65	43.92	52.13	46.99	55.91	109	97.19	42.98	36.38	27.59	25.97	24.8	24.83	17.2	18.03	12.58	463.09	72.84	33.6	14.06	41.74	55.86	65.85	80.64	70.6	75.9	26.74	91.64	34.66	32.55	50.23	74.68	63.62
Nfib	ENSMUSG00000008575	1.33	17.17	3.99	11.56	10.29	39.81	13.19	39	92.96	12.93	43.93	30.05	19.17	5.2	11.38	2.03	4.29	5.61	17.18	20.89	16.99	16.12	10.8	3.72	9.89	18.25	35.94	36.3	54.27	52.48	12.07	18.26	7.67	7.5	7.19	9.7	11.98	10.29	14.27	11.72	11.06	10.7	13.88	2.41	5.56	11.42	17.57	15.38
Htr3b	ENSMUSG00000008590	0.02	0.01	1.49	0.06	0.29	0.03	0.01	0.05	0.03	0.07	0.26	0.17	0.01	0.38	0.01	0.31	0.47	0.22	0.11	0.05	0.31	0.05	0.02	0.52	0.07	0.01	0	0	0.01	0.01	0.01	0.01	0.01	0.01	0.01	0	0.01	0.02	0.04	0.04	0.02	0.03	0.07	0.16	0.11	0.04	0.11	0.04
Rab25	ENSMUSG00000008601	0.91	78.06	0.16	0.01	0.01	6.17	0.01	0.18	1.08	0.18	0.22	0.03	0.07	41.02	0.02	19.9	1.38	0.91	1.2	4.45	8.62	24.69	0.05	0.88	0.19	0.25	0.02	0	0.06	0.04	0.03	7.29	0.02	0.36	0.01	0.04	0.07	0.32	0.04	0.62	0.94	0.06	0.23	0.64	0.32	0.48	0	0.04
Ubqln4	ENSMUSG00000008604	29.37	49.74	5.2	4.51	23.8	109.58	20.91	24.1	113.16	22.79	23.77	20.01	15.34	14.05	15.22	11.38	21.06	17.45	17.12	11.39	12.89	12.47	8.73	21.92	24.87	18.09	12.92	12.06	13.22	12.85	13.81	14.96	4.84	16.02	2.01	12.38	13.15	9.17	9.98	9.15	8.48	9.18	8.49	19.86	15.89	16.65	10.42	13.23
Rbfox1	ENSMUSG00000008658	0.08	0.33	1.6	0.9	0.8	0.69	213.22	27.94	2.31	2.8	27.45	29.48	42.94	0.48	34.64	0.39	0.21	0.25	0.31	0.27	0.92	0.33	21.01	0.09	0.46	1.48	5.17	8.9	13.88	18.61	30.24	0.09	1.03	0.18	10.48	0.2	0.19	0.25	0.36	0.45	0.46	3.85	20.38	1.02	1.72	5.35	17.56	19.18
Rps18	ENSMUSG00000008668	7453.79	10242	434.97	21.7	115.42	408.36	40.79	391.89	97.72	764.42	545.93	321.36	120.99	269.43	136.37	131.83	325.15	271.21	267.93	333.07	400.12	350.85	209.57	338.52	250.43	199.31	238.49	250.2	185.41	169.21	157.77	394.88	159.74	248.75	9.69	205.82	170.3	195.92	216.76	178.94	176.22	54.22	187.9	288.57	216.35	176.33	187	172.99
Rpl10	ENSMUSG00000008682	316.34	1733.93	295.87	115.84	198.8	1577.03	166.06	403.31	1265.92	443.47	348.06	400.06	99.55	338.94	116.71	190.35	364.99	331.07	324.7	320.08	351.72	293.76	211.12	347.1	263.01	240.68	257.64	248.28	213.62	201.11	107.98	578.5	174.37	226.97	23.52	202.67	192.86	196.94	198.85	185.33	175.33	82.56	160.92	302.39	270.88	225.8	217.59	204.25
Rps15a	ENSMUSG00000008683	449.57	1189.34	340.7	58.41	7.18	3019.37	158.9	868.6	683.51	1313.91	1116.6	944.67	274.67	92.51	248.05	15.85	289.67	277.57	275.04	332.44	363.42	309.42	205.83	279.89	234.51	235.62	278.26	255.79	220.01	182.44	208.3	452.04	152.13	205.72	20.17	197.96	165.56	196.15	198.47	163.79	153.4	184.52	159.52	247.37	217.47	183.25	209.06	169.68
Ncaph2	ENSMUSG00000008690	221.16	226.08	19.89	9.2	35.33	155.55	31.28	41.57	45.55	41.41	34.76	28.68	30.27	39.87	21.41	38.54	40.3	31.56	37.31	34.67	29.87	32.03	20.67	45.29	39.88	40.43	34.54	29.47	29.34	30.46	18.69	35.54	12.09	31.35	0.94	20.19	24.21	21.1	19.19	19.7	22.27	10.7	21.16	40.67	24.83	30.87	21.7	21.17
Hipk1	ENSMUSG00000008730	4.23	34.53	12.75	16.65	55.86	22.49	22.91	18.54	11.62	15.09	17.09	13.47	25.36	46.33	13.77	17.36	17.42	22.82	22.86	20.75	27.63	21.1	9.19	18.47	30.1	33.22	24.55	29.18	23.27	23.97	14.83	38.69	10.63	15.67	4.77	19.7	25.16	15.85	25.07	17.37	19.38	15.39	15.15	18.95	25.34	29.71	22.12	29.28
Gprc5b	ENSMUSG00000008734	2.49	23.1	8.6	12.1	19.89	0.47	17.94	4.75	21.55	5.81	4.99	3.79	49.96	1.61	18.77	0.68	4.37	6.18	4.44	5.04	9.83	5.69	2.44	5.86	10.46	7.44	4.62	7.95	3.55	3.17	28.8	7.05	1.71	1.6	0.38	1.98	1.73	1.83	3.92	2.92	3.08	2.38	3.95	10.93	13.56	6.22	3.42	5.84
Man1a2	ENSMUSG00000008763	14.31	18	16.43	15.81	52.1	14.48	32.94	19.3	6.87	17.85	17.83	21.24	20.39	49.87	29.88	45.2	18.86	16.72	26.6	18.15	22.65	21.17	15.37	13.57	18.57	15.62	10.46	9.47	12.23	10.53	25.77	13.84	10.09	20.89	2.26	15.25	25.47	14.69	17.56	16.02	12.03	3.51	24.65	16.11	13.81	22.14	13.35	18.11
Ceacam5	ENSMUSG00000008789	0.02	0.01	0.01	0.01	0.01	0.01	0.01	0.02	0.01	0.03	0.01	0.01	0.01	0.01	0.01	0.01	0.01	0.01	0.01	0.01	0.01	0.01	0.01	0.01	0.01	0.01	0.01	0.01	0.01	0.01	0.28	0.01	0.01	0.01	0.01	0.01	0.01	0.01	0.01	0.01	0.01	0.01	0.01	0.01	0.01	0.01	0.01	0.01
Tppp2	ENSMUSG00000008813	0.01	12.14	0.02	0.01	0.01	0.01	0.01	0.01	0.01	0.01	0.01	0.01	0.01	0.01	0.06	0.01	0.02	0.02	0.02	0.02	0.02	0.02	0.02	0.02	0.02	0.02	0.02	0.02	0.02	0.02	0.01	2.18	0.02	0.02	0.01	0.02	0.02	0.09	0.02	0.02	0.02	0.15	0.02	0.02	0.02	0.02	0.02	0.02
Acyp1	ENSMUSG00000008822	2.65	39.13	26.21	5.06	5.06	37.44	17.03	27.18	87.43	38.99	38.63	28.7	55.13	4.15	27.33	1.92	8.17	8.1	7.3	6.69	6.9	8.75	8.01	8.78	9.08	10.16	11.94	10.54	9.27	8.32	20.7	11.94	9.93	11.73	1.71	10.19	11.74	9.99	11.58	10.59	10.85	4.63	8.87	10.95	10.4	10.48	11.16	8.38
Cldn13	ENSMUSG00000008843	0.09	0.04	0.98	0.04	0.02	275.6	0.04	0.06	0.02	7.84	0.19	0.02	0.01	0.1	0.01	0.04	0.24	0.32	0.26	0.15	0.02	0.01	0	0.34	0.35	0.15	0.04	0.01	0.01	0.01	0.01	0.11	0.02	0.73	0.04	1.39	0.74	0.63	0.04	0.11	0.08	0.03	0	0.32	0.31	0.24	0.02	0.02
Cd163	ENSMUSG00000008845	0.01	6.5	11.32	0.25	0.47	3.23	0.1	0.09	1.36	0.03	0.07	0.28	0.17	0.71	0.16	0.16	0.03	0.03	0.09	0.26	1.19	1.81	3.03	0.05	0.03	0.06	0.09	0.41	0.64	1.76	0.18	2.59	1.1	0.03	0.31	0.05	0.05	0.11	0.28	0.74	0.69	1.16	4.34	0.03	0.11	0.14	0.31	0.92
Hdac5	ENSMUSG00000008855	72.23	432.41	10.67	1.91	22.27	76.26	8.41	22.98	30.05	14.54	18.9	17.29	23.86	18.5	21.48	13.71	11.44	4.64	16.53	16.83	9.86	22.39	15.44	9.56	7.67	15.34	19.76	11.41	28.4	29.11	28.24	11.58	11.86	20.87	0.84	8.72	20.3	18.24	11.18	17.84	19.73	8.05	13.79	18.66	6.71	21.65	18.31	9.85
Rala	ENSMUSG00000008859	3.25	13.38	11.64	17.66	25.56	23.93	35.54	61.24	90.8	44.94	62.1	80.7	26.93	14.04	23.22	21.64	15.77	19.52	18.84	14.84	14.13	14.28	37.92	15.54	22.53	23.79	26.81	24.75	32.67	32.16	25.58	12.45	10.45	15.38	4.96	12.63	13.66	11.26	11.79	11.82	11.61	6.19	34.93	18.35	21.6	25.58	30.1	33.35
Clec3a	ENSMUSG00000008874	0.02	0.02	0	0.02	0.01	0.23	0.02	0.01	0.01	0.35	1.06	0.22	0.04	0.01	0.01	0.01	0	0	0.11	0.02	0.74	0.31	0.04	0	0	0.02	0	0.02	0	0.11	0.01	0.01	0	0.02	0.02	0	0.02	0	0.02	0.01	0.04	0.74	0.09	0.03	0.06	0.18	0.04	0
Vdac3	ENSMUSG00000008892	11.03	40.6	43.18	59.21	10	213.59	118.32	217.59	315.13	223.31	228.11	323.79	217.84	39.18	123.79	6.89	68	62.2	52.41	44.66	48	42.57	90.88	67.44	55.97	54.46	63.52	78.32	67.46	73.51	130.65	41.29	88.34	72.46	47.03	65.45	66.57	68.45	75	73.74	78.87	122.24	92.37	72.53	65.06	57.4	71.03	84.23
Slc1a7	ENSMUSG00000008932	0.08	0.15	0.51	0.01	0.09	0.02	0.06	0.03	0.02	0.01	0.03	0.02	0.02	0.3	0.02	0.18	0.01	0.08	0.04	0.06	0.13	0.16	0.09	0.06	0.01	0.04	0.03	0.05	0.04	0.08	0.03	0.08	0.1	0.04	0.1	0.01	0.03	0.01	0.01	0.06	0.05	0.29	0.09	0.03	0.01	0.06	0.02	0.05
Vps72	ENSMUSG00000008958	26.61	134.7	11.53	6.39	39.02	42.74	13.11	62.58	21.48	82.58	70.85	47.43	21.84	31.26	12.38	25.43	43.7	31.07	33.02	26.89	15.76	21.48	26.88	41.86	36.92	36.28	39.85	34.63	35.65	34.69	14.22	16.1	8.65	22.13	3.34	14.55	14.55	14.21	12.73	13.14	13.75	7.56	18.21	42.34	30.07	31.66	31.95	21.25
Gabpa	ENSMUSG00000008976	18.48	13.23	7.61	13.09	6.09	4.89	13.1	48.9	9.69	79.82	56.14	42.82	29.02	9.01	18.74	4.29	27.55	28.7	27.74	21.67	24.65	20.36	6.49	28.88	30.11	27.25	19.51	19.05	18.28	20.9	23.73	13.43	13.01	29.34	7.81	23.45	30.96	19.24	24.37	21.31	23.4	15.15	7.74	21.81	22.37	25.28	14.2	13.85
Bmp7	ENSMUSG00000008999	1.28	43.32	0.97	5.43	22.14	1.37	1.97	3.83	0.71	3.89	3.88	2.52	0.76	3.98	1.09	3.18	2.5	2.93	3.54	4.74	3.01	4.81	1.73	2.65	2.29	1.37	0.86	1.24	1.09	1.05	2.27	6.23	1.32	7.36	0.13	8.02	8.26	5.09	5.95	4.02	3.95	0.19	1.74	1.67	1.82	2.22	1.48	2.05
Dynll1	ENSMUSG00000009013	118.82	167.93	91.72	87.66	37.58	699.13	604.23	437.13	448.91	716.65	710.24	666.44	234.17	321.25	386.73	33.92	216.3	197.22	193.69	192.41	193.12	203.59	156.8	201.9	170.83	169.32	195.54	200.21	173.93	166.05	321.79	118.28	76.59	188.26	16.06	160.61	153.06	148.5	139.84	130.68	124.97	28.88	121.42	199.62	157.43	154.03	152.91	145.59
Pdcl	ENSMUSG00000009030	5.12	15.28	10.41	13.17	5.01	24.43	15.53	51.21	20.6	76.97	55.9	41.42	28.01	6.53	15.26	2.76	15.49	18.49	15.45	13.43	12.46	10.92	13.85	15.3	19.38	22.34	22.67	25.07	21.31	23.27	18.59	13.22	7.7	10.16	3.03	9.72	11.55	9.05	10.49	9.18	9.95	6.6	12.17	15.22	20.72	22.47	22.16	16.34
Tmem184b	ENSMUSG00000009035	13.93	59.17	5.08	4.06	30.31	23.09	5.12	8.89	104.06	6.46	9.03	6.36	11.3	18.27	7.29	13	11.56	6.15	11.91	11.52	13.69	16.21	5.14	10.8	9.7	8.18	5.73	4.82	6.82	7.86	7.47	9.74	5.4	14.25	1.25	9.12	14.76	12.73	9.68	13.31	13.73	5.85	5.38	10.86	4.87	9.31	6.84	7.06
Gm5965	ENSMUSG00000009047	0.01	0.01	0.01	0.01	0.01	0.01	0.01	0.01	0.01	0.01	0.01	0.01	0.01	0.01	0.01	0.01	0.01	0.01	0.01	0.01	0.01	3.5	0.01	0.01	0.01	0.01	0.01	0.01	0.01	0.01	0.01	0.01	0.01	0.01	0.01	0.01	0.01	0.01	0.01	0.04	0.01	0.01	0.01	0.01	0.01	0.01	0.01	0.05
Rsph14	ENSMUSG00000009070	0.06	1.99	0.18	0.1	0.16	0.4	0.01	0.22	0.1	0.04	0.16	0.25	0.23	0.03	0.06	0.01	0.06	0.02	0.02	0.05	0.52	2.34	0.41	0.02	0	0.2	0.2	0.07	0.2	0.22	0.11	0.81	0.09	0	0.01	0	0.03	0	0	0.06	0.2	0.13	0.19	0.25	0.11	0.25	0.39	0.14
Nf2	ENSMUSG00000009073	14.39	49.22	15.04	42.53	73.69	17.72	48.95	62.5	20.88	52.4	59.39	57.46	29.2	37.36	29.06	32.94	45.45	31.11	46.96	35.14	25.86	30.64	36.06	40.25	35.36	48.12	37.74	33.65	44	49.69	30.27	30.49	21.07	31.78	11.96	20.79	32.97	24.33	19.22	27.02	28.21	26.53	37.39	38.93	28.92	50.43	42.22	40.8
Cabp7	ENSMUSG00000009075	1.74	0.03	0.06	0.03	0.07	0.66	9.61	1.5	0.11	0.44	1.24	1.53	28.77	0.02	8.19	0.01	0.09	0.08	0.05	0.06	0.05	0.04	0.34	0.03	0.15	0.14	0.17	0.33	0.36	0.36	2.84	0.01	0.01	0.03	0.03	0.03	0.04	0.01	0.02	0.02	0.03	0	0.71	0.23	0.19	0.43	0.31	0.51
Zmat5	ENSMUSG00000009076	40.09	133.02	3.25	0.54	5.48	141.78	0.82	3.57	235.11	3.73	4.01	3.56	3.67	4.33	2.38	4.59	3.46	2.62	2.72	2.52	2.13	2.7	3.13	3.47	3.04	3.21	3.64	3.73	3.27	3.2	2.25	2.57	2.07	2.85	0.07	2.04	2.17	2.27	2.27	2.35	2.34	1.38	2.52	4.02	3.08	2.83	3.11	2.41
Ewsr1	ENSMUSG00000009079	185.4	681.57	94.67	83.56	356.49	176.19	233.95	309.97	30.59	1102.39	487.49	256.88	238.62	175.57	154.75	174.34	420.01	171.79	412.71	347.5	129.1	292.2	165.81	410.46	214.24	395.21	357.98	197.52	334.21	353.77	281.78	243.56	86.72	271.71	35.92	110.14	205.62	182.97	88.86	179.44	194.9	65.74	170.07	384.09	166.33	347.23	286.1	115.01
Ap1b1	ENSMUSG00000009090	14.31	75.28	15.64	20.41	41.01	71.49	54.48	40.51	26.18	24.28	36.04	37.1	52.55	42.12	39.07	33.61	26.83	20.5	24.49	19.7	22.48	24.25	32.66	28.79	26.69	32	30.15	30.31	35.65	41.28	35.99	37	11.65	26.73	4.31	20.87	23.63	18	17.97	17.11	19.62	13.75	39.26	29.34	23.62	34.74	39.14	41.17
Derl3	ENSMUSG00000009092	5.01	89.17	0.31	0.02	0.34	11.65	0.13	0.12	0.59	0.12	0.11	0.1	0.13	2.01	0.14	5.46	0.59	0.61	0.81	0.55	0.38	0.52	0.19	0.4	0.43	0.46	0.37	0.34	0.41	0.47	0.16	10.21	0.1	0.9	0.02	0.56	0.43	0.6	0.35	0.33	0.28	0.04	0.13	0.41	0.5	0.39	0.3	0.15
Gstt4	ENSMUSG00000009093	0.02	5.48	0.02	0.01	0.04	0.01	0.01	0.01	0.01	0.02	0.05	0.02	0.06	0.06	0.01	0.01	0.32	0.02	0.02	0.1	0.12	0.02	0.07	0.07	0.02	0.09	0.02	0.08	0.02	0.09	0.02	1.41	0.02	0.02	0.01	0.07	0.02	0.02	0.02	0.02	0.02	0.16	0.02	0.02	0.02	0.02	0.02	0.02
Tbx1	ENSMUSG00000009097	0.09	1.02	0.01	0.05	0.08	0.15	0.08	0.21	0.81	0.95	0.59	0.11	0.31	0.63	0.23	1.76	1.54	1.09	3.76	1.42	1.98	4.28	0.16	0.2	0.19	0.27	0.08	0.11	0.15	0.09	0.26	0.21	0.03	0.76	0.05	0.15	0.07	0.14	0.06	0.19	0.15	0.09	0.12	2.45	1.02	2.63	0.22	0.18
Gnat2	ENSMUSG00000009108	0.9	3.02	1.42	1.55	4.59	4.13	0	0.05	0.12	0.33	0.07	0.07	0.1	1.04	0.03	0.29	0.34	0.21	0.15	0.23	0.12	0.14	0.07	0.35	0.19	0.19	0.15	0.1	0.13	0.07	0.15	2.56	0.21	0.44	0	0.31	0.22	0.22	0.19	0.27	0.22	0.02	0.06	0.19	0.2	0.1	0.08	0.12
Bcl2l13	ENSMUSG00000009112	5.51	26.04	3.57	6.26	10.48	6.05	9.16	13.26	11.74	18.44	13.23	9.97	9.84	6.85	7.55	3.77	14.84	10.75	11.25	7.44	7.85	8.05	5.29	15.77	14.31	13.81	9.41	8.53	8.68	8.78	7.3	11.29	6.93	10.3	2.68	7.68	9.41	6.95	7.01	7.16	7.95	10.45	6.91	12.25	8.69	10.82	7.36	6.86
2610028H24Rik	ENSMUSG00000009114	0.05	1.16	0.04	0.01	0.01	0.03	0.01	0.01	0.03	0.01	0.01	0.02	0.01	0.01	0.04	0.01	0.02	0.01	0.04	0.04	0.76	4.55	0.09	0.01	0.03	0.01	0.01	0.01	0.01	0.12	0.01	1	0.17	0.04	0.01	0.01	0.03	0.01	0.01	0.05	0.63	0.35	0.04	0.02	0.01	0.03	0.01	0.01
Spatc1l	ENSMUSG00000009115	0.04	3.3	0.02	0.01	0.01	0.03	0.01	0.09	0.03	0.07	0.09	0.12	0.11	0.05	0.04	0	0.05	0.01	0.02	0.01	0.08	0.07	0.01	0.03	0.08	0.03	0.12	0.11	0.06	0.09	0.07	0.21	0.01	0.14	0.01	0.04	0.07	0.01	0.01	0.03	0.08	0.02	0.03	0.1	0.08	0.08	0.01	0.06
Dqx1	ENSMUSG00000009145	2.18	2.21	0.74	0.09	0.51	17.06	0.07	0.19	0.53	0.39	0.2	0.09	0.09	4.56	0.06	7.66	0.95	0.19	0.54	0.48	0.24	0.5	0.06	0.74	0.44	0.3	0.25	0.16	0.16	0.14	0.08	0.2	0.07	0.42	0.02	0.11	0.21	0.19	0.14	0.29	0.25	0.12	0.17	1.2	0.33	0.39	0.31	0.13
Ccl8	ENSMUSG00000009185	0.01	11.79	4.46	0.01	0.04	1.1	0.01	0	6.94	0	0.03	0.02	0.01	0.58	0.01	0.07	0.04	0.04	0.24	0.35	0.94	0.84	0.96	0.04	0.04	0.04	0.04	0.04	0.26	0.04	0.03	2.32	0.16	0.04	0.01	0.04	0.04	0.04	0.04	0.04	2.26	0.14	0.98	0.04	0.04	0.04	0.04	0.04
Lnpk	ENSMUSG00000009207	7.21	11.32	4.56	7.65	9.68	7.99	50.97	42.66	1.48	44.3	41.19	42.65	28.22	7.34	28.44	4.67	12.65	13.11	14.11	12.44	8.9	8.69	10.06	14.2	15.55	19.75	18.47	14.73	16.8	18.59	25.16	12.81	3.96	9.44	4.97	8.59	10.18	6.5	6.45	5.55	5.6	4.19	14.58	14.05	18.12	20.6	19.37	17.46
Prr29	ENSMUSG00000009210	0.06	10.79	0.01	0.02	0	1.12	0.02	0.01	0.17	0.01	0.02	0.03	0.13	0.25	0.07	0.2	0.04	0.05	0.11	0.09	0.47	1.93	0.2	0.01	0.01	0.01	0.02	0.04	0.01	0.04	0.01	1.54	0.26	0.09	0.02	0.04	0.11	0.11	0.1	0.29	0.54	0.95	0.06	0.04	0.02	0.05	0.02	0.01
Mymk	ENSMUSG00000009214	0.06	0.04	0.03	0.04	0.03	0.06	0.04	0.14	0.06	1.09	0.84	0.24	0.07	0.03	0.11	0.02	0.01	0.31	1.12	0.49	10.33	7.03	0.02	0	0	0.02	0	0	0.01	0.01	0.12	0.04	0.01	0.01	0.04	0.02	0.02	0.09	0.01	0.03	0.1	0.01	0.03	0.02	0.27	0.42	0.09	0.02
Fam163b	ENSMUSG00000009216	0.24	0.52	1.28	0.6	0.75	0.01	31.05	2.62	0.07	0.19	2	9.16	7.35	0.11	36.67	0.03	0.03	0.02	0.09	0.1	0.11	0.07	8.67	0.04	0.03	0.11	0.43	0.97	1.37	2.08	56.56	0.04	0.12	0.11	0.09	0.14	0.18	0.13	0.22	0.18	0.27	0.3	3.4	0.09	0.1	0.16	0.91	2.83
Trpm5	ENSMUSG00000009246	0.43	0.36	0.62	0.06	0.2	2.02	0.02	1.04	0.12	0.62	2.4	0.62	0.04	3.3	0.01	2.31	0.06	0.07	0.46	0.66	1.28	0.95	0.1	0.05	0.06	0.1	0.12	0.14	0.1	0.1	0.02	0.13	0.09	0.11	0.02	0.13	0.32	0.31	0.32	0.35	0.27	0.02	0.19	0.05	0.04	0.26	0.13	0.17
Ascl2	ENSMUSG00000009248	2.52	1.61	0.22	0.16	0.34	4.35	0.02	0.15	0.09	0.1	0.17	0.14	0.11	3.11	0.07	3.17	0.08	0.15	0.09	0.19	0.21	0.46	0.11	0.09	0.07	0.05	0.03	0.07	0.08	0.16	0.11	0.44	0.01	0.28	0.02	0.07	0.06	0.1	0.02	0.12	0.2	0.01	0.21	0.15	0.06	0.11	0.1	0.09
Rarres2	ENSMUSG00000009281	0.06	307.68	71.83	1.34	4.42	34.14	0.69	0.22	817.28	0.34	0.38	0.65	1.17	13.78	1.08	4.16	0.9	1.18	2.09	1.42	8.02	4.66	4.28	0.12	0.17	0.36	0.63	1.58	1.1	1.3	0.88	25.57	21.93	4.78	0.54	5.21	8.28	10.6	13.64	17.33	16.17	4.93	3.58	0.33	0.62	0.8	1.77	2.23
Pttg1ip	ENSMUSG00000009291	32.72	181.16	81.96	26.62	79.79	54.95	23.91	29.86	49.93	31.58	32.35	31.07	38.76	101.2	30.6	58.86	38.28	46.75	51.55	54.5	73.27	72.2	40.46	35.7	37.37	34.44	33.38	45.1	38.02	42.5	34.1	95.05	60.14	54.02	7.36	54.57	56.53	57.42	68.37	64.14	70.81	33.02	49.24	36.65	36.66	42.07	38.1	42.45
Trpm2	ENSMUSG00000009292	0.33	2.79	0.3	0.05	0.62	44.89	4.25	0.99	0.19	0.16	0.87	1.99	3.78	0.3	3.09	0.34	0.26	0.24	0.38	0.15	0.35	0.26	1.4	0.28	0.31	0.27	0.64	0.89	1.27	1.93	2.49	0.26	0.05	0.22	0.03	0.05	0.09	0.08	0.12	0.55	0.94	0.04	2.44	0.35	0.18	0.56	1.47	2.7
Ube2g2	ENSMUSG00000009293	8.41	50.29	4.65	3.11	8.07	313.36	3.77	11.27	145.95	20.71	13.79	9.08	6.14	8.31	5.13	4.91	10.68	4.09	8.33	7.59	6.77	9.8	8.41	11.13	7.78	9.42	11.55	7.84	11.85	11.81	6.24	9.21	6.83	9.35	1.13	3.81	7.38	8.16	5.13	7.96	9.14	6.48	7.45	10.61	4.17	8.47	9.8	5.53
Mpo	ENSMUSG00000009350	0.09	0.09	0.8	0.09	0.01	524.39	0.09	0.17	0.18	2.24	0.45	0.06	0.04	0.13	0.03	0.02	0.43	0.44	0.24	0.27	0.12	0.07	0.01	0.36	0.26	0.08	0.02	0.02	0.02	0.04	0.05	0.05	0.02	0.65	0.09	0.53	0.34	0.37	0.04	0.16	0.14	0.03	0.02	0.29	0.26	0.14	0.06	0.04
Lpo	ENSMUSG00000009356	0.03	0.55	0.01	0.03	0	0.07	0.25	0.18	0.02	0.12	0.23	0.82	1.69	86.66	0.39	0.32	0.1	0.11	0.26	0.04	0.1	0.09	0.37	0.04	0.23	0.1	0.09	0.22	0.28	0.17	0.13	0.16	0.02	0.02	0.03	0.06	0.01	0.02	0.02	0.17	0.38	0.01	1.43	0.17	0.23	0.24	0.35	0.63
Met	ENSMUSG00000009376	0.59	4.03	0.65	0.54	0.61	7.64	0.85	0.67	25.83	0.86	0.65	3.12	0.15	4.57	1.2	1.53	1.07	1.67	2.35	1.77	5.03	3.42	2.03	0.45	0.51	0.47	0.28	0.66	0.9	1.83	0.9	4.37	0.32	1.39	0.07	1.04	1.47	0.95	1.45	1.25	1.2	0.22	0.64	1.34	0.96	1.3	0.94	2.03
Slc16a12	ENSMUSG00000009378	0.02	5.31	0.17	0.1	0.08	0.8	0.67	0.82	3.49	0.62	0.62	0.6	0.42	0.74	0.41	0.48	0.15	0.3	0.24	0.19	0.59	0.3	0.47	0.08	0.28	0.3	0.39	0.79	0.62	0.79	0.43	4.59	1.58	6.9	0.26	8.83	9.16	4.63	4.88	2.78	2.45	0.43	0.56	0.27	0.58	0.74	0.69	1.11
Syn2	ENSMUSG00000009394	0.05	21.12	23.77	2.88	7.82	0.58	209.55	12.51	1.92	1.14	10.92	28.04	57.65	3.19	59.6	1.3	1.2	1.62	2.74	0.54	3.17	1.81	38.66	0.28	0.86	4.02	9.09	16.05	18.45	20.52	59.64	5.42	0.57	0.32	0.32	0.5	0.64	0.59	0.87	0.94	0.78	0.72	50.59	2.46	2.99	7.91	14.24	41.6
Elk1	ENSMUSG00000009406	1.51	8.35	1.93	2.41	9.31	20.94	12.66	8.25	23.57	4.04	7.35	7.23	6.74	2.26	5.93	1.1	3.52	1.92	4.68	4.37	1.73	3.6	6.93	3.37	2.42	5.15	5.11	3.04	6.37	6.65	5.11	3.16	1.6	3.37	0.83	1.56	3.47	2.6	1.5	2.78	2.56	1.51	3.65	2.97	1.8	4.66	4.63	2.4
Nav1	ENSMUSG00000009418	3.58	28.54	2.94	1.94	3.21	28.73	16.74	27.74	6.81	9.71	24.76	29.87	7.98	5.07	9.35	2.11	8.13	3.57	5.93	3.51	5.06	3.89	8.87	8.54	7.45	10.85	9.98	10.21	15.44	17.52	13.55	8.7	2.78	9.38	1.55	7.71	12.8	7.49	8.92	7.47	7.21	3.34	12.36	5.44	5.1	11.68	12.95	17.42
Tnpo1	ENSMUSG00000009470	20.29	24.32	10.91	26.26	11.81	14.33	16.09	72.24	13.27	88.99	66.78	50.29	21.6	11.76	17.67	3.74	38.06	27.4	34.46	27.62	18.18	22.28	7.6	45.8	28.92	43.67	32.28	32.09	26.29	25.89	24.08	44.44	9.49	30.96	5.27	17.39	26.5	17.76	15.07	19.15	18.7	12.59	9.66	34.68	38.14	41.67	28.09	22.21
Myod1	ENSMUSG00000009471	0.09	0.05	0.02	0.05	0	0.04	0.05	0.45	0.35	4.53	2.08	0.25	0.02	0.05	0.05	0	0.14	0.78	3.02	1.23	4.97	6.56	0.01	0	0.01	0.02	0.01	0.01	0.01	0.01	0.05	0	0	0.06	0.05	0.12	0.04	0.06	0	0.02	0.04	0.01	0.03	0.02	0.21	0.78	0.13	0.01
Otog	ENSMUSG00000009487	0.05	0.02	0.01	0.02	0.03	0.02	0.02	0.05	0.02	0.08	0.39	0.04	0.02	0.02	0.02	0.03	0.06	0.04	0.14	0.03	0.42	0.11	0.01	0.01	0.02	0.02	0.01	0.01	0.01	0.01	0.03	0.01	0.01	0.01	0.02	0.01	0.01	0.01	0.01	0.01	0.01	0.01	0.01	0.16	0.09	0.45	0.05	0.03
Rnmt	ENSMUSG00000009535	11.96	11.46	5.6	4.6	2.46	79.4	23.4	39.22	23.32	62.87	44.61	44.55	40.05	1.99	22.43	0.87	11.53	10.19	8.24	7.35	6.31	6.41	9.97	12.06	10.41	12.41	12.55	14.15	13.32	13.7	22.97	6.55	2.9	7.47	1.14	5.4	5.57	4.19	4.22	4.26	4.51	3.08	9.61	10.35	11.07	11.62	10.98	9.37
Kcnq1	ENSMUSG00000009545	0.07	14.19	0.54	0.12	3.75	2.78	0.1	0.21	1.73	0.33	0.27	0.24	0.17	11.73	0.09	10.09	0.45	0.37	0.47	0.25	0.64	0.44	0.56	0.4	0.44	0.32	0.3	0.54	0.39	0.37	0.14	4.26	11.77	2.84	0.39	3.32	4.93	5.14	9.73	9.27	11.94	4.68	0.45	0.56	0.63	0.52	0.52	0.39
Srp14	ENSMUSG00000009549	41.01	195.98	104.02	43.75	46.51	159.62	104.29	165.17	152.15	208.95	215.4	189.97	140.93	27.85	107.14	14.42	59.18	56.33	60.49	61.5	57.18	63.53	95.94	59.82	57.66	62.34	83.86	89.76	81.11	79.09	117.01	78.91	47.87	54.3	14.08	44.25	46.67	48.82	53.29	48.36	49.9	36.53	85.46	71.9	65.2	65.77	88.48	74.88
6330409D20Rik	ENSMUSG00000009551	0.07	0.04	0.08	0.04	0.01	4.66	3.2	2.02	0.03	0.7	1.44	1.87	2.36	0.01	1.12	0.06	0.08	0.07	0.06	0.06	0.05	0.05	0.37	0.14	0.3	0.29	0.29	0.47	0.36	0.45	0.94	0.02	0.01	0.02	0.04	0.05	0.01	0.03	0.05	0.02	0.03	0.01	0.62	0.21	0.33	0.25	0.48	0.56
Cdk9	ENSMUSG00000009555	25.88	90.33	24.32	13.38	45.25	254.45	30.41	65.58	27.75	53.73	73.4	53.49	39.49	34.45	53.16	20.25	50.01	28.62	45.94	36.73	26.49	37.44	25.6	52.21	31.06	39.72	35.48	28.02	34.64	31.58	45.15	31.1	11.66	38.45	2.9	18.98	25.71	22.01	15.7	20.71	21.36	6.85	23.79	45.32	25.42	36.43	28.62	21.75
Tor2a	ENSMUSG00000009563	77.09	126.26	3.59	0.44	7.99	96.9	2.58	7.02	85.13	5.61	6.28	5.89	3.04	12.62	3.29	11.28	5	4.48	6.17	6.06	6.26	6.47	4.22	5.38	5.73	5.3	5.69	6.78	6.22	6.21	3.59	6.09	2.48	5.03	0.29	3.71	3.68	3.56	3.64	3.46	3.66	1.03	4.73	5.65	4.46	5.09	5.12	4.76
Fpgs	ENSMUSG00000009566	27.27	76.5	2.72	0.13	3.89	430.78	0.9	2.63	34.32	2.53	2.84	2.99	1.04	5.04	0.74	2.58	4.38	1.81	3.96	3.66	3.51	3.88	2.74	3.64	2.64	2.24	1.87	1.61	2.56	2.87	0.88	7.66	1.11	3.76	0.25	1.65	2.4	2.42	1.43	2.08	2.07	0.65	2.92	3.45	1.35	2.42	1.9	1.87
Mrtfb	ENSMUSG00000009569	1.58	7.78	3.14	2.45	4.58	5.68	16.25	4.26	11.71	4.4	4.42	5.89	7.33	5.66	21.14	2.14	5.79	6.1	6.24	6.89	5.8	6.17	4.58	4.98	5.53	4.08	3.32	3.88	3.35	3.93	19.59	5.12	2.92	4.52	0.69	4.43	3.95	3.22	5.3	3.85	3.39	2.41	3.06	4.07	4.84	4.45	3.01	3.78
Cbx5	ENSMUSG00000009575	41.59	40.07	7.37	18.6	7.39	217.62	93.57	139.65	19.94	233.3	135.26	113.68	52.99	7.41	61.51	2.82	50.58	46.58	42.5	31.13	26.83	19.94	20.46	54.43	50.05	58.3	40.59	38.44	32.87	33.21	61.16	48.64	9.36	37.98	5.31	30.65	37.89	22.4	24.09	20.16	18.42	17.87	23.74	41.57	40.24	44.86	34.07	37.15
Odam	ENSMUSG00000009580	0.01	20.1	0.01	0.01	0.01	0.02	0.01	0.01	0.02	0.01	0.02	0.01	0.01	0.01	0.01	0.01	0.04	0.01	0.03	1.13	0.95	1.04	0.01	0.01	0.01	0.01	0.01	0.01	0.01	0.01	0.01	32.9	0.01	0.01	0.01	0.01	0.01	0.01	0.01	0.01	0.03	0.01	0.04	0.01	0.01	0.01	0.06	0.01
Apobec3	ENSMUSG00000009585	10.51	74.96	5.17	1.2	4.15	397.26	1.63	2.97	6.83	4.86	4.77	2.94	1.58	12.67	2.66	5.71	7.09	5.89	7.25	7.49	10.69	9.95	1.63	8.47	8.55	6.84	4.74	2.94	3.65	3.74	2.61	28.16	3.57	8.06	0.77	8.02	10.47	9.25	8.25	12.7	14.43	4.53	2.38	6.31	4.94	5.56	2.99	2.91
St6galnac1	ENSMUSG00000009588	0.01	0.01	0.01	0.07	0.07	0.02	0.01	0	0.02	0	0	0	0.01	1.67	0.01	1.02	0.01	0.01	0.01	0.01	0.09	0.04	0.01	0.01	0.01	0.01	0.01	0.01	0.01	0.01	0	0.08	0.01	0.01	0.01	0.01	0.01	0.01	0.01	0.01	0.01	0	0.01	0.01	0.01	0.01	0.05	0.01
Taf7l	ENSMUSG00000009596	0.35	0.27	0.04	0.01	0.01	0.16	0.12	0.09	0.08	0.12	0.06	0.16	0.04	0.01	0.08	0.01	0.09	0.05	0.14	0.1	0.09	0.11	0.09	0.03	0.05	0.02	0.04	0.06	0.03	0.08	0.19	0.01	0.01	0.06	0.01	0.01	0.01	0.01	0.02	0.04	0.01	0.01	0.19	0.01	0.04	0.11	0.12	0.1
Sardh	ENSMUSG00000009614	0.33	46.89	2.95	0.95	3.35	39.46	0.59	0.52	47.93	1.15	0.7	0.59	1.23	1.94	0.74	3.01	0.48	0.56	1.99	1.1	2.19	1.55	1.37	0.41	1	0.91	0.51	0.99	0.9	1.09	1.03	4.24	3.9	2.79	0.06	2.68	4.42	3.7	4.23	4.31	4.74	1.43	2.34	0.66	0.85	2.55	1.26	1.08
Vav2	ENSMUSG00000009621	8.54	53.81	5.39	2.83	10.48	11.78	1.51	14.85	2.65	14.16	14.63	13.21	3.44	3.73	1.93	12.39	8.35	3.99	7.16	3.71	4.61	4.59	4.73	9.12	10.32	12.19	6.7	6.33	10.09	9.65	3.32	9.6	1.67	5.13	0.46	2.73	3.74	1.96	2.8	3.02	2.43	2.12	6.31	11.48	9.25	17.41	10.68	11.38
Tex15	ENSMUSG00000009628	1.48	0.8	0.06	0.11	0.04	1.48	0.67	3.64	0.04	3.95	3.57	3.71	0.31	0.18	0.31	0.1	0.83	1	2.19	2.41	3.83	2.44	0.69	1.62	2.11	2.14	0.65	0.75	0.53	0.64	1.81	0.51	0.03	0.23	0.02	0.27	0.3	0.31	0.28	0.3	0.21	0.06	0.93	0.4	1.37	2.12	1.26	1.98
Ppp2cb	ENSMUSG00000009630	5.32	33.47	21.67	10.24	6.34	54.22	46.65	53.61	45.02	36.8	52.19	59.5	38.13	19.58	34.67	5.27	14.02	20.88	16.39	15.99	22.04	15.82	40.26	16.67	24.9	21.54	23.6	34.83	24.86	24.07	31.52	21.19	5.79	8.88	2.61	10.8	9.7	9.4	16.91	8.76	7.46	8.42	34.46	17.08	22.77	21.45	30.37	41.7
G0s2	ENSMUSG00000009633	7.92	1138.28	12.11	0.84	13.58	129.13	0.06	0.38	3399.86	0.87	0.54	0.55	1.3	1.86	0.62	1.82	1.01	1.09	2.1	3.09	6.42	3.93	0.68	0.82	0.87	0.89	0.71	0.72	0.71	0.49	0.62	23.37	11.52	5.51	0.36	5.06	4.99	7.27	13.65	14.12	17.76	5.27	1.1	0.89	0.81	0.9	0.85	1.05
Dmap1	ENSMUSG00000009640	41.78	62.2	2.39	0.51	3.7	166.11	2.38	10.43	48.01	12.01	12.53	11.23	7.02	3.29	5.42	2.95	5.48	5.57	5.57	4.7	3.96	3.62	5.78	5.2	5.37	5.08	5.14	6.67	5.45	5.55	5.04	3.12	2.02	4.09	0.47	3.17	3.07	2.78	3.08	2.69	2.91	1.49	5.45	4.8	4.7	4.76	5.07	5.5
Pla2g12b	ENSMUSG00000009646	0.55	0.89	0.73	0.02	0.02	0.57	0.02	0.02	0.02	0.63	0.01	0.01	0.01	0.78	0	20.71	0.03	0.09	0.06	0.17	0.03	0.05	0.01	0.02	0.01	0.02	0.02	0.01	0.02	0.01	0.02	0.09	0.11	2.67	0.02	0.72	0.4	0.75	0.24	0.31	0.09	0.02	0.02	0.01	0.09	0.04	0.01	0.01
Mcu	ENSMUSG00000009647	4.84	11.4	7.66	9.7	16.13	7.55	14.33	11.51	4.39	10.17	12.05	18.92	21.79	51.16	11.31	54.93	7.76	9.64	13.21	11.71	18.91	16.25	23.37	8.12	8.56	6.99	7.56	9.03	9.33	11.3	15.06	5.64	8.04	9.82	1.99	10.34	11.32	10.14	11.16	9.58	9.41	5.98	19.37	7.8	8.38	10.67	10.6	14.1
Oit3	ENSMUSG00000009654	0.02	0.56	1.54	1.01	2.35	1.02	0.04	0.12	0.51	0.67	0.09	0.07	0.03	0.12	0.02	0.11	0.17	0.17	0.17	0.15	0.14	0.11	0.04	0.28	0.1	0.06	0.05	0.05	0.04	0.01	0.06	0.09	0.64	1.84	0.02	1.06	1.12	1.18	1.08	0.97	0.97	0.08	0.04	0.23	0.12	0.14	0.05	0.05
Tex11	ENSMUSG00000009670	0.46	0.05	0.08	0	0.01	0.53	0.03	0.04	0.02	0.07	0.03	0.08	0.12	0.01	0.12	0.01	0.01	0.01	0.06	0.09	0.13	0.06	0.05	0.01	0.02	0.01	0.02	0.03	0.02	0.03	0.09	0.04	0.09	0.14	0.03	0.03	0.15	0.14	0.22	0.22	0.19	0.05	0.03	0.02	0.07	0.1	0.03	0.05
Bcr	ENSMUSG00000009681	5.38	29.9	1.52	1.97	5.42	8.62	7.01	12.65	4.01	6	9.52	10.01	6.33	4.23	8.42	3.4	3.9	4.42	4.41	3.72	3.33	3.39	5.22	2.93	5.24	5.51	6.21	7.21	8.03	8.06	7.34	4.67	1.72	5.81	0.18	4.92	4.45	2.94	3.26	2.15	2.22	0.67	6.02	3.21	5.06	6.77	8	11.14
Fxyd5	ENSMUSG00000009687	3.99	93.41	15.64	1.86	12.86	289.77	3.43	2.62	29.93	1.6	4.73	5.96	2.14	10.04	8.91	8.08	2.95	3.21	4.05	5.58	18.88	13.77	9.3	3.39	3.72	2.75	3.91	5.77	4.62	7.36	5.72	15.8	12.42	8.05	0.52	9.95	11.76	11.51	10.84	13.96	14.69	6.05	10.99	4.2	3.76	3.33	5.14	4.49
Kcnd1	ENSMUSG00000009731	1.38	8.4	0.65	0.42	0.42	8.27	1.53	1.68	0.23	1.02	1.5	1.74	1.55	0.65	1.44	0.25	0.6	0.32	0.78	0.54	1.01	0.57	1.49	0.32	0.4	0.41	0.4	0.49	0.95	1.13	1.37	2.92	0.07	0.4	0.02	0.46	0.53	0.32	0.57	0.29	0.16	0.13	1.66	0.59	0.54	0.51	0.88	1.43
Tfcp2	ENSMUSG00000009733	1.66	15.57	1.52	1.26	1.87	12.93	4.03	10.78	7.26	12.18	11.83	9.56	7.63	1.58	5.04	0.67	4.58	3.75	5.5	3.94	2.62	3.33	3.32	3.97	3.88	5.37	4.47	3	4.14	4.57	4.93	4.61	1.56	2.78	0.45	1.9	2.96	2.07	2.08	2.34	2.11	1.59	4.06	4.28	3.2	5.75	4.7	3.7
Pou6f2	ENSMUSG00000009734	0.08	0.02	0	0.02	0.01	0.49	1.82	3.4	0.03	1.01	2.11	1.52	0.41	0.04	0.65	0.01	0.09	0.15	0.04	0.02	0.02	0.04	0.63	0.03	0.12	0.31	0.23	0.28	0.26	0.28	0.37	0.04	0.01	0.13	0.02	0.14	0.11	0.08	0.06	0.06	0.04	0.05	0.36	0.36	0.4	0.45	0.57	0.58
Pou6f1	ENSMUSG00000009739	0.95	37.88	1.53	0.82	4.62	13.42	12.36	20.49	11.12	9.16	19.65	14.68	10.88	2.16	17.32	0.91	1.73	1.88	3.82	5.43	3.12	4.36	13.3	1.54	5.85	11.16	13.37	15.28	18.78	19.93	13.87	6.21	1.47	0.75	0.42	0.78	1.81	1.76	2.73	1.71	1.6	1.32	9.86	2.39	4.96	11.89	14.86	15.52
Ubp1	ENSMUSG00000009741	12.73	37.65	10.1	9.5	20.14	58.54	30.02	64.53	7.05	58.79	72.91	58.54	40.06	15.86	36.73	11.94	27.61	26.91	34.44	25.5	24.77	23.78	11.03	26.22	34.03	32.45	23.06	20.19	23.94	22.25	38.24	16.87	7.39	23.54	4.06	20.65	23.6	14.01	17.18	14.18	13.9	8.32	14.62	25.02	27.94	34.64	21.4	23.22
Nuak2	ENSMUSG00000009772	2.02	6.16	0.5	0.22	1.05	32.92	0.14	6.67	1.2	12.56	6.02	3.01	0.73	12.45	0.21	15.28	4.64	2.58	1.79	0.87	1.52	2.39	1.62	14.56	16.41	14.69	9.3	5.62	4.61	3.84	0.17	1.58	0.55	0.93	0.18	0.79	0.81	0.57	0.5	0.95	1.08	0.52	2.19	12.21	8.99	8.3	5.59	3.38
Ick	ENSMUSG00000009828	1.72	26.99	6.57	5.66	14.49	3.6	8.69	36.24	7.58	19.31	28.01	29.46	9.4	28.03	8.82	16.78	17.44	13.55	14.13	13.71	9.65	10.48	15.6	15.22	14.31	15.95	14.92	14.06	16.69	17.47	7.38	12	5.46	8.57	1.95	6.37	7.44	6.09	6.66	6.57	6.03	3.49	14.14	16.63	14.25	16.57	16.67	15.26
Sdhb	ENSMUSG00000009863	66.85	253.46	91.53	39.25	153.48	93.91	82.9	78.2	2288.45	91.76	88.6	87.94	91.61	113.34	64.07	185.09	78.55	69.48	69.23	65.62	65.42	61.29	108.07	75.42	65.87	68.68	85.42	94.75	77.28	77.39	62.88	53.82	301.11	124.8	63.79	121.82	131.54	145.3	168.96	157.51	203.42	236.16	106.15	79.53	65.02	63.82	78.76	84.37
Cox4i2	ENSMUSG00000009876	2.61	27.07	0.59	0.43	0.8	7.21	0.06	0.71	20.02	0.94	0.75	1.04	1.18	0.65	0.67	0.17	0.62	0.58	0.87	1.65	1.32	2.2	0.3	0.22	0.3	0.2	0.28	0.32	0.26	0.33	0.72	0.75	1.07	1.23	0.06	1.22	1.19	0.74	1.06	1.36	1.72	1.07	0.33	0.31	0.23	0.31	0.3	0.34
Snap47	ENSMUSG00000009894	25.7	79.75	16.32	21.96	28.54	22.23	161.27	114.3	28.32	38.67	108.08	151.13	131.81	11.56	111.86	5.13	21.42	26.97	26.28	20.44	20.38	18.22	82.15	18.62	20.52	27.42	39.7	74.45	59.73	70.48	83.02	24.22	8.74	19.88	2.17	17.29	17.02	15.24	14.58	13.64	13.22	12.67	85.38	19.76	26.45	37.04	71.8	98.46
Wnt3a	ENSMUSG00000009900	0.47	0.44	0	0.02	0.01	0.18	0.02	0.69	0.1	2.45	0.88	0.09	0.02	0.01	0.03	0.01	0.23	0.1	0.39	0.63	0.13	0.51	0.05	1.83	0.92	1.03	0.51	0.15	0.3	0.1	0.02	0.16	0	0.01	0.02	0	0.01	0	0	0.01	0	0.02	0.07	2.86	0.61	1.13	0.48	0.07
Kdsr	ENSMUSG00000009905	5.45	15.78	5.74	4.8	20.35	13.32	7.02	3.37	24.6	2.9	3.58	4.43	5.86	9.49	4.74	3.6	3.71	4.22	4.78	6.14	4.83	6.33	5.75	3.04	3.07	3.15	3.94	5.27	4.99	6.41	4.55	9.87	2.53	2.84	0.45	2.48	3.36	3.2	3.51	3.01	3.8	0.58	6.4	2.67	3.21	4.07	5.24	5.3
Vps4b	ENSMUSG00000009907	6.15	22.17	19.24	19.56	24.22	29.37	17.87	22.88	30.85	56.36	32.57	24.36	24.36	23.19	16.66	13.56	24.95	29.22	25.91	20.94	20.08	22.6	8.95	25.42	25.22	23.56	19.32	16.89	16.92	16.8	17.24	16.13	10.37	21.68	2.26	17.14	20.23	13.78	14.43	14.42	16.19	4.3	8.82	22.16	23.43	25.28	14.13	13.08
Rps25	ENSMUSG00000009927	144.34	424.5	237.15	47.11	13.1	5156.14	127.43	283.48	3035.2	626.1	402.62	388.48	197.25	56.88	198.23	18.36	187.8	151.08	149.17	168.66	186.29	137.25	160.75	169.7	125.39	120.66	119.76	123.57	88.21	75.71	195.99	150.72	106.23	118.49	12.74	110.3	97.72	85.54	110.56	78.46	70.66	56.03	128.51	152.71	111.85	102.37	96.44	98.27
Nxf2	ENSMUSG00000009941	0.09	0.21	0.16	0.11	0.03	0.1	0.06	0.42	0.01	1.11	0.59	0.4	0.17	0.05	0.21	0.03	0.18	0.32	0.52	0.27	0.33	0.22	0.07	0.12	0.18	0.14	0.09	0.09	0.06	0.06	0.26	0.2	0.04	0.16	0.01	0.24	0.2	0.16	0.11	0.11	0.09	0.07	0.12	0.2	0.16	0.24	0.09	0.13
Taz	ENSMUSG00000009995	14.48	165.74	30.36	9.79	60.22	55.04	43.09	34.45	28.78	26.21	36.94	33.28	29.74	51.97	22.24	31.07	28.67	23.43	34.47	35	23.84	38.96	21.63	29.63	23.71	33.5	34.41	25.73	39.21	41.35	23.81	60.12	24.26	28.78	8.03	19.34	28.33	25.44	23.66	29.72	33.12	19.57	29.75	29.53	20.36	32.96	35.58	20.34
Kif19a	ENSMUSG00000010021	0.43	3.69	0.21	0.02	0.16	6.35	0.09	0.12	0.56	0.36	0.31	0.36	0.58	0.25	0.48	0.19	0.72	0.57	0.98	0.58	0.84	1.01	0.3	0.23	0.41	0.48	0.36	0.13	0.29	0.2	0.49	0.2	0.05	0.04	0.07	0.04	0.08	0.04	0.1	0.11	0.09	0.07	0.55	1.06	0.66	1.07	0.54	0.49
Aldh3a2	ENSMUSG00000010025	2.85	49.29	16.15	6.34	13.22	22.24	10.94	8.14	32.17	7.22	10.1	10.34	16.22	25.21	8.87	35.03	8.58	10.72	11.88	11.63	16.94	14.82	14.96	9.93	9.89	10.9	10.36	15.92	13.69	15.39	8.69	26.16	12.27	13.32	1.28	12.78	15.16	12.49	17.64	15.37	16.09	4.58	18.31	11.13	11.18	12.24	12.52	15.22
Zmynd10	ENSMUSG00000010044	0.28	24.69	0.21	0.03	0.12	0.05	0.26	1.52	0.33	0.58	1.31	1.77	0.3	0.12	0.8	0.12	0.3	0.26	0.4	0.54	1.39	4.78	1.8	0.3	0.45	0.44	0.83	1.23	1.13	0.76	0.86	1.56	0.09	0.06	0.03	0.02	0.08	0.06	0.05	0.29	0.56	0.11	0.98	0.98	1.02	1.05	0.89	0.88
Tmem115	ENSMUSG00000010045	95.44	212.23	2.99	0.52	9.29	25.02	0.34	3.25	39.54	1.96	2.88	2.77	2.95	7.9	1.93	5.34	2.77	3	3.53	3.02	3.67	3.56	3.63	2.5	2.83	3.11	2.62	3.52	3.24	3.1	1.61	4.51	1.79	3.21	0.26	2.44	2.74	2.14	2.61	2.36	2.24	1.22	3.72	2.85	2.64	3.41	3.15	3.37
Hyal2	ENSMUSG00000010047	175.94	234.09	3.29	1.24	17.54	23.21	0.44	7.62	26.34	10.15	9.6	4.32	1.33	15.29	0.95	28.88	12.89	10.71	10.84	8.83	8.39	7.68	3.57	12.34	10.45	8.83	7.58	8.55	6.18	5.95	1.06	10.93	4.45	10.1	2.03	8.07	8.42	7.8	7.55	6.56	7.02	3.17	3.32	10.9	8.47	8.54	6.72	5.84
Ifrd2	ENSMUSG00000010048	12.7	15.91	5.06	3.27	19.63	1025.86	4.18	5.44	85.43	9.98	6.13	4.77	3.75	15.41	2.43	17.74	15.02	8.79	8.06	9.74	10.72	10.14	1.6	14.56	7.76	5.33	4.06	4.39	3.61	3.53	2.45	6.72	6.41	13.81	2.61	11.91	7.6	8.39	9.84	8.64	10.23	5.59	2.11	10.68	5.41	4.56	2.86	2.98
Hyal1	ENSMUSG00000010051	4.3	28.83	1.26	0.8	3.4	8.1	1.15	1.85	24.62	3	2.04	1.11	2.15	2.33	1.5	0.93	3.39	2.11	5.04	5.25	2.11	5.65	0.8	2.91	2.24	3.05	3.38	1.2	3.48	2.87	1.41	7.23	2.15	2.38	0.54	1.17	2.21	2.65	1.66	3.42	3.15	1.72	1.64	2.97	1.39	3.47	3.12	1.56
Tusc2	ENSMUSG00000010054	4.34	41.45	12.47	7.56	27.47	82.06	31.77	24.79	102.75	13.36	20.46	24.44	24.25	24.55	22.14	18.78	14.32	13.49	11.75	7.82	9.04	8.97	28.5	16.38	18.02	16.88	17.93	23.25	20.98	21.06	19.31	13.63	7.51	14.78	2.98	11.88	12.93	10.03	10.36	9.08	9.47	6.85	25.6	17.86	16.97	18.19	22.54	25.55
Nprl2	ENSMUSG00000010057	16.96	50.18	2.84	1	4.79	105.46	3.3	12.6	76.51	5.52	11.69	12.23	7.44	4.32	5.96	2.84	4.24	4.13	4.87	4.7	3.73	4.83	7.84	4.25	4.5	4.98	6.79	9.48	8.59	10.12	5.65	4.38	2.35	3.49	0.37	2.68	2.73	3	3.16	3.18	3.63	2.74	6.1	4.71	4.5	5.37	7.68	7.4
Slc38a3	ENSMUSG00000010064	4.39	22.97	0.61	0.04	0.16	45.62	3.29	3.64	14.98	0.71	3.06	4.01	5.4	0.21	4.25	0.51	0.89	0.94	1.18	0.5	1.01	0.54	5.78	1.31	0.91	1.37	2.08	4.79	3.48	4.58	7.36	0.52	0.44	0.63	1.66	0.39	0.43	0.4	0.37	0.44	0.51	5.57	7.73	0.97	1.11	1.78	3.63	6.69
Cacna2d2	ENSMUSG00000010066	0.58	1.4	0.1	0.24	1.29	1.02	3.16	9.35	0.37	3.07	7.44	6.48	8.64	2.35	1.55	0.23	0.13	0.15	0.31	0.23	0.23	0.29	1.13	0.31	0.6	0.9	1.06	1.15	1.09	1.28	1.67	0.17	0.3	1.86	0.14	1.58	1.62	1.03	1.09	0.84	0.63	0.52	2.03	0.5	0.72	1.24	2.12	1.9
Rassf1	ENSMUSG00000010067	11.96	47.09	8.51	2.58	9.72	46	6.65	15.88	10.21	33.41	20.13	17.7	12.25	15.36	7.73	7.36	12.16	10.21	14.27	16.02	16.49	21.28	8.06	15.69	12.48	11.12	10.8	9.55	10.43	11.78	7.71	16.27	8.3	13.52	2.13	9.85	12.49	13.08	11.07	13.03	14.04	4.47	8.09	12.28	9.19	9.86	9.45	8.33
Epn3	ENSMUSG00000010080	0.32	9.8	1.39	0.24	2.75	0.36	0.36	0.09	0.36	0.15	0.09	0.17	2.45	3.88	0.05	0.82	0.8	0.3	0.59	0.71	0.85	1.92	0.21	0.31	0.1	0.12	0.04	0.06	0.12	0.06	0.05	1.4	1.96	1.92	0.27	1.32	2.45	2.03	1.81	2.57	2.68	1.01	0.63	0.3	0.15	0.35	0.12	0.29
Rnf112	ENSMUSG00000010086	0.56	2.12	0.33	0.03	0.25	1.6	15.72	9.31	0.12	0.81	8.81	21.81	57.85	0.17	39.52	0.04	0.13	0.05	0.34	0.16	0.14	0.27	3.79	0.05	0.2	1.22	1.83	1.44	3.83	4.86	24.85	0.06	0.01	0.07	0.03	0.01	0.05	0.07	0.01	0.06	0.03	0.01	3.81	0.14	0.09	1	2.08	1.44
Slc3a2	ENSMUSG00000010095	82.67	250.06	20.62	12.74	41.94	79.02	12.01	27.81	25.15	20.57	27.75	28.73	29.89	17.43	23.4	56.5	25.85	22.86	23.78	20.28	20.08	25.02	53.4	30.43	27.23	28.9	28.94	39.67	33.85	38.18	21.19	73.69	7.85	19.9	1.14	15.58	18.03	14.57	12.75	13.62	13.99	5.54	49.94	27.47	23.2	25.4	31.23	32.56
Nxf1	ENSMUSG00000010097	91.02	346.36	79.41	45.79	270.31	305.99	89.12	251.92	63.27	227.23	245.85	183.02	112.48	112.66	79.09	118.65	155.48	140.24	145.63	137.21	118.16	115.65	151.37	153.62	141.18	144.66	162.43	176.96	149.85	154.14	77.07	144.47	92.76	107.09	15.44	88.98	95.81	96.29	96.09	93.79	98.64	77.49	122.77	152.37	128.94	131.28	145.21	125.66
Stx5a	ENSMUSG00000010110	19.14	124.41	29.14	14.24	42.51	105.14	30.18	56.56	32.59	49.02	66.64	57.01	45.95	44.27	34.02	31.35	33.79	32.26	54.67	54.74	43.51	53.56	30.77	29.18	28.31	35.86	38.25	34.74	42.79	43.72	37.03	51.15	18.05	28.81	5.52	24.27	27.94	26.43	25.27	27.99	29.36	10.59	32.76	32.62	29.99	41.57	39.75	32.2
Slc47a1	ENSMUSG00000010122	1.96	0.43	0.85	0.18	0.16	7.8	0.28	0.03	6.01	0.12	0.07	0.21	0.3	0.07	0.67	4.77	0.05	0.2	0.11	0.47	1.12	0.54	0.66	0.07	0.07	0.08	0.03	0.08	0.05	0.07	0.61	0.75	18.19	12.62	2.57	12.38	16.71	16.36	14.09	13.3	16.13	7.48	1.78	0.05	0.08	0.1	0.07	0.04
Pifo	ENSMUSG00000010136	0.07	3	0.01	0.01	0.01	0.03	0.58	3.82	0.03	0.65	3.41	4.16	1.09	0.01	0.53	0.05	0.19	0.06	0.02	0.19	3.1	9.17	4.24	0.7	0.48	0.73	1.7	2.98	2.23	1.28	0.67	1.48	0.08	0.15	0.01	0.06	0.03	0.04	0	0.31	0.65	0.08	3.84	1.91	1.71	1.75	2.74	3.95
Tnfrsf13b	ENSMUSG00000010142	0.54	3.11	1.01	0.14	1.01	33.33	1.37	0.29	1.3	0.44	0.45	0.33	0.24	3.12	0.54	4.09	0.58	0.58	0.59	1.05	1.54	1.4	0.63	0.54	0.48	0.27	0.31	0.65	0.46	0.46	0.4	0.8	0.65	0.65	0.1	0.88	1.01	1.06	0.95	1.43	2.25	0.36	0.74	0.61	0.53	0.72	0.66	0.54
Spire2	ENSMUSG00000010154	7.78	6.64	0.46	0.07	0.23	14.06	0.9	4.06	1.07	2.14	3.99	3.72	2.57	6.8	1.11	3.96	0.52	0.3	0.57	0.19	0.26	0.29	2.33	0.68	1.23	2.07	2.09	1.73	3.29	3.3	1.11	0.24	0.03	0.45	0.03	0.26	0.31	0.14	0.08	0.09	0.08	0.02	2.53	1.49	1.14	2.98	3.85	3.16
Prox1	ENSMUSG00000010175	0.02	0.18	0.83	3.38	6.79	3.33	2.46	3.43	2.5	1.91	2.46	2.29	3.1	0.44	1.23	0.23	0.58	0.39	0.59	0.24	0.68	0.46	1.92	0.59	1.28	2.45	1.92	1.95	1.92	1.46	0.49	0.21	2.69	2.59	2.35	2.28	4.6	2.69	3.35	2.76	2.81	2.34	0.64	1.39	1.28	1.9	1.35	1.55
Raver1	ENSMUSG00000010205	14.88	52.65	4.86	4.29	31.21	69.04	2.24	14.39	34.13	17.26	15.15	7.61	5.35	20.31	3.54	26.16	20.47	11.95	12.34	10.75	12.49	11.45	4.71	19.94	22.78	15.26	8.75	9.03	7.69	7.65	3.73	9.03	2.8	16.13	1.17	9.72	12.57	8.78	8.19	8.54	8.89	3.44	4.07	19.27	10.37	12.05	5.95	6.88
2610507B11Rik	ENSMUSG00000010277	77.9	145.24	32.45	29.04	73	14.59	35.52	44.23	25.83	45.5	43.68	41.34	62.87	58.17	44.82	50.51	46.56	38.39	52	47.95	47.3	45.19	28.36	51.77	51.99	59.46	45.98	35.45	40.49	40.14	53.37	69.18	54.97	51.34	13.64	46.64	59.1	38.58	44.56	46.56	46.84	37.66	52.9	40.9	46.26	54.29	43.97	42.42
AI597479	ENSMUSG00000010290	0.81	3.49	1.02	2.57	0.9	113.47	7.13	14.73	121.36	11.76	13.88	15.07	9.47	1.42	6.59	0.34	4.44	4.27	4.04	3.56	3.19	2.99	3.53	4.56	4.02	4.78	4.68	5.61	5.33	6.33	6.53	3.48	1.57	2.81	1.47	2.45	2.77	2.14	2.18	2.23	2.55	2.54	3.1	4.03	3.84	4.79	4.97	5
Tmem86a	ENSMUSG00000010307	0.97	44.52	10.58	1.35	15.93	72.24	0.87	1.8	15.08	1.01	2.03	1.67	1.49	2.6	1.46	23.62	1.68	1.58	3.21	2.4	3.12	2.94	5.18	1.5	1.13	2.09	2.82	3.38	3.67	4.06	1.44	2.82	4.22	2.53	0.36	1.88	2.92	3.31	2.49	3.12	3.06	2.46	4.51	1.71	1.2	2.79	3.63	2.9
Optc	ENSMUSG00000010311	0.08	8.43	0.64	0.08	0.18	1.75	0.59	1.25	0.07	0.64	1.22	0.84	0.26	2.15	0.09	1.62	0.24	0.26	0.48	0.33	0.4	0.44	0.85	0.69	0.96	1.13	1.1	1.16	0.74	0.78	0.12	1.36	0.04	0.17	0.02	0.22	0.17	0.14	0.17	0.11	0.13	0.14	1.64	1.11	0.93	1.14	1.21	1.2
Tex14	ENSMUSG00000010342	0.68	0.6	0.51	0.01	0.05	2.8	0.18	0.45	0.62	0.38	0.53	0.38	0.47	0.09	0.15	0.09	0.13	0.27	0.39	0.07	2.34	0.86	0.07	0.03	0.22	0.19	0.13	0.11	0.09	0.17	0.11	0.32	0.05	0.13	0.03	0.27	0.17	0.18	0.15	0.12	0.11	0.07	1.44	0.08	0.08	0.11	0.47	0.43
Ifi35	ENSMUSG00000010358	3.03	62.19	16.06	1.2	6.43	117.02	1.01	0.39	32.24	0.66	0.95	0.91	0.68	5.44	0.62	15.35	0.83	0.74	1.9	2.91	4.25	5.97	1.44	1.1	1.16	0.7	0.77	0.98	0.88	0.76	0.77	7.18	6.95	3.08	0.14	3.1	3.7	3.87	5.11	6.9	8.83	2.01	1.77	1.11	1.32	1.53	1.19	1.21
Rdm1	ENSMUSG00000010362	87.84	130.79	7.42	1.67	4.19	109.44	1.07	3.5	54.79	7.12	4.07	1.9	2	4.2	1.6	2.61	3.37	4.32	5.5	6.34	4.15	5.85	1.05	3.83	5.33	6.27	5.88	4.17	3.78	3.16	1.21	4.38	4.15	2.97	0.6	2.89	3.67	3.85	4.93	5.31	5.78	4.47	1.74	4.2	3.58	3.68	1.95	1.67
Nedd8	ENSMUSG00000010376	86.91	419.2	58.77	20.84	37.1	922.05	44.36	107.56	684.53	141.62	148.93	142.81	102.58	31.18	68.78	35.65	64.16	59.51	59.07	61.07	51.83	51.08	70.56	67.95	59.19	59.48	68.11	69.92	58.94	53.52	70.38	59.18	43.46	55.81	5.48	48.45	47.6	46.44	52.18	44.44	43.81	27.67	64.98	63.39	53.93	52.24	58.64	57.91
Gosr1	ENSMUSG00000010392	2.61	13.97	7.28	7.63	10.26	22.12	9.48	12.71	55.8	11.34	13.82	12.18	13.38	8.57	9.04	5.6	8.57	8.8	8.92	7.79	11.89	8.67	7.46	8.36	8.76	10.28	8.19	13.71	9.53	11.3	8.98	10.64	5.04	8.27	1.21	7.54	6.78	5.52	6.8	6	7.25	4	8.67	9.04	8.41	10.11	8.04	12.04
Mrpl52	ENSMUSG00000010406	54.55	238.09	39.23	9.74	357.13	1771.36	17.02	20.2	1151.72	31.57	28.4	26.1	10.84	99.76	7.9	188.34	21.81	22	27.35	24.36	23.98	23.63	32.05	22.13	21.76	29.96	30.63	29.5	28.65	25.05	9.07	27.01	36.25	24.25	2.26	24.11	31.05	25.22	29.72	26.36	21.32	7.77	28.85	22.26	19.95	25.84	29.2	26.7
Spaca7	ENSMUSG00000010435	0	1.23	0.03	0	0.01	0.18	0	0.05	0.01	0.01	0.01	0.05	0.01	0.01	0.01	0.01	0.01	0.01	0.01	0.01	0.01	0.01	0.01	0.01	0.01	0.01	0.01	0.01	0.01	0.01	0.05	0.08	0.01	0.01	0	0.01	0.01	0.01	0.01	0.01	0.01	0.04	0.01	0.05	0.01	0.01	0.05	0.01
Kansl3	ENSMUSG00000010453	15.74	87.02	13.38	7.86	39.01	11.86	14.26	32.47	7.68	26.67	33.25	30.27	27.83	26.51	19.69	15.54	27.62	14.38	29.74	24.65	17.95	21.38	12.57	27.45	24.13	24.95	19.37	11.95	18.89	21.17	19.41	25.03	13.58	26.49	3.08	17.18	28.18	20.02	20.9	21.99	23.36	11.33	16.29	24	14.02	23.25	19.24	17.87
Eya4	ENSMUSG00000010461	0.07	0.69	0.26	0.31	0.21	2.36	1.34	1.01	0.63	4.55	2.18	0.65	0.24	0.06	0.92	0.01	1.09	2.34	2.35	1.68	1.71	1.13	0.08	0.83	0.86	0.75	0.33	0.21	0.2	0.16	0.68	0.24	0.04	0.28	0.06	0.26	0.16	0.12	0.09	0.16	0.14	0.14	0.1	0.69	0.69	1.11	0.18	0.12
Ebf3	ENSMUSG00000010476	0.03	3.73	0.19	0.89	1.68	26.76	2.01	26.18	44.37	18.02	29.95	5.35	1.94	0.37	0.07	0.11	1.41	1.93	3.19	2.05	2.11	1.44	0.13	0.22	0.74	0.94	0.39	0.3	0.23	0.2	0.19	1.54	0.21	0.37	1.23	0.25	0.1	0.12	0.32	0.28	0.16	0.75	3.67	1.27	3.33	4.41	6.14	8.27
Uckl1os	ENSMUSG00000010492	0.33	4.74	0.25	0.6	0.3	7.48	0.46	0.06	2.76	0.07	0.13	0.27	0.37	0.14	0.11	0.14	0.42	0.22	0.38	0.57	0.37	0.45	0.53	0.35	0.32	0.36	0.41	0.46	0.45	0.53	0.55	2.85	0.11	0.24	0.42	0.28	0.14	0.18	0.25	0.19	0.28	3.87	0.44	0.25	0.34	0.3	0.51	0.46
Myt1	ENSMUSG00000010505	0.04	0.08	0.64	0.64	0.65	0.17	4	34.38	0.11	32.17	35.14	17.8	19	0.83	3.02	0.3	1.41	1.07	1.11	0.12	0.17	0.14	0.96	1.96	4.47	10.22	7.03	4.21	4.86	4.51	5.21	0.01	0	0.02	0.04	0.04	0.02	0.03	0.02	0.03	0.02	0.01	1.57	4.57	5.93	10.12	5.75	2.83
Faf1	ENSMUSG00000010517	5.69	10.09	8.74	10.02	12.15	19.06	17.83	32.32	17.99	28.63	30.87	32.01	19.6	13.96	14.71	8.58	13.92	19.22	16.88	11.42	12.91	11.08	15.12	14.29	19.57	20.01	14.05	16.71	14.48	14.71	14.05	13.04	8.74	12.57	7.34	10.78	14.36	8.97	12.92	9.21	8.9	8.5	14.5	14.73	18.76	21.77	15.23	22.62
Gm266	ENSMUSG00000010529	0.27	38.36	0.76	0.06	0.2	4.8	5.57	0.59	1.63	2.06	0.92	1.46	1.92	0.32	1.2	0.13	1.53	2.01	2.23	0.84	2	1.85	0.39	0.74	0.39	0.25	0.06	0.08	0.06	0.06	1.04	11.64	0.08	0.85	0.02	0.44	0.19	0.19	0.1	0.31	0.36	0.08	1.02	1.09	0.7	0.99	0.16	0.26
Tsacc	ENSMUSG00000010538	2.3	13.61	6.82	0.58	1.87	20.22	0.74	2.31	19.25	3.96	4.48	3.53	2.34	1.12	1.89	1.03	2.89	2.18	3.45	2.99	2.07	3.08	2.57	3.07	2.26	2.41	2.54	1.76	1.97	2.01	2.08	7.18	2.98	3.28	0.18	2.58	2.86	2.89	2.62	2.68	3.03	2.47	2.23	3.1	1.52	2.19	2.35	1.45
Mettl16	ENSMUSG00000010554	6.54	5.99	1.5	3.57	1.94	92.78	4.6	10.43	60	26.55	13.57	11.91	9.68	2.31	6.34	1.38	7.45	4.71	6.14	5.53	2.86	4.56	2.03	7.46	5.26	5.82	5.6	3.6	5.5	5.9	6.48	2.58	1.33	4.88	0.75	2.58	3.53	3	1.96	2.92	3.13	1.3	2.72	5.88	3.99	5.69	5.37	3.46
Dazl	ENSMUSG00000010592	0.5	0.36	0.39	0.03	0.01	0.28	1.63	0.26	0.02	0.11	0.25	0.83	0.23	0.04	2.25	0.01	0.08	0.14	0.16	0.12	0.17	0.08	0.67	0.06	0.03	0.12	0.17	0.29	0.31	0.32	1.75	0.09	0.12	0.15	0.03	0.16	0.05	0.13	0.14	0.14	0.11	0.1	0.33	0.03	0.04	0.17	0.17	0.27
Apol7a	ENSMUSG00000010601	0.02	0.11	1.67	0.01	0.02	0.3	0.09	0	0.03	0.01	0.04	0.05	0.02	2.2	0.22	11.8	0.02	0.02	0.02	0.06	0.44	0.58	0.02	0.02	0.02	0.02	0.02	0.07	0.02	0.02	0.06	0.1	0.42	0.37	0.02	0.13	0.23	0.46	0.39	0.29	0.56	0.05	0.07	0.02	0.02	0.02	0.1	0.02
Pigyl	ENSMUSG00000010607	25.68	195.35	16.47	3.55	10.86	118.38	8.95	8.15	201.75	7.87	10.35	9.38	11.92	8.02	6.83	5.86	4.24	4.53	5.8	6.08	6.03	6.47	11.72	5.07	5.24	5.76	7.5	9.23	7.87	6.88	7.06	12.57	5.33	4.77	0.51	3.79	3.93	4.25	4.45	4.37	4.36	3.4	9.97	5.5	4.86	5.47	7.47	7.77
Rbm25	ENSMUSG00000010608	32.7	65.85	34.16	41.51	36.3	94.5	101.71	261.58	12.39	499.01	324.61	225.46	249.6	25.62	165.68	14.68	109.56	79.11	102.46	100.19	61.08	77.59	66.51	106.29	95.8	102.25	111.72	57.49	89.03	100	200.21	44.95	34.57	71.22	28.38	52.14	60.31	52.01	46.78	52.89	52.87	38.64	78.94	79.5	83.07	97.23	93.61	59.06
Psen2	ENSMUSG00000010609	3.97	23.87	6.9	0.75	7.38	918.57	1.41	1.61	141.77	1.17	1.56	2.45	3.48	3.99	1.58	2.36	1.74	1.25	2.53	2.27	4.31	5.34	4.12	1.59	1.35	1.69	2.05	2.4	2.83	3.18	1.27	7.4	3.48	3.86	0.17	3.42	3.41	3.81	3.38	3.84	3.85	1.54	5.69	1.78	1.19	2.42	2.79	3.74
Acaa1b	ENSMUSG00000010651	6.26	108.95	4.95	0.87	5.62	4.32	0.37	0.2	14.92	0.16	0.24	0.3	0.08	1.18	0.09	9.93	0.68	0.49	1.16	1.36	0.94	1.04	1.08	0.76	0.44	0.66	0.51	0.6	0.7	0.66	0.09	4.35	0.09	0.33	0.06	0.11	0.25	0.2	0.28	0.8	0.72	0.15	1.73	0.6	0.58	0.7	0.8	1.3
Plcd1	ENSMUSG00000010660	10.26	55.22	1.13	0.24	2.16	8.03	0.61	2.11	32.29	2.9	2.9	1.88	1.17	6.45	1.44	3.25	2.21	2.04	2.72	2.74	4.51	4.81	0.94	1.42	1.61	1.39	1.05	1.18	1.3	1.32	0.98	3.68	1.31	1.96	0.2	1.68	2.03	1.57	1.65	2.11	2.32	1.69	1.52	3.19	2.54	3.4	2.24	1.61
Fads1	ENSMUSG00000010663	7.32	86.52	13.27	59.38	95.74	141.05	32.03	35.35	62.61	28.57	35.98	33.58	33.13	3.92	37.09	5.32	21.73	16.99	19.5	12.37	10.52	10.66	20.09	25.13	25.81	26.12	21.8	16.61	21.52	24.01	37.09	30.53	2.88	11.72	0.71	8.32	10.41	7.8	5.64	6.48	5.83	1.91	21.67	22.86	18.14	24.18	20.9	20.7
Lmbr1	ENSMUSG00000010721	0.43	3.21	1.11	1.06	1.02	5.8	5.96	5.63	10.75	2.8	5.22	7.64	5.1	1.28	3.95	0.44	0.91	1.19	1.2	1.17	1.56	1.15	4.4	1.14	1.43	1.71	2.15	3.64	3.16	3.9	3.93	2.53	1.98	1.33	0.79	1.39	1.61	1.55	2.49	1.87	2.05	1.66	5.01	1.13	1.84	2.11	3.51	5.18
Tnfrsf22	ENSMUSG00000010751	2.97	1.06	0.87	1.39	1.72	6.47	0.54	2.31	9.99	4.32	3.19	2.28	1.19	0.9	0.64	0.41	2.5	1.99	2.84	2.83	2.14	2.17	0.98	2.35	1.94	1.77	1.22	0.63	1.05	0.91	1.1	1.4	0.58	0.62	0.25	0.96	0.76	0.99	0.91	0.63	0.54	0.91	1.09	2.03	1.79	1.91	0.98	0.83
Cars	ENSMUSG00000010755	36.31	23.34	4.15	3.76	6.39	115.16	17.98	20.16	15.5	32.59	28.1	24.89	17.93	8.82	14.42	4.8	15.23	10.41	10.5	10.69	9.72	11.22	13.96	17.59	14.52	14	12.99	11.75	13.84	16.62	14.98	9.45	2.57	9.37	0.93	5.21	5.6	5.18	4.45	5.67	6.3	3.17	13.57	14.75	12.51	11.2	11.61	12.97
Phlda2	ENSMUSG00000010760	194.91	35.9	0.5	0.05	0.46	12.76	0.05	0.08	0.11	0.38	0.3	0.04	0.01	0.8	0.01	1.15	0.33	0.29	0.9	0.8	0.77	0.81	0.03	0.13	0.18	0.07	0.03	0.03	0.04	0.04	0.06	1.27	0	0.73	0.05	0.21	0.23	0.2	0.04	0.08	0.04	0	0.08	0.14	0.17	0.36	0.08	0.07
Asz1	ENSMUSG00000010796	0.06	0.2	0.09	0.01	0.01	0.4	0	0.01	0.03	0.13	0.01	0.03	0.02	0.01	0.01	0.01	0.01	0.01	0.01	0.03	0.02	0.05	0.01	0.12	0.01	0.01	0.01	0.01	0.01	0.01	0.01	0.05	0.02	0.14	0	0.09	0.06	0.31	0.01	0.19	0.21	0.01	0.01	0.01	0.04	0.01	0.01	0.01
Wnt2	ENSMUSG00000010797	0.07	0.86	0.53	0.05	0.18	1	0.74	0.09	0.92	0.47	0.2	0.23	0.01	0.25	0.54	0.03	0.19	0.2	0.7	0.65	1.39	1.18	0.18	0.06	0.1	0.06	0.01	0.02	0.03	0.05	0.23	0.33	0.35	5.09	0.01	2.36	1.14	1.61	0.66	1.04	0.99	0.12	0.07	0.15	0.24	0.32	0.06	0.03
Gabra1	ENSMUSG00000010803	0.79	0.07	0.21	0.02	0.01	1.36	746.73	4.13	0.1	0.92	3.31	9.3	85.53	0.05	51.48	0.18	0.1	0.41	0.67	0.68	0.58	0.39	2.75	0.08	0.15	0.28	0.61	1.5	1.21	1.88	31.59	0.05	0.03	0.08	0.05	0.16	0.17	0.14	0.13	0.09	0.13	0.14	3.08	0.08	0.22	0.41	0.86	2.32
Grid2ip	ENSMUSG00000010825	0.27	0.03	0.11	0.03	0.19	0.14	0.44	0.32	0.04	0.19	0.27	0.43	7.36	0.18	0.34	0.02	0.03	0.08	0.06	0.12	0.15	0.16	0.18	0.07	0.12	0.09	0.05	0.11	0.16	0.17	0.87	0.01	0	0.13	0.03	0.2	0.08	0.02	0.03	0.02	0.01	0	0.39	0.03	0.08	0.12	0.12	0.1
Kdelr3	ENSMUSG00000010830	4.2	13.45	3.47	0.39	0.81	74.53	0.45	2.08	24.23	2.74	5.1	1.43	0.36	9.26	0.19	3.22	0.64	0.93	3.31	6.91	11.52	13.21	0.49	0.61	0.76	1.11	0.46	0.62	0.41	0.55	0.22	5.31	3.58	2.84	0.49	2.37	3.97	5.44	3.61	5.78	5.44	1.92	0.71	1.29	1.17	2.78	0.98	0.7
Cfap97d1	ENSMUSG00000010841	0.02	1.03	0.01	0.01	0.02	0	0.01	0.02	0	0.12	0.02	0.02	0.02	0.02	0.02	0.02	0.01	0.01	0.01	0.01	0.08	0.07	0.07	0.07	0.01	0.08	0.01	0.01	0.01	0.01	0.02	0.58	0.08	0.01	0.01	0.01	0.01	0.06	0.01	0.01	0.01	0.02	0.01	0.01	0.01	0.16	0.18	0.2
Apip	ENSMUSG00000010911	2.14	16.58	5.32	3	6.7	539.71	7.22	9.81	1261.01	14.19	14.4	12.87	11.49	2.73	6.85	1.07	7.3	7.6	8.02	8.55	8.26	7.77	3.67	6.28	5.58	4.66	5.52	5.92	4.77	4.84	5.77	10.35	6.18	6.82	3.78	6.35	5.87	6.43	6.75	6.16	7.24	9	4.28	6.31	5.63	5.94	5.61	5.23
Pdhx	ENSMUSG00000010914	8.55	26.89	13.26	16.53	32.47	15.21	29.25	28.42	111.99	21.14	29.25	33.82	30.09	5.85	18.98	9.02	13.63	14.53	13.13	11.03	11.23	10.53	19.81	13.34	13.92	15.25	18.6	20.8	18.98	19.98	19.11	16.17	27.44	16.46	12.89	15.21	16.97	16.23	16.51	18.74	21.92	36.7	21.33	13.36	13.68	13.77	19.19	20.81
Vac14	ENSMUSG00000010936	20.4	59.37	2.35	1.52	8.12	31.23	3.07	7.92	19.72	5.2	6.79	7.19	5.32	4.99	2.64	4.78	5.8	5.74	5.33	3.43	3.93	3.73	6.19	6.33	7.07	5.95	4.79	5.8	6.12	6.08	3.03	8.35	1.9	6.23	0.4	4.26	5.05	3.59	3.74	3.22	3.27	2.51	5.28	6.38	6.29	6.14	5.1	6.98
Mcoln2	ENSMUSG00000011008	0.03	0.26	0.21	0.02	0	12.2	0	0.05	0.12	0.22	0.44	0.02	0.01	3.08	0.04	1.55	0.06	0.14	0.21	0.18	0.44	0.36	0.11	0.1	0.07	0.08	0.16	0.14	0.03	0.02	0.01	0.15	0.06	0.11	0.02	0.09	0.14	0.18	0.12	0.37	0.72	0.06	0.1	0.19	0.14	0.25	0.13	0.04
Slc5a1	ENSMUSG00000011034	0.39	0.05	0.3	0	0.01	0.03	0.02	0.03	0.07	0.01	0.02	0.05	1.3	20.81	0.01	177.23	0.05	0.02	0.08	1.08	0.79	2.78	0.07	0.04	0.02	0.02	0.04	0.04	0.02	0.02	0.02	0.03	0.03	0.03	0.03	0.02	0.02	0.02	0.02	0.04	0.62	0.05	0.99	0.02	0.03	0.08	0.05	0.13
Akt1s1	ENSMUSG00000011096	88.9	346.88	19.68	6.69	139.69	44.88	6.69	21.94	34.24	16.43	20.37	15.19	9.72	33.01	9.53	65.8	19.24	6.97	24.12	20.33	14.37	24.96	22.8	17.54	15.94	19.67	19.36	15.14	24.16	22.01	8.93	13.32	17	21.5	2.36	8.25	21.21	19.61	9.21	19.51	20.61	4.8	19.65	17.98	6.32	19.89	18.13	11.65
Tbrg1	ENSMUSG00000011114	22.45	73.3	12.06	4.18	10.05	542.34	7.7	15.3	160.89	21.99	19.24	16.68	8.36	19.23	9.4	13.58	14.69	14.62	17.22	17.94	21.88	19.78	10.44	14.83	13.78	12.12	10.55	11.25	8.84	8.98	8.15	20.63	8.25	23.33	0.82	18.8	17.3	13.88	12.75	11	11.04	4.42	9.34	15.52	14.33	14.42	10.03	9.85
Panx3	ENSMUSG00000011118	0.04	0.01	0.01	0.09	0.21	0.03	0.05	0.91	0.03	0.13	3.32	0.93	0.01	0.01	0.01	0.01	0.02	0.09	0.6	4.77	13.71	10.08	0.01	0	0.05	0.06	0.01	0	0.02	0.16	0.02	0.01	0	0.03	0.01	0.03	0.02	0.02	0	0.02	0.01	0.01	0.03	0.03	0.04	0.49	0.07	0.02
Adssl1	ENSMUSG00000011148	0.65	8.96	1.84	0.7	2.43	122.01	3.12	0.47	128.76	0.69	0.64	0.8	7.61	0.23	3.76	0.29	0.76	0.67	1.04	0.72	4.24	2.51	0.75	1.06	0.34	0.43	0.31	0.38	0.39	0.36	3.08	0.76	27.37	14.24	3.5	11.85	14.85	13.27	14.99	16.1	19.85	8.02	1.6	0.83	0.36	0.73	0.55	0.93
Cfap161	ENSMUSG00000011154	0.04	3.07	0.08	0.06	0.03	0.61	0.68	0.45	1.05	0.32	0.78	1.14	1.5	0.01	0.53	0.01	0.02	0.06	0.15	0.11	0.84	2.92	0.94	0.02	0.03	0.09	0.18	0.37	0.33	0.25	0.41	0.8	0.19	0.61	0.01	0.85	1.16	0.89	0.66	0.46	0.58	0.21	0.6	0.24	0.31	0.27	0.35	0.41
Brf1	ENSMUSG00000011158	9.54	51.7	3.38	2.24	6.93	156.95	3.53	9.43	16.63	14.2	12.4	8.26	6.29	10.6	4.38	3.86	7.28	6.43	9.6	7.68	6.42	7.19	5.59	7.1	8.25	8.86	8.54	7.27	8.4	8.21	5.29	7.45	2.86	4.57	0.53	3.92	4.56	3.69	4.35	4.23	4.49	1.79	4.68	7.17	6.45	8.51	6.78	5.5
Vipr2	ENSMUSG00000011171	0.15	0.99	0.24	0.04	0.1	4.96	1.4	0.46	1.98	0.96	0.56	0.4	1.87	1.87	0.07	0.68	0.48	0.63	0.51	0.54	0.81	0.52	0.26	0.75	0.87	0.55	0.25	0.2	0.13	0.2	3.87	0.25	0.07	0.29	0.06	0.42	0.23	0.23	0.2	0.15	0.14	0.2	0.32	0.33	0.4	0.35	0.13	0.2
Odc1	ENSMUSG00000011179	75.5	58.71	13.62	15.37	18.61	3618.43	13.55	64.32	162.07	91.87	68.89	52.87	21.75	26.24	11.68	18.72	39.16	41.43	38.67	24.59	26.75	22.59	22.59	52.94	47.19	43.04	35.79	38.74	33.01	32.97	13.77	27.87	8.29	29.19	1.73	20.17	22.96	20.02	16.7	15.34	15.82	8.16	17.07	39.38	35.5	32.88	20.88	19.73
Thg1l	ENSMUSG00000011254	16.39	26.18	5.59	7.04	7.58	27.25	8.35	18.39	3.16	36.19	21.75	17.8	8.31	5.24	8.28	2.84	14.71	11.34	11.46	10.38	8.47	10.55	8.12	16.02	12.68	12.09	9.67	8.44	8.48	8.95	7	16.09	3.88	8.39	1.34	7.39	7.67	7.4	6.34	7.23	6.77	5.23	8.57	12.62	10.87	11.37	9.58	7.62
Adam19	ENSMUSG00000011256	15.86	6.93	1.23	0.41	1.33	38.13	2.45	6.01	4.08	6.12	6.38	5.93	2.72	4.96	2.02	1.78	3.32	2.23	4.83	2.34	4.03	3.41	1.14	2.84	2.01	2.56	1.73	1.4	2.26	2.69	1.92	2.52	3.08	7.5	1.52	6.46	11.78	6.11	5.32	5.94	5.83	4.1	1.49	3.46	2.13	4.53	3.58	3.32
Pabpc4	ENSMUSG00000011257	46.84	32.78	6.19	5.07	58.4	749.55	5.82	13.96	104.49	20.87	15.3	10.61	4.34	35.86	3.94	27.24	21.22	14.62	15.48	13.26	21.56	14.59	10.02	21.29	16.43	13.16	10.52	13.69	11.27	11.97	4.27	10.38	18.41	26.66	12.97	24.35	22.69	19.15	25.18	19.29	20.73	24.32	8	16.01	13.72	13.1	10.59	12.05
Exoc3l2	ENSMUSG00000011263	0.49	6.32	1.26	0.34	8.86	27.2	0.02	0.13	1.88	0.33	0.17	0.07	0.05	1.31	0.01	1.42	0.48	0.49	0.55	0.27	0.59	0.49	0.15	0.36	0.47	0.23	0.09	0.09	0.08	0.07	0.03	0.63	0.19	0.82	0.02	0.83	1.09	0.42	0.56	0.36	0.21	0.11	0.89	0.24	0.24	0.48	0.15	0.32
Zfp296	ENSMUSG00000011267	19.2	3.51	0.09	0.03	0.35	11.08	0.17	0.13	1.05	0.11	0.1	0.11	0.25	0.27	0.17	0.43	0.23	0.13	0.15	0.37	0.41	0.91	0.07	0.21	0.19	0.1	0.16	0.07	0.13	0.1	0.13	0.19	0.07	0.3	0.03	0.08	0.18	0.09	0.13	0.17	0.24	0.05	0.04	0.21	0.14	0.13	0.08	0.08
Plin5	ENSMUSG00000011305	0.49	11.54	4.15	1.49	14.17	1.12	0.12	0.09	210.11	0.02	0.08	0.33	0.06	0.1	0.07	0.08	0.25	0.1	0.12	0.12	0.27	0.48	1.64	0.16	0.08	0.08	0.21	0.29	0.37	0.53	0.03	3.08	26.47	0.17	2.95	0.12	0.07	0.16	0.47	0.53	1.09	12.48	2.18	0.21	0.11	0.26	0.46	0.98
Sugp1	ENSMUSG00000011306	11.66	33.19	3.37	1.69	4.64	52.01	3.05	12.46	10.6	14.57	17.25	12.37	15.53	5.47	10.61	4.01	7.7	4.24	7.58	6.42	4.11	5.91	7.83	8.05	5.92	7.93	8.42	7.22	9.08	8.93	11.16	5.16	3.38	6.23	0.54	3.21	4.87	4.47	3.12	4.17	4.19	2.24	7.16	7.71	4.54	7.73	9.04	5.83
Dmrtc2	ENSMUSG00000011349	0.1	0.9	0.01	0.01	0.01	0.02	0.01	0.07	0.02	0.04	0.1	0.16	0.01	0.01	0.01	0.01	0.03	0.01	0.03	0.04	0.02	0.04	0.14	0.02	0.03	0.09	0.07	0.03	0.02	0.04	0.03	0.29	0.01	0.02	0.01	0.01	0.01	0.03	0.01	0.01	0.01	0.01	0.08	0.01	0.03	0.09	0.13	0.09
Gm5893	ENSMUSG00000011350	0.01	3.29	0.02	0.02	0.02	0.01	0.01	0.02	0.01	0.02	0.02	0.03	0.02	0.02	0.02	0.02	0.02	0.02	0.02	0.1	0.02	0.02	0.08	0.02	0.02	0.02	0.02	0.02	0.09	0.02	0.03	2.29	0.02	0.02	0.01	0.02	0.02	0.02	0.02	0.02	0.02	0.03	0.02	0.02	0.02	0.02	0.02	0.02
Dhdh	ENSMUSG00000011382	0.51	14.95	13.44	16.52	19.36	8.21	1.43	1.58	181.2	2.68	1.65	1.97	2.68	0.81	2.8	0.35	5.36	2.65	2.78	3.75	2.86	3.94	2.4	5.33	3.6	2.94	2.36	1.52	2.16	2.08	3.61	13.05	4.35	5.01	1.51	4.11	3.65	3.41	4.59	3.53	2.87	3.47	5.07	4.68	2.83	2.69	2.94	2.94
Zfp790	ENSMUSG00000011427	0.62	4.42	1.13	1.72	0.58	7.26	3.35	8.45	6.33	8.32	9.68	9.68	6	1.03	3.89	0.32	2.5	3.19	3.03	2.63	2.18	2.14	1.82	1.91	2.76	3.55	3.44	4.51	4.77	5.6	3.85	2.61	1.23	1.6	0.6	1.61	1.69	1.26	1.58	1.57	1.74	1.49	1.66	2.46	3.21	4.18	4.62	4.66
Cpb1	ENSMUSG00000011463	0	0.07	5.62	0.35	0.53	2.94	0.02	0.04	0.09	0.04	0.07	0.08	0.02	38.15	0.02	89.48	0.02	0.01	0.06	0.08	0.42	0.23	0.17	0.01	0.01	0.01	0.02	0.01	0.02	0.2	0.09	0.11	0.04	0.01	0	0.01	0.15	0.18	0.07	0.12	0.14	0.01	0.21	0.04	0.04	0.11	0.1	0.31
Slc25a41	ENSMUSG00000011486	0.08	0.32	0.01	0.04	0.07	0.03	0.01	0.07	0.03	0.02	0.05	0.03	0.08	0.01	0.07	0.02	0.05	0.05	0.1	0.05	0.05	0.04	0.01	0.02	0.02	0.02	0.01	0.05	0.04	0.03	0.17	0.1	0.01	0.02	0.01	0.01	0.01	0.03	0.02	0.03	0.03	0.03	0.05	0.07	0.01	0.01	0.04	0.03
Fsd1	ENSMUSG00000011589	65.92	0.12	0.25	0.12	0.47	1.49	3.86	20.33	2.27	7.22	17.02	23.84	9.98	0.27	7.37	0.32	1.2	0.74	0.98	0.61	0.27	0.27	3.36	1.4	1.28	1.56	1.97	2.23	2.68	3.05	5.39	0.03	0	0.27	0.12	0.09	0.1	0.07	0.02	0.06	0.04	0.03	3.96	1.48	1.08	1.8	3.11	3.18
Pinlyp	ENSMUSG00000011632	0.2	0.32	0.13	0.02	0	0.03	0.02	0.07	0.21	0.05	0.07	0.1	0.01	0.05	0.04	0	0	0	0.03	0.13	0.35	5.31	0.02	0.03	0.03	0	0	0.07	0.14	0.04	0.01	0.1	0	0.04	0.02	0	0	0.02	0	0.09	0.07	0	0.02	0.08	0.06	0	0	0.04
Fuz	ENSMUSG00000011658	8.72	51.5	7.61	2.83	44.71	45.04	5.23	6.9	19.42	4.95	6.56	4.2	4.62	12.1	3.64	8.08	6.12	3.7	7.14	8.17	5.41	8.88	4.85	8.12	10.15	8.8	8.43	5.91	6.78	6.85	3.48	5.82	3.1	4.81	0.61	3.57	3.87	4.35	3.91	4.54	4.87	2.78	4.66	8.29	4.55	6.42	6.06	4.93
Sptbn4	ENSMUSG00000011751	9.8	1.59	0.1	0.07	0.34	1.18	0.56	4.46	0.1	0.31	3.72	9.26	24.62	0.16	17.85	0.07	0.11	0.1	0.17	0.24	0.15	0.39	1.26	0.12	0.09	0.34	0.23	0.66	0.81	0.94	14.74	0.05	0.03	0.17	0.03	0.1	0.1	0.07	0.07	0.1	0.1	0.03	1.23	0.13	0.13	0.38	0.92	1.52
Pgam1	ENSMUSG00000011752	220.75	194.2	70.24	227.7	268.09	244.77	317.67	159.48	1135.82	197.66	171.22	170.55	261.65	113.27	184.05	92.25	201.92	139.81	110.91	100.14	96.02	107.93	100.06	231.05	166.75	117.19	100.12	98.44	86.57	91.59	180.03	87.69	34	236.38	10	190.7	169.87	148.28	141.3	126.6	132.34	26.26	120.44	189.81	127.69	96.95	85.54	94.97
Evi5	ENSMUSG00000011831	4.67	8.18	13.09	15.45	10.88	236.67	30.27	18.13	38.91	19.78	18.43	27.68	17.54	8.56	23.07	3.08	12.16	12.08	18.2	15.42	11.49	13.25	11.01	10.72	10.06	11.9	10.5	9.19	11.94	11.5	23.77	9.9	7.26	10.53	1.85	8.27	11.86	9.76	9.6	9.24	8.58	2.91	13.68	10.63	9.91	13.17	10.9	10.45
Evi5l	ENSMUSG00000011832	2.68	54.67	1.96	2.08	6.81	48.48	7.16	17.14	43.63	6.93	17.27	17.44	10.4	3.71	9.02	0.75	3.23	2.1	4.72	4.23	2.69	3.65	11.5	2.63	4.02	6.58	7.83	7.58	12.77	14.05	9.32	7.29	1.21	2.29	0.39	1.32	2.15	1.85	1.34	2.02	2.04	2.3	12.53	4.59	3.46	8.97	11.92	11.2
Snapc2	ENSMUSG00000011837	6.05	60.38	2.15	1.18	7.16	152.39	2.56	6.72	105.93	5.01	6.36	5.85	3.46	3.98	2.98	2.64	4.03	3.62	4.46	3.49	2.81	3.48	3.88	4.13	4.19	4.03	4.27	4.35	4.63	4.25	2.77	4.48	1.6	3.33	0.14	2.43	2.51	2.45	2.54	2.62	2.54	1.36	3.89	4.04	3.27	3.61	3.87	3.82
Git1	ENSMUSG00000011877	57.92	221.92	4.82	1	12.57	7.95	7.04	12.25	5.17	9.37	12.46	9.86	12.35	14.24	20.16	14.63	8.47	7.07	7.17	6.42	9.61	7.4	13.79	8.19	12.27	9.33	8.81	11.33	9.64	9.84	17.65	8.83	3.43	6.75	0.44	8.06	6.12	4.82	8.63	5.34	4.76	4.16	9.27	9.15	8.57	7.57	9.19	13.67
Gltp	ENSMUSG00000011884	8.1	119.44	17.61	11.02	57.9	52.7	16.29	9.63	26.08	10.86	9.1	6.5	20.74	67.58	12.8	68.47	23.6	16.05	19.23	25.36	36.06	93.39	9.09	27.29	23.08	21	16.49	9.78	11.56	9.76	10.76	36.13	8.86	21.08	2.89	15.18	16.63	14.75	11.39	17.52	19.02	6.33	16.83	25.62	16.69	18.32	12.53	10.57
Bnip2	ENSMUSG00000011958	7.76	26.36	14.43	19.18	14.74	226.07	16.07	49.66	170.07	103.51	62.58	49.64	22.98	10.18	18.39	3.09	24.29	26.4	24.24	22.83	25.44	22.13	11.5	24.25	24.33	25.63	23.06	25.3	22.88	24.59	18.57	20.06	21.2	28.99	8.75	24.88	26.69	22.64	25.58	24.17	26.86	15.88	10.33	20.53	23.99	23.76	18.28	16.01
Ccnt1	ENSMUSG00000011960	7.55	10.99	6.5	8.82	5.98	67.19	10.39	27.09	25.5	28.01	24.16	23.81	19.41	6.9	11.42	2.31	13.91	11.84	12.42	12.62	9.92	11.43	9.04	13.3	13.08	13.15	14.05	12.21	14.71	16.47	12.57	12.31	4.27	10.34	2.35	7.59	8.11	7.23	7.27	7.55	8.13	6.39	9.22	11.72	12.09	13.38	15.33	12.74
Scarf2	ENSMUSG00000012017	13.33	77.89	3.03	0.09	4.13	11.83	0.09	0.62	2.29	2.9	1.61	0.36	0.08	3.31	0.1	1.83	1.42	1.87	6.96	4.54	4.83	5.87	0.29	0.59	1.05	0.94	0.13	0.15	0.18	0.16	0.13	1.46	0.36	1.47	0.09	1.05	2.47	1.08	1.29	1.25	0.7	0.31	0.29	1.08	0.83	3.39	0.27	0.42
4930579F01Rik	ENSMUSG00000012042	0.01	0.72	0.03	0.01	0.02	0.01	0.01	0.03	0.01	0.02	0.05	0.08	0.02	0.02	0.02	0.02	0.01	0.02	0.13	0.45	0.09	0.14	0.04	0.02	0.06	0.03	0.01	0.01	0.01	0.02	0.02	0.12	0.03	0.01	0.01	0.02	0.03	0.04	0.01	0.01	0.01	0.05	0.05	0.01	0.01	0.02	0.05	0.02
Brms1l	ENSMUSG00000012076	1.63	10.18	5.18	9.8	3.03	38.53	33.15	27.68	24.97	25.68	32.19	34.49	29.2	1.42	22.89	0.64	7.89	7.65	9.09	9.47	6.56	7.64	8.47	7.32	6.58	8.41	9.5	9.56	11.07	12.73	24.63	6.09	3.52	6.43	1.89	4.66	5.64	4.9	4.17	4.89	5.67	4.29	7.21	5.9	6.17	8.19	9.67	8.23
Med15	ENSMUSG00000012114	9.03	91.19	3.5	2.29	14.36	51.14	4.2	6.89	17.02	4.7	7.08	4.69	5.62	12.52	4.01	11.32	7.72	4.79	5.66	5.91	5.32	6.79	7.88	6.87	6.92	6.02	5.44	4.66	6.25	6.66	4.64	7.27	2.57	6.83	0.24	4.04	5.72	4.62	3.7	4.51	4.7	2.18	5.35	7.14	4.55	6.24	6.3	5.97
Dhdds	ENSMUSG00000012117	8.79	50.56	7.82	9.63	10.95	37.72	15.27	22.32	16.51	18.68	22.35	22.14	26.64	9.54	19	6.65	13.07	11.62	14.65	13.36	12.9	13.04	13.14	13.01	12.82	14.37	14.51	16.85	16.69	17.67	15.25	19.18	7.63	11.44	1.56	9.6	9.73	9.64	10.72	10.31	10.61	6.27	12.91	12.45	9.6	13.1	13.09	14.45
Crybg2	ENSMUSG00000012123	8.52	5.1	0.09	0.02	0.03	14.01	1.57	0.35	2.94	0.23	0.28	0.83	0.1	9.51	0.5	10.63	1.05	0.45	0.64	1.05	1.05	2.54	0.78	0.48	0.39	0.14	0.09	0.25	0.26	0.27	0.26	0.62	0.02	0.33	0.02	0.13	0.09	0.05	0.01	0.09	0.12	0.03	1.18	0.42	0.26	0.43	0.14	0.69
Ubxn11	ENSMUSG00000012126	17.25	92.01	1	0.42	1.55	37.68	1.34	3.81	2.46	1.56	3.81	3.61	1.71	0.98	4.5	0.93	1.05	0.94	1.92	1.91	1.67	3.42	2.3	1.22	1.14	1.2	1.37	1.93	2.51	2.4	3.86	3.58	0.18	0.49	0.05	0.41	0.43	0.32	0.33	0.5	0.65	0.43	2.55	1.63	0.89	2.15	2.64	3.35
Mogat1	ENSMUSG00000012187	0.02	12.18	0.08	0.39	2.83	1.38	0.23	0.05	31.99	0.1	0.05	0.14	0.19	0.11	0.04	0.2	0.66	1.23	0.61	0.48	0.63	1.01	0.29	0.71	0.15	0.19	0.35	0.16	0.14	0.4	0.1	6.18	0.4	0.19	0.03	0.14	0.05	0.08	0.24	0.23	0.17	0.24	0.66	0.59	0.44	0.23	0.45	0.4
Tex22	ENSMUSG00000012211	0.27	13.01	0.1	0.02	0.32	0.69	0.02	0.1	0.01	0.04	0.14	0.05	0.09	0.12	0.04	0.12	0.01	0.01	0.13	0.06	0.05	0.15	0.04	0.19	0.2	0.19	0.1	0.17	0.3	0.04	0.06	0.71	0.09	0.01	0.02	0.13	0.12	0.01	0.01	0.01	0.11	0.06	0.01	0.18	0.13	0.22	0.33	0.25
Wnt8a	ENSMUSG00000012282	1.8	0.01	0.04	0.01	0.01	0.02	0.01	0.01	0.02	0.12	0.01	0.02	0.02	0.01	0.02	0.01	0.01	0.02	0.01	0.01	0.03	0.01	0.01	0.01	0.01	0.03	0.02	0.01	0.01	0.03	0.02	0.01	0.01	0.01	0.01	0.02	0.01	0.01	0.02	0.01	0.03	0.01	0.01	0.08	0.2	0.12	0.01	0.02
Tjap1	ENSMUSG00000012296	23.3	76.41	2.08	0.62	12.05	21.62	0.97	5.13	7.18	8.93	6.26	3.06	3.6	5.47	2.7	10.87	6.43	3.81	6.02	5.36	5.19	5.92	1.52	6.07	5.57	4.8	3.3	2.22	2.67	2.78	2.21	2.64	1.84	4.55	0.55	2.83	3.82	3.29	2.79	3.69	3.95	1.65	1.67	6.27	3.34	4.21	2.52	1.8
Ehf	ENSMUSG00000012350	0.01	8.67	0.39	0.04	0.09	1.52	0.01	0.02	0.3	0.01	0.11	0.04	0.02	35.25	0.01	10.14	0.04	0.21	1.21	6.13	8.01	15.52	0.14	0.01	0.06	0.4	0.07	0.09	0.12	0.17	0.02	14.23	0.12	0.01	0	0.13	0.17	0.1	0.09	0.83	1.24	0.11	0.2	0.08	0.09	0.15	0.1	0.09
Nanog	ENSMUSG00000012396	52.91	0.82	0.12	0.09	0.03	0.58	0.11	0.47	0.01	0.65	0.6	0.24	0.18	0.09	0.11	0.08	0.12	0.1	0.38	0.3	0.18	0.28	0.05	0.27	0.16	0.17	0.18	0.18	0.16	0.06	0.06	0.55	0.41	0.32	0.02	0.18	0.54	0.65	0.77	0.55	0.63	0.03	0.14	0.16	0.15	0.18	0.18	0.04
Rpl15	ENSMUSG00000012405	272.58	649.03	112.23	46.48	37.16	1182.12	128.68	304.38	464.19	472.67	436.98	305.36	81.33	71.01	70.57	43.04	136.48	109.06	105.1	101.69	136.86	96.22	98.01	140.42	104.99	93.57	102.77	123.4	90.13	86.1	76	78.06	55.89	106.02	13.06	76.15	75.99	70.66	83.91	58.86	56.5	35.77	81.44	117.61	87.74	83.75	86.24	96.91
Tmem167	ENSMUSG00000012422	6.47	13.03	11.24	8.18	1.77	10.13	21.73	42.48	10.34	41.78	42.48	40.81	22.19	3.86	19.31	2.67	15.21	14.25	15	15.88	17.46	12.98	6.9	13.59	12.49	12.63	11.82	11.33	9.68	10.44	18.98	14.74	4.71	11.45	1.55	9.51	10.07	7.7	8.84	6.95	6.12	3.37	7.47	12.57	12.14	12.61	10.18	10.94
Steap4	ENSMUSG00000012428	0.05	28.63	17.44	1.75	2.75	10.69	0.08	0.05	271.85	0.1	0.19	0.17	0.11	0.87	0.08	0.08	0.37	0.51	0.72	2.56	6.39	8.67	0.44	0.18	0.48	0.31	0.18	0.08	0.1	0.23	0.08	28.54	7.4	0.3	0.97	0.25	0.17	0.27	0.55	2.18	4.04	4.36	1.06	0.18	0.13	0.4	0.19	0.22
Mplkip	ENSMUSG00000012429	1.33	8.1	6.42	3.76	25.32	10.18	10.21	10.7	5.15	8.76	10.72	9.37	3.57	12.01	3.05	19.19	8.73	8.99	10.4	8.07	7.05	7.11	4.89	8.15	7.8	9.45	8.08	8.22	8.05	7.27	3.23	7.01	2.34	6.52	1.14	4.62	5.97	4.26	5.34	4.4	4.23	0.9	4.29	8.17	7.76	8.89	6.81	7.97
Kif11	ENSMUSG00000012443	18.05	2.57	0.96	2.39	0.32	37.57	1.84	42.09	0.09	162.92	60.17	18.51	0.7	2.9	1.15	1.78	9.27	10.03	7.72	6	4.68	4.27	0.63	10.57	11.72	10.84	7.34	4.42	3.98	3.66	1.26	1.11	1.03	5.93	0.11	5.15	5.78	4.16	4.74	4.48	4.94	0.26	1.11	7.34	7.05	5.4	1.45	1.18
Rpa3	ENSMUSG00000012483	6.91	14.26	21.06	5.09	0.5	140.39	16.79	79.2	102.37	259.95	123.41	73.74	30.23	4.64	23.33	0.82	21.67	20.49	18.54	15.9	13.2	12.08	4.25	21.21	18.14	19.55	16.79	13.01	11.15	9.38	20.62	9.69	8.21	15.92	3.04	13.4	14.02	10.78	10.35	9.9	9.39	5.72	4.57	18.44	15.18	13.08	7.21	5.6
Mlkl	ENSMUSG00000012519	0.09	1.92	8.41	2.57	1.24	24.85	0	0.14	2.61	0.38	0.41	0.42	0.2	1.92	0.14	0.53	0.28	0.31	0.21	0.44	1.15	0.81	0.52	0.24	0.2	0.19	0.26	0.44	0.31	0.44	0.25	1.76	2.65	0.86	0.18	1.31	1.35	1.82	1.7	2.47	2.46	0.71	0.43	0.43	0.39	0.42	0.33	0.29
Phox2b	ENSMUSG00000012520	0.04	0.02	4.79	8.95	9.26	0.41	0.06	3.94	0.06	1.71	3.8	0.44	1.14	1.89	0	0.95	1.02	0.6	0.28	0.05	0.28	0.03	0	0.01	0.01	0.01	0	0	0.01	0	0.01	0.01	0.01	0.07	0.02	0.05	0.02	0.06	0.07	0.19	0.04	0.04	2.27	5.14	5.25	6.62	4.99	3.58
Tnpo3	ENSMUSG00000012535	21.65	46.03	9.2	13.69	43.44	40.55	37.86	41.48	21.25	49.49	43.67	41.33	22.29	30.2	18.41	15.39	39.27	35.02	30.86	27.36	25.67	23.76	20.35	40.97	37.47	37.29	32.9	32.51	33.84	38.42	18.44	24.55	10.4	28.3	5.23	20.78	22.22	17.42	19.38	18.31	19.84	12.07	17.98	32.58	29.63	32.53	28.43	27.12
Ttll5	ENSMUSG00000012609	5.49	11.98	3.81	3.73	8.81	9.3	14.13	10.93	4.42	8.83	10.42	9.51	38.56	5.57	10.12	4.66	10.02	7.34	9.37	7.39	6.77	6.52	5.29	9.82	9.05	7.87	7.11	7.99	7.8	8.29	9.11	6.21	2.93	8.83	0.85	6.66	7.58	5.7	8.83	7.23	7.89	3.09	6.03	9.39	9.81	9.1	6.85	7.25
Zfp715	ENSMUSG00000012640	1.51	6.45	6.73	6.44	2.9	7.67	14.3	21.04	2.91	15.16	22.38	31.15	20.88	3.96	14.16	0.58	6.17	10.04	9.08	7.15	8.8	7.04	9.23	6.68	7.72	8.64	8.46	13.66	11.61	13.02	15.24	8.47	4.37	5.43	3.62	6.06	6.22	4.74	7.12	5.5	6.48	6.59	7.38	5.07	8.26	9.57	10.22	13.66
Retn	ENSMUSG00000012705	0.05	271.43	1.75	1.95	12.04	5.41	0.04	0.05	329.93	0.03	0.06	0.14	0.04	0.65	0.16	0.17	0.85	0.52	0.62	0.16	1.64	0.27	1.18	0.85	1.41	1.04	1.28	0.81	0.76	1.56	0.26	67.43	0.03	0.38	0.02	0.11	0.13	0.11	0.03	0.3	0.09	0.43	1.41	1.23	0.24	0.69	1.06	0.82
Acp4	ENSMUSG00000012777	0.11	0.36	0.01	0.01	0.02	0.11	0.01	0.02	0.05	0.03	0.05	0.03	0.02	0.02	0.02	0.02	0.03	0.01	0.03	0.02	0.3	0.09	0.03	0.04	0.05	0.05	0.06	0.03	0.02	0.03	0.02	0.15	0.01	0.02	0.01	0.01	0.02	0.01	0.01	0.02	0.02	0.02	0.03	0.04	0.01	0.03	0.03	0.03
Cdh23	ENSMUSG00000012819	3.19	11.03	0.12	0.06	0.71	2.23	0.17	2.14	0.55	0.45	1.76	1.41	0.73	0.2	0.19	0.2	0.12	0.23	0.29	0.26	0.37	0.33	0.47	0.11	0.13	0.73	0.37	0.86	0.7	0.71	1.03	0.96	0.07	0.12	0.46	0.08	0.13	0.06	0.11	0.34	0.34	1.14	1.34	0.1	0.28	0.12	0.69	2.23
Rps5	ENSMUSG00000012848	7179.07	8782.29	272.79	24.62	197.49	614.98	47.3	424.13	178.95	462.89	373.38	361.12	97.22	400.35	89.9	244.35	370.21	295.45	276.47	340.96	422.77	346.54	259.62	348	255.85	198.81	269.36	302.47	221.46	221.61	90.59	449.75	132.56	240.69	13.93	197.91	149.45	190.74	218.29	160.67	168.76	84.22	215.41	308.62	240.41	177.87	212.61	228.1
Podnl1	ENSMUSG00000012889	0.82	0.73	0.15	0.02	0.6	10.42	0.02	0.04	0.2	0.04	0.11	0.14	0.03	0.7	0	1.54	0.05	0.04	0.17	0.74	0.88	1.36	0.08	0.07	0.09	0.16	0.12	0.11	0.15	0.16	0.01	0.13	0.02	0.04	0.02	0.05	0.04	0.04	0.06	0.08	0.12	0.03	0.25	0.03	0.08	0.2	0.22	0.24
Adgrl1	ENSMUSG00000013033	82.77	54.21	4.89	3.35	17.81	22.78	19.38	37.35	3.14	15.87	28.57	28.6	18.75	5.96	20.75	1.98	4.12	5.64	11.51	8.78	8.47	6.86	15.2	3.74	7.74	9.5	11.13	14.98	17.61	18.48	18.91	9.02	1.14	3.24	0.33	3.29	3.46	2.56	3.44	2.75	2.59	2.85	17.24	4	5.87	12.21	14.75	21.03
Amotl1	ENSMUSG00000013076	7.05	51.69	3.54	4.07	12.38	2.7	5.7	8.15	20.83	14.76	9.55	6.64	3.31	6.31	2.1	2.35	11.57	11.65	15.49	14.53	20.77	15.69	1.95	7.76	8.42	6.56	5.16	4.83	4.36	4.74	3.65	16.26	4.62	8.22	2.24	9.09	9.19	6.8	11.14	8.12	8.28	7.27	2	6.6	6.66	8.17	4.31	4.5
2200002J24Rik	ENSMUSG00000013083	0.59	0.74	2.77	0.01	5.78	0.05	0.01	0.06	0.05	0	0	0	0	0.46	0	5.94	0	0	0.03	0	0.05	0.11	0	0.05	0.05	0.03	0	0	0	0	0	0.21	1.48	0.12	0.01	0.25	0.32	0.43	0.49	0.27	0.3	0	0.1	0.05	0	0	0	0.03
Etv5	ENSMUSG00000013089	32.05	89.71	3.6	2.97	8.1	42.67	19.09	7.05	3.67	6.29	8.42	9.41	10.22	9.08	17.7	1.18	12.9	6.73	8.92	6.35	8.66	6.76	7.05	9.3	5.75	5.18	3.34	4.43	5.84	6.94	12.82	40.58	1.57	7.51	0.42	4.64	5.92	5.11	3.18	4.8	5.39	2.43	7.82	5.33	2.99	5.82	4.06	5.25
Tmem190	ENSMUSG00000013091	0.04	2.7	0.11	0.01	0.02	0.01	0.01	0.02	0.05	0.02	0.02	0.04	0.1	0.02	0.02	0.02	0.03	0.01	0.06	0.01	0.03	0.12	0.06	0.09	0.01	0.01	0.04	0.04	0.1	0.01	0.04	1.27	0.01	0.05	0.01	0.03	0.04	0.03	0.01	0.08	0.03	0.23	0.03	0.09	0.01	0.01	0.01	0.01
Gfod2	ENSMUSG00000013150	8.5	32.62	0.55	0.36	2.09	10.76	1.12	11.05	12.93	7.55	10.25	10.12	3.18	2.34	2.04	1.94	2.55	1.62	2.24	1.72	0.98	1.52	4.65	2.57	2.91	3.99	4.56	4.68	6.02	5.58	2.35	1.13	0.42	1.12	0.22	0.58	0.74	0.74	0.52	0.69	0.69	0.27	3.8	3.01	2.38	4.54	6.33	4.47
Enkd1	ENSMUSG00000013155	30.08	33.66	0.72	0.62	3.13	23.41	0.96	5.96	0.39	11.02	7.54	5.38	2.98	2.04	2.52	1.72	5.45	3.26	3.79	3.03	2.07	2.96	1.73	5.85	4.32	3.74	2.97	2.03	1.91	1.91	2.17	1.62	0.47	2.5	0.07	1.41	1.44	1.3	0.96	1.16	1.38	0.25	1.89	4.39	2.47	2.37	1.3	1.27
4933405L10Rik	ENSMUSG00000013158	0.04	0.56	0.03	0.01	0.04	0.02	0.1	0.03	0.24	0.11	0.08	0.11	0.28	0.03	0.15	0.01	0.03	0.08	0.05	0.1	0.08	0.07	0.07	0.06	0.04	0.05	0.05	0.06	0.04	0.09	0.23	0.07	0.01	0.01	0.01	0.04	0.01	0.01	0.01	0.02	0.03	0.01	0.12	0.03	0.04	0.06	0.06	0.09
Atp6v0d1	ENSMUSG00000013160	25.9	171.03	14.24	6.3	16.67	280.99	47.77	37.31	186.12	16.36	34.73	43.96	45.45	21.39	39.52	10.93	11.84	15.2	14.37	13.13	16.64	17.63	48.63	12.82	17.82	17	25.97	37.09	33.92	36.24	35.82	28.05	9.6	12.81	1.25	13.39	9.25	10.33	10.48	10.17	11.18	5.98	51.05	18.69	23.29	21.59	35.78	41.34
[truncated: 35,553 more rows]
[truncated: 71 more columns]
