# Supplementary material for: The Dynamic Landscape of 3′‐UTR Alternative Polyadenylation Across Mouse Fetal Development and Anatomy
Source: Adv Sci (Weinh). 2025 Mar 24;12(19):2502443. doi: 10.1002/advs.202502443 (PMC12097126; doi:10.1002/advs.202502443)
Supplement: Supplementary file 5 — Supplemental Table 4 [file ADVS-12-2502443-s004.xlsx]

## Sheet: forebrain
Chisq.test for the proportion of DEG in PPAU UP genes
E10.5	E10.5	E11.5	E12.5	E13.5	E14.5	E15.5	E16.5	P0
E10.5	NA	NA	NA	NA	NA	NA	NA	NA
E11.5	3.05894e-05	NA	NA	NA	NA	NA	NA	NA
E12.5	2.37249e-14	0.957117	NA	NA	NA	NA	NA	NA
E13.5	7.91097e-24	6.37857e-09	1.51005e-07	NA	NA	NA	NA	NA
E14.5	2.03688e-30	6.26956e-10	0.0147036	0.00101074	NA	NA	NA	NA
E15.5	8.67034e-32	1.49551e-12	0.0025924	0.000653814	0.147634	NA	NA	NA
E16.5	5.2173e-31	1.28092e-08	0.00207499	0.00974439	0.182598	1	NA	NA
P0	3.40137e-15	3.9235e-09	0.0014996	1	0.807472	1	0.0196112	NA
Chisq.test for the proportion of DEG in PPAU DOWN genes
E10.5	E10.5	E11.5	E12.5	E13.5	E14.5	E15.5	E16.5	P0
E10.5	NA	NA	NA	NA	NA	NA	NA	NA
E11.5	7.56723e-14	NA	NA	NA	NA	NA	NA	NA
E12.5	1.00842e-27	1.97839e-07	NA	NA	NA	NA	NA	NA
E13.5	9.94301e-44	3.90443e-18	5.88728e-09	NA	NA	NA	NA	NA
E14.5	1.95287e-60	4.88781e-15	3.02327e-05	0.705187	NA	NA	NA	NA
E15.5	7.28804e-64	1.59498e-37	2.36873e-15	0.000366449	0.940049	NA	NA	NA
E16.5	4.05395e-85	2.0004e-34	2.23474e-11	1.64245e-05	0.598483	1	NA	NA
P0	7.78249e-41	9.35173e-13	3.14384e-06	0.0240739	6.16634e-08	0.00665033	0.00426152	NA

## Sheet: hindbrain
Chisq.test for the proportion of DEG in PPAU UP genes
E10.5	E10.5	E11.5	E12.5	E13.5	E14.5	E15.5	E16.5	P0
E10.5	NA	NA	NA	NA	NA	NA	NA	NA
E11.5	0.719413	NA	NA	NA	NA	NA	NA	NA
E12.5	2.83091e-06	0.672108	NA	NA	NA	NA	NA	NA
E13.5	1.37652e-14	2.3315e-09	1.87945e-06	NA	NA	NA	NA	NA
E14.5	6.64197e-23	1.8808e-19	4.49319e-11	0.00285362	NA	NA	NA	NA
E15.5	6.44484e-27	1.17318e-06	0.000691974	0.00517728	0.487266	NA	NA	NA
E16.5	4.04747e-28	2.27262e-08	4.90205e-07	0.00127483	0.759745	1	NA	NA
P0	0.0290432	0.756799	0.665635	0.00031038	1.19797e-05	0.000434478	0.171006	NA
Chisq.test for the proportion of DEG in PPAU DOWN genes
E10.5	E10.5	E11.5	E12.5	E13.5	E14.5	E15.5	E16.5	P0
E10.5	NA	NA	NA	NA	NA	NA	NA	NA
E11.5	0.417063	NA	NA	NA	NA	NA	NA	NA
E12.5	9.66459e-12	2.31154e-12	NA	NA	NA	NA	NA	NA
E13.5	3.63076e-30	4.07697e-11	3.2864e-06	NA	NA	NA	NA	NA
E14.5	3.24118e-58	4.60566e-29	7.81145e-21	1	NA	NA	NA	NA
E15.5	2.1672e-60	4.8471e-32	1.59169e-23	0.915389	0.625384	NA	NA	NA
E16.5	9.4665e-54	1.89775e-31	2.03648e-21	0.00271153	0.00614259	0.00232739	NA	NA
P0	9.06233e-23	4.30888e-09	0.0439812	0.570915	0.0957019	0.0127584	0.213084	NA

## Sheet: midbrain
Chisq.test for the proportion of DEG in PPAU UP genes
E10.5	E10.5	E11.5	E12.5	E13.5	E14.5	E15.5	E16.5	P0
E10.5	NA	NA	NA	NA	NA	NA	NA	NA
E11.5	2.56274e-06	NA	NA	NA	NA	NA	NA	NA
E12.5	8.60435e-09	0.821987	NA	NA	NA	NA	NA	NA
E13.5	1.0306e-16	0.000656612	9.13669e-07	NA	NA	NA	NA	NA
E14.5	3.71982e-20	1.81523e-13	1.20758e-11	0.0156848	NA	NA	NA	NA
E15.5	2.32991e-19	0.00025366	3.27078e-05	0.639213	1	NA	NA	NA
E16.5	3.2783e-24	3.80183e-06	7.83843e-08	0.00734572	0.802884	1	NA	NA
P0	9.81175e-34	1.23155e-17	2.29959e-21	4.8052e-17	0.00572118	0.0208326	0.171665	NA
Chisq.test for the proportion of DEG in PPAU DOWN genes
E10.5	E10.5	E11.5	E12.5	E13.5	E14.5	E15.5	E16.5	P0
E10.5	NA	NA	NA	NA	NA	NA	NA	NA
E11.5	0.591125	NA	NA	NA	NA	NA	NA	NA
E12.5	1.04631e-07	4.69543e-06	NA	NA	NA	NA	NA	NA
E13.5	2.37514e-34	5.02538e-20	2.93459e-11	NA	NA	NA	NA	NA
E14.5	1.02195e-50	1.27416e-31	1.09238e-19	1	NA	NA	NA	NA
E15.5	7.21978e-53	2.3651e-38	1.99405e-09	4.97218e-07	1	NA	NA	NA
E16.5	6.32669e-59	4.40456e-43	5.53677e-19	4.36248e-10	0.138206	0.858492	NA	NA
P0	1.42263e-60	2.66591e-55	1.1495e-20	8.63982e-11	0.00327242	0.197255	0.870858	NA

## Sheet: face
Chisq.test for the proportion of DEG in PPAU UP genes
E10.5	E10.5	E11.5	E12.5	E13.5	E14.5	E15.5
E10.5	NA	NA	NA	NA	NA	NA
E11.5	0.000978061	NA	NA	NA	NA	NA
E12.5	5.45194e-06	0.938233	NA	NA	NA	NA
E13.5	6.8851e-14	0.00236319	0.000185357	NA	NA	NA
E14.5	9.38258e-24	6.97334e-11	1.97642e-08	0.0866192	NA	NA
E15.5	2.19058e-36	0.00199844	3.8076e-07	0.127261	0.0912855	NA
Chisq.test for the proportion of DEG in PPAU DOWN genes
E10.5	E10.5	E11.5	E12.5	E13.5	E14.5	E15.5
E10.5	NA	NA	NA	NA	NA	NA
E11.5	1	NA	NA	NA	NA	NA
E12.5	1.62242e-23	0.00353103	NA	NA	NA	NA
E13.5	4.03405e-23	7.71919e-11	0.0794656	NA	NA	NA
E14.5	7.32287e-60	5.24623e-65	2.67861e-18	5.85687e-08	NA	NA
E15.5	7.01766e-119	1.30738e-58	2.57498e-28	3.87596e-44	1.65971e-05	NA

## Sheet: heart
Chisq.test for the proportion of DEG in PPAU UP genes
E10.5	E10.5	E11.5	E12.5	E13.5	E14.5	E15.5	E16.5	P0
E10.5	NA	NA	NA	NA	NA	NA	NA	NA
E11.5	3.73392e-05	NA	NA	NA	NA	NA	NA	NA
E12.5	8.21236e-20	0.00107799	NA	NA	NA	NA	NA	NA
E13.5	5.09658e-17	1.41572e-05	1	NA	NA	NA	NA	NA
E14.5	1.14377e-29	5.24102e-20	0.0226625	1.23724e-46	NA	NA	NA	NA
E15.5	3.29783e-35	2.18778e-10	4.09237e-07	0.0701182	0.00819956	NA	NA	NA
E16.5	4.93669e-33	5.90131e-08	0.00134174	1.9126e-15	0.000574851	1	NA	NA
P0	5.28747e-24	2.26505e-22	2.75816e-10	4.21127e-21	8.0593e-09	2.30444e-35	1.75259e-32	NA
Chisq.test for the proportion of DEG in PPAU DOWN genes
E10.5	E10.5	E11.5	E12.5	E13.5	E14.5	E15.5	E16.5	P0
E10.5	NA	NA	NA	NA	NA	NA	NA	NA
E11.5	0.591038	NA	NA	NA	NA	NA	NA	NA
E12.5	0.571033	0.181495	NA	NA	NA	NA	NA	NA
E13.5	7.44535e-06	0.00281101	3.49074e-06	NA	NA	NA	NA	NA
E14.5	4.69715e-17	9.30513e-07	0.0159357	0.245374	NA	NA	NA	NA
E15.5	6.20029e-55	1.7565e-35	4.49736e-46	8.58767e-07	5.23315e-158	NA	NA	NA
E16.5	1.45451e-49	4.07714e-31	1.84434e-35	9.78722e-15	5.7356e-96	0.583189	NA	NA
P0	3.43415e-22	3.61306e-17	5.10117e-20	1.25533e-08	1.16214e-06	5.9329e-13	0.00145732	NA

## Sheet: intsetine
Chisq.test for the proportion of DEG in PPAU UP genes
E14.5	E14.5	E15.5	E16.5	P0
E14.5	NA	NA	NA	NA
E15.5	0.0102092	NA	NA	NA
E16.5	0.000652109	0.0259906	NA	NA
P0	4.33125e-10	0.012582	0.23231	NA
Chisq.test for the proportion of DEG in PPAU DOWN genes
E14.5	E14.5	E15.5	E16.5	P0
E14.5	NA	NA	NA	NA
E15.5	4.24409e-22	NA	NA	NA
E16.5	1.36549e-14	8.70274e-06	NA	NA
P0	1.87828e-21	7.15404e-07	0.00137009	NA

## Sheet: kidney
Chisq.test for the proportion of DEG in PPAU UP genes
E14.5	E14.5	E15.5	E16.5	P0
E14.5	NA	NA	NA	NA
E15.5	0.14685	NA	NA	NA
E16.5	0.0206242	0.782512	NA	NA
P0	3.17147e-14	1.9476e-06	1.60283e-05	NA
Chisq.test for the proportion of DEG in PPAU DOWN genes
E14.5	E14.5	E15.5	E16.5	P0
E14.5	NA	NA	NA	NA
E15.5	5.52304e-14	NA	NA	NA
E16.5	0.036308	0.932699	NA	NA
P0	0.000110786	0.710222	0.19599	NA

## Sheet: limb
Chisq.test for the proportion of DEG in PPAU UP genes
E10.5	E10.5	E11.5	E12.5	E13.5	E14.5	E15.5
E10.5	NA	NA	NA	NA	NA	NA
E11.5	0.0546345	NA	NA	NA	NA	NA
E12.5	2.74275e-07	0.764011	NA	NA	NA	NA
E13.5	1.04533e-33	6.55457e-06	0.0579928	NA	NA	NA
E14.5	5.87564e-43	1.15101e-28	5.60251e-13	0.915625	NA	NA
E15.5	2.51192e-50	6.30214e-22	6.30027e-13	0.000196917	0.496805	NA
Chisq.test for the proportion of DEG in PPAU DOWN genes
E10.5	E10.5	E11.5	E12.5	E13.5	E14.5	E15.5
E10.5	NA	NA	NA	NA	NA	NA
E11.5	1.89385e-07	NA	NA	NA	NA	NA
E12.5	7.1479e-14	0.101745	NA	NA	NA	NA
E13.5	3.47239e-128	4.991e-51	5.47611e-20	NA	NA	NA
E14.5	3.10205e-117	1.15553e-129	1.03227e-41	3.49804e-06	NA	NA
E15.5	5.75273e-211	1.31825e-179	7.5341e-112	1.37533e-76	4.51798e-06	NA

## Sheet: liver
Chisq.test for the proportion of DEG in PPAU UP genes
E11.5	E11.5	E12.5	E13.5	E14.5	E15.5	E16.5	P0
E11.5	NA	NA	NA	NA	NA	NA	NA
E12.5	3.87934e-07	NA	NA	NA	NA	NA	NA
E13.5	1.11986e-17	0.593742	NA	NA	NA	NA	NA
E14.5	4.4152e-67	8.21182e-26	1.60106e-08	NA	NA	NA	NA
E15.5	9.54557e-14	0.00460477	0.368534	0.281552	NA	NA	NA
E16.5	1.78764e-18	1.30483e-07	0.220984	0.636653	1	NA	NA
P0	1.05104e-27	2.1733e-24	1.11119e-08	0.0255684	8.4414e-06	5.37165e-06	NA
Chisq.test for the proportion of DEG in PPAU DOWN genes
E11.5	E11.5	E12.5	E13.5	E14.5	E15.5	E16.5	P0
E11.5	NA	NA	NA	NA	NA	NA	NA
E12.5	0.0955479	NA	NA	NA	NA	NA	NA
E13.5	1.33896e-23	0.545059	NA	NA	NA	NA	NA
E14.5	3.32826e-19	7.00653e-11	0.0137174	NA	NA	NA	NA
E15.5	1.6164e-52	4.61165e-49	2.182e-38	1.41583e-31	NA	NA	NA
E16.5	1.66408e-48	2.83958e-63	5.43013e-27	1.31724e-21	1.71631e-07	NA	NA
P0	5.58766e-51	6.78937e-55	6.69738e-49	1.83744e-46	1.52599e-07	3.58567e-09	NA

## Sheet: lung
Chisq.test for the proportion of DEG in PPAU UP genes
E14.5	E14.5	E15.5	E16.5	P0
E14.5	NA	NA	NA	NA
E15.5	0.00011214	NA	NA	NA
E16.5	8.64697e-08	0.681333	NA	NA
P0	1.11914e-36	3.27213e-18	1.81307e-11	NA
Chisq.test for the proportion of DEG in PPAU DOWN genes
E14.5	E14.5	E15.5	E16.5	P0
E14.5	NA	NA	NA	NA
E15.5	2.75486e-21	NA	NA	NA
E16.5	6.83292e-58	0.00088858	NA	NA
P0	5.70796e-41	4.94331e-13	5.46106e-10	NA

[truncated: 2 more sheets: neural tube, stomach]
