# Supplementary material for: The Dynamic Landscape of 3′‐UTR Alternative Polyadenylation Across Mouse Fetal Development and Anatomy
Source: Adv Sci (Weinh). 2025 Mar 24;12(19):2502443. doi: 10.1002/advs.202502443 (PMC12097126; doi:10.1002/advs.202502443)
Supplement: Supplementary file 6 — Supplemental Table 5 [file ADVS-12-2502443-s003.xlsx]

## Sheet: Supplementary_Table_S5
Disease	DO ID	OMIM ID(s)	Associated Genes from Mouse Models	Associated Human Genes (Source)
disease of mental health	DOID:150		Adcy3, Adgrl3, Ahdc1, Akt1, Anapc7, Ank2, Ap1s2, Arhgap32, Arhgef10, Arhgef2, Arid1a, Arid1b, Arx, Atp1a3, Atp9a, Auts2, Avpr1a, Bace1, Bckdk, Bmp7, Bptf, Brinp1, Brpf1, Cacng8, Cadps2, Camk2a, Car1, Cdh2, Cdk5r1, Chd8, Chmp2b, Chrna7, Chrnb2, Chst3, Cic, ckr, Clock, Cm, Cntnap2, Comt, Cplx2, Crbn, Crebbp, Crtc1, Csmd1, Csnk1d, Ctnnb1, Ctsc, Cul4b, Del(16Dgcr2-Hira)3Aam, Del(17Abcg1-Rrp1b)5Yey, D…	AANAT, ABCB1, ACADS, ACE, ACHE, ACP1, ACSL4, ADAT3, ADCYAP1, ADH1B, ADH1C, ADH4, ADNP, ADRA1A, ADRA2A, ADRB1, AFF2, AGER, AGO1, AGO2, AGTR2, AGXT2, AHDC1, AHI1, AKAP6, AKT1, ALDH2, ALKBH8, ANGPT1, ANK3, ANKK1, AP1S2, AP2M1, AP4E1, APBB1, APBB2, APC2, APOC3, APOL2, APOL4, APP, AR, ARHGAP18, ARHGEF2, ARHGEF6, ARID1A, ARID1B, ARID2, ARRB2, ARX, ASCC3, ASH1L, ATN1, ATP1A3, ATP2B1, ATP6AP2, ATP9A, ATR…
cognitive disorder	DOID:1561		Adcy3, Akt1, Atp1a3, Avpr1a, Bace1, Camk2a, Car1, Chmp2b, Chrna7, Chst3, ckr, Clock, Comt, Cplx2, Crtc1, Csmd1, Ctsc, Del(16Dgcr2-Hira)3Aam, Disc1, Dtnbp1, Gabrd, Gnas, Gria1, Grin1, Grm5, Grn, Hap1, Hivep2, Htr1a, Kif3b, Lrrtm1, Magi2, Map2k7, Map6, Mdk, Morc1, Ncstn, Nlgn2, Nr4a2, Nrg1, Nrg3, Nrxn1, Pdgfrb, Plcb1, Polg, Ppara, Ppm1g, Ppp3r1, Reln, Setd1a, Shank3, Slc6a1, Slc6a3, Snap25, Sp4, Sr…	ACHE, AGER, AGXT2, AKT1, ANK3, ANKK1, APBB2, APOC3, APOL2, APOL4, APP, ARHGAP18, ATN1, ATP1A3, AVPR1B, B3GAT2, BCL11A, BDNF, BMAL1, BRD1, CACNA1I, CCKBR, CCL2, CHI3L1, CHL1, CHMP2B, CHRM2, CHRNA7, CHRNB3, CLDN5, CNP, CNR1, CNTNAP2, COMT, CRH, CRHBP, CSF3, CTNND2, CYFIP1, CYP2D6, DAO, DAOA, DDC, DISC1, DISC2, DMD, DNMT3B, DRD2, DRD3, DTNBP1, FGF1, FGF2, FKBP5, FNTB, FOXP1, FOXP2, FYN, FZD3, GABRA3…
autism spectrum disorder	DOID:0060041		Ank2, Arhgap32, Arhgef10, Arid1b, Bckdk, Brinp1, Cadps2, Camk2a, Chd8, Chrnb2, Cntnap2, Crebbp, Ctnnb1, Del(7Chrna7-Fan1)1Mima, Del(7Coro1a-Spn)1Dolm, Del(7Slx1b-Sept1)4Aam, Dlg4, Dlgap4, Dp(7Herc2-Mkrn3)1Taku, Eif4e, Eif4ebp2, Elp2, En2, Ext1, Fmr1, Frmd5, Gabrb3, Gprasp2, Grin1, Gstm1, Itpr3, Jakmip1, Lrfn2, Mapk1, Met, Nbea, Nexmif, Nlgn1, Nlgn3, Nlgn4l, Nrcam, Nrp2, Nrxn1, Nrxn2, Nsf, Oprm1, …	AHI1, AVPR1B, BAIAP2, BCL11A, C4B, CADM2, CNTNAP2, COMT, CYFIP1, DISC1, DYRK1A, EIF4E, EN2, FOXP2, GABRA2, GABRA4, GABRB1, GABRB2, GABRR2, GLO1, GRM8, GSTM1, HLA-DRB1, HOXA1, HRAS, HSPD1, ITGA4, JARID2, KCNQ3, KDM4C, KMT2E, LAMB1, MAOA, MBD5, MBD6, MECP2, MET, MMP9, MTR, NF1, NLGN1, NLGN3, NLGN4X, NTRK2, PIK3CG, PTCHD1, RAPGEF4, RELN, RPL10, SETDB1, SHANK2, SLC25A12, SLC6A4, SLC9A9, TMLHE, TPH2, …
schizophrenia	DOID:5419	OMIM:181500	Akt1, Avpr1a, Bace1, Chrna7, Chst3, ckr, Cplx2, Csmd1, Ctsc, Del(16Dgcr2-Hira)3Aam, Disc1, Dtnbp1, Gnas, Grin1, Grm5, Hivep2, Kif3b, Lrrtm1, Magi2, Map2k7, Map6, Mdk, Ncstn, Nlgn2, Nr4a2, Nrg1, Nrg3, Nrxn1, Pdgfrb, Plcb1, Ppara, Ppm1g, Ppp3r1, Reln, Setd1a, Shank3, Slc6a1, Slc6a3, Snap25, Sp4, Srgap3, Srr, Syngap1, Taar1, Tcf4, Tg(Camk2a-DISC1)10Asaw, Tg(Camk2a-DISC1)37Asaw, Tg(Camk2a-ESR1/Disc1*…	AGER, AKT1, ANK3, APOL2, APOL4, ARHGAP18, ATN1, B3GAT2, BCL11A, BRD1, CACNA1I, CHI3L1, CHL1, CHRM2, CHRNA7, CLDN5, CNP, CNR1, CNTNAP2, COMT, CTNND2, CYFIP1, DAO, DAOA, DISC1, DISC2, DNMT3B, DRD3, DTNBP1, FGF1, FOXP1, FOXP2, FYN, FZD3, GAD1, GAD2, GRIA4, GRIN2A, GRIN2B, GRM8, GSK3B, GSTM1, HPS4, HSPA1A, HSPA1B, HSPA1L, HTR2A, HTR2C, IL10, IMPA2, ITGA8, KCNN3, KIF5C, L1CAM, LRP8, MBD2, MED15, MIR30…
intellectual disability	DOID:1059		Ahdc1, Anapc7, Ap1s2, Arhgef2, Arid1a, Arid1b, Arx, Auts2, Bptf, Brpf1, Crbn, Cul4b, Del(17Abcg1-Rrp1b)5Yey, Dlg3, Dyrk1a, Eef1a2, Elp2, Fgf13, Ftsj1, Gatad2b, Gdi1, Gprasp2, Hivep2, Hnrnph2, Iqsec2, Kdm5c, Kptn, Mast1, Mbd5, Myt1l, Nexmif, Ophn1, Pak3, Phf6, Phf8, Pqbp1, Rab39b, Slc1a4, Slc9a6, Slitrk2, Tbl1xr1, Tg(MECP2)1Hzo, Tg(MECP2)3Hzo, Thoc2, Trappc9, Ube3b, Zbtb18, Zdhhc9	ACSL4, ADAT3, ADNP, AFF2, AGTR2, AHDC1, ALKBH8, ANK3, AP1S2, AP2M1, APC2, ARHGEF2, ARHGEF6, ARID1A, ARID1B, ARID2, ARX, ASCC3, ASH1L, ATP2B1, ATP6AP2, ATP9A, ATRX, AUTS2, BICRA, BPTF, BRWD3, CACNA1C, CACNG2, CAMK2A, CAMK2B, CAMK2G, CASK, CASP2, CASR, CC2D1A, CC2D2A, CDH15, CDK13, CDKL5, CEP104, CERT1, CHAMP1, CHD4, CHKB, CIC, CLCN4, CLTC, CNKSR2, CRADD, CRBN, CSTF2, CTCF, CTNNB1, CUL4B, DDX3X, DE…
dementia	DOID:1307		Chmp2b, Grn, Tardbp, Tg(Camk2a-MAPT)601Ymot, Tg(Camk2a-MAPT*P301L)D35Jiri, Tg(Camk2a-MAPT*R406W)748Atak, Tg(Camk2a-Tardbp)#Ckjs, Tg(MAPT*V337M)1Gds, Tg(PDGFB-MAPT*V337M)1Atak, Tg(PDGFB-SNCA)4Ema, Tg(PDGFB-SNCA/EGFP)78Ema, Tg(Prnp-MAPT)43Vle, Tg(Prnp-MAPT)7Vle, Tg(Prnp-MAPT*P301L)JNPL3Hlmc, Tg(Prnp-MAPT*P301S)50Hiw, Tg(Prnp-MAPT*R406W)21807Dwst, Tg(Prnp-TARDBP)3cPtrc, Tg(Prnp-TARDBP*A315T)95Balo, …	CHMP2B, GBA1, GCLM, GRN, HMGCR, HSPA1A, IGF1R, KLK6, LRP8, LRPAP1, MAP2K6, MAPT, MOBP, NOS2, NOTCH4, NRG1, PON1, PON2, PSEN1, RPGRIP1L, SNCA, SNCB, SNCG, SREBF2, TNF, VCP, VLDLR
frontotemporal dementia	DOID:9255	OMIM:600274	Chmp2b, Grn, Tardbp, Tg(Camk2a-MAPT)601Ymot, Tg(Camk2a-MAPT*P301L)D35Jiri, Tg(Camk2a-MAPT*R406W)748Atak, Tg(Camk2a-Tardbp)#Ckjs, Tg(MAPT*V337M)1Gds, Tg(PDGFB-MAPT*V337M)1Atak, Tg(Prnp-MAPT)43Vle, Tg(Prnp-MAPT)7Vle, Tg(Prnp-MAPT*P301L)JNPL3Hlmc, Tg(Prnp-MAPT*P301S)50Hiw, Tg(Prnp-MAPT*R406W)21807Dwst, Tg(Prnp-TARDBP)3cPtrc, Tg(Prnp-TARDBP*A315T)95Balo, Tg(TARDBP*A315T)#Jpj, Tg(TARDBP*G348C)#Jpj, Tg…	CHMP2B, GRN, MAP2K6, MAPT, MOBP, PSEN1
attention deficit hyperactivity disorder	DOID:1094	OMIM:143465, OMIM:608903, OMIM:608904, OMIM:608905, OMIM:608906, OMIM:612311, OMIM:612312	Adgrl3, Brinp1, Cdh2, Cdk5r1, Chrnb2, Cm, Csnk1d, Git1, Per1, Ptchd1, Slc6a3, Snap25, Tacr1, Tg(ACTB-THRB*)#Syc, Tg(Eno2-Thrsp)#Cheo, Tg(tetO-Csnk1d)#Mfla, Thrb, Thrsp	ACP1, ADRA2A, AR, BAIAP2, CALY, COMT, DBH, DCDC2, DOCK3, DRD4, DRD5, FOXP2, GIT1, GRM8, HMGCR, HTR1B, MIR96, MTHFR, SLC6A3, SLC6A4, TPH1, UST
mood disorder	DOID:3324		Adcy3, Atp1a3, Camk2a, Car1, Clock, Crtc1, Disc1, Gabrd, Hap1, Morc1, Polg, Tg(Camk2a-Polg*D181A)BTkato, Tg(Syn1-ADCY7)11004Btab, Tph2	AKT1, ANK3, ATP1A3, AVPR1B, BMAL1, BRD1, CCL2, CHRM2, CHRNB3, CNTNAP2, COMT, CRHBP, CTNND2, CYP2D6, DAOA, DDC, DISC1, DRD2, FKBP5, FOXP2, GABRA3, GABRA5, GAD1, GATA1, GATA2, GCH1, GDNF, GNB3, GPX1, GRIN2A, GRIN2B, GSK3B, HSPA1A, HSPA1L, HTR1A, HTR1B, HTR2A, HTR2C, HTR3B, IL10, IL1RN, IL6, IMPA2, KAT6B, MBL2, MC1R, MED12, NCAM1, ND1, NGF, NGFR, NPPC, NPY, NR3C1, NRG1, NTRK2, NTS, OPRK1, PANX1, PDY…
autosomal dominant intellectual developmental disorder	DOID:0060307	OMIM:PS156200	Ahdc1, Arid1a, Arid1b, Auts2, Bptf, Dyrk1a, Eef1a2, Gatad2b, Mbd5, Myt1l, Tbl1xr1, Zbtb18	ADNP, AHDC1, AP2M1, ARID1A, ARID1B, ARID2, ASH1L, ATP2B1, AUTS2, BICRA, BPTF, CACNA1C, CACNG2, CAMK2A, CAMK2B, CAMK2G, CDH15, CERT1, CHAMP1, CHD4, CIC, CLTC, CTCF, CTNNB1, DEAF1, DIP2B, DLG4, DPF2, DPP6, DYNC1H1, DYRK1A, EEF1A2, EPB41L1, FBXW7, FRMD5, GATAD2B, GNB1, GRIA1, GRIN1, GRIN2B, HIVEP2, HNRNPC, KAT6A, KCNQ5, KDM4B, KIF1A, KMT2B, KMT5B, LMAN2L, MBD5, MED13, MEF2C, MYT1L, NAA15, NUS1, PACS…
major depressive disorder	DOID:1470	OMIM:608520, OMIM:608691	Adcy3, Car1, Crtc1, Disc1, Gabrd, Hap1, Morc1, Tg(Syn1-ADCY7)11004Btab, Tph2	CHRM2, CNTNAP2, CTNND2, CYP2D6, DISC1, FKBP5, FOXP2, HSPA1A, HSPA1L, HTR1B, HTR2A, IL10, IL6, MC1R, MED12, NR3C1, NTRK2, PDYN, SLC6A4, TPH1, TPH2
depressive disorder	DOID:1596		Adcy3, Car1, Crtc1, Disc1, Gabrd, Hap1, Morc1, Tg(Syn1-ADCY7)11004Btab, Tph2	CHRM2, CHRNB3, CNTNAP2, CRHBP, CTNND2, CYP2D6, DISC1, DRD2, FKBP5, FOXP2, GABRA5, GATA1, GATA2, GDNF, GNB3, GPX1, HSPA1A, HSPA1L, HTR1A, HTR1B, HTR2A, HTR3B, IL10, IL1RN, IL6, MC1R, MED12, NGFR, NPPC, NPY, NR3C1, NTRK2, NTS, OPRK1, PANX1, PDYN, SLC5A7, SLC6A4, STK33, TPH1, TPH2, XIRP2
non-syndromic X-linked intellectual disability	DOID:0050776	OMIM:300716, OMIM:PS309530	Dlg3, Ftsj1, Gdi1, Iqsec2, Nexmif, Pak3, Rab39b, Slitrk2	ACSL4, ARX, BRWD3, CSTF2, DLG3, FGD1, FGF13, FRMPD4, FTSJ1, GDI1, IL1RAPL1, IQSEC2, KIF4A, KLHL15, MID2, NEXMIF, OGT, PAK3, RAB39B, RPS6KA3, SLITRK2, STEEP1, SYN1, SYP, TSPAN7, USP27X, USP9X, ZMYM3, ZNF711
melancholic depression	DOID:1595	OMIM:608516	Disc1, Gabrd, Hap1, Morc1, Tg(Syn1-ADCY7)11004Btab, Tph2	TPH1
Gilles de la Tourette syndrome	DOID:11119	OMIM:137580	Hdc, Met, Slc6a3, Slitrk1, Tg(DRD1-ctxA)7Burt	BAIAP2, DRD4, HCN4, HDC, SLITRK1, TDO2
narcolepsy	DOID:8986	OMIM:161400, OMIM:605841, OMIM:609039, OMIM:612417, OMIM:612851, OMIM:614223, OMIM:614250	Hcrt, Hcrtr2, Tg(HCRT-MJD)1Stak, Tg(tetO-DTA)1Gfi	CHKB, HCRT, HLA-DPB1, HLA-DQA1, HLA-DQB1, HLA-DRB1, MOG
Lewy body dementia	DOID:12217	OMIM:127750	Tg(PDGFB-SNCA)4Ema, Tg(PDGFB-SNCA/EGFP)78Ema, Tg(tetO-SNCA*A53T)33Vle, Tg(Thy1-SNCA*E57K)16Ema	GBA1, IGF1R, KLK6, NOS2, SNCA, SNCB, SNCG
bipolar disorder	DOID:3312		Atp1a3, Camk2a, Clock, Polg, Tg(Camk2a-Polg*D181A)BTkato	AKT1, ANK3, ATP1A3, AVPR1B, BMAL1, BRD1, CCL2, CHRM2, CHRNB3, COMT, DAOA, DDC, DISC1, GABRA3, GABRA5, GAD1, GCH1, GRIN2A, GRIN2B, GSK3B, HTR2C, IMPA2, KAT6B, MBL2, NCAM1, ND1, NGF, NRG1, PER3, PPP1R1B, SLC18A1, SLC6A4, SSTR5, SYNE1
anxiety disorder	DOID:2030	OMIM:607834	Htr1a, Zfp462	BDNF, CCKBR, CNTNAP2, COMT, CRH, CTNND2, DRD2, FNTB, GAD1, GDNF, HRAS, HTR1A, HTR1B, HTR2A, MANEA, MAOA, MBL2, MED12, NPY, OPRM1, SLC6A4, TPH2
autistic disorder	DOID:12849	OMIM:209850	Ank2	C4B, CNTNAP2, DISC1, EIF4E, EN2, FOXP2, GABRA2, GABRA4, GABRB1, GABRB2, GABRR2, GLO1, GRM8, GSTM1, HLA-DRB1, HOXA1, HRAS, HSPD1, JARID2, KCNQ3, KDM4C, KMT2E, LAMB1, MECP2, MET, MTR, NF1, NLGN1, NLGN3, NLGN4X, NTRK2, PIK3CG, PTCHD1, RAPGEF4, RELN, RPL10, SETDB1, SHANK2, SLC25A12, SLC6A4, SLC9A9, TMLHE, TPH2
antisocial personality disorder	DOID:10939		Cacng8	ABCB1, DRD4, HTR1B
alcohol dependence	DOID:0050741	OMIM:103780	Slc29a1	ADCYAP1, ADH1B, ADH1C, ADH4, ADRA2A, AGO1, AGO2, ALDH2, ANGPT1, ANKK1, AR, BMAL1, BMAL2, BPTF, CCK, CDK20, CHRNA3, CHRNB3, COMT, CPE, CREB1, DBI, DGCR8, DRD2, FKBP5, FMN1, FYN, GABBR1, GABRA2, GABRB3, GABRG2, GAD1, GAD2, GEMIN4, GRIN2A, GRM8, GSTT1, HTR1A, HTR1B, HTR2A, HTR3A, KCNB2, LEP, NCAM1, NPY, NR3C1, NRM, NRXN3, NTRK2, OPRD1, OPRK1, OPRM1, PDE4B, PDYN, PER2, PKNOX2, POMC, RGS6, SLC6A1, SLC…
neurodevelopmental disorder with dysmorphic facies and distal limb anomalies	DOID:0070514	OMIM:617755	Bptf	BPTF
generalized anxiety disorder	DOID:14320		Zfp462	HTR1B, SLC6A4
obstructive sleep apnea	DOID:0050848	OMIM:107650	Bmp7	ACE, ADRB1, BDNF, CRP, EDN1, EDNRA, LEPR, MMP9, NOS3, NRG1, SLC6A4, TNF
non-syndromic X-linked intellectual developmental disorder 111	DOID:0060929	OMIM:301107	Slitrk2	SLITRK2
autosomal dominant intellectual developmental disorder 7	DOID:0070037	OMIM:614104	Dyrk1a	DYRK1A
anorexia nervosa	DOID:8689		Htr4	AKAP6, NR3C1
Pick's disease	DOID:11870	OMIM:172700	Tg(Thy1-MAPT*L266V*G272V)13Ema	MAP2K6, MAPT, PSEN1
syndromic X-linked intellectual disability Snyder type	DOID:0060802	OMIM:309583		SMS
autosomal recessive intellectual developmental disorder 70	DOID:0081231	OMIM:618402		RSRC1
Clark-Baraitser syndrome	DOID:0080234	OMIM:617752		TRIP12
non-syndromic X-linked intellectual disability 90	DOID:0112041	OMIM:300850		DLG3
vascular dementia	DOID:8725			GCLM, HSPA1A, IGF1R, PON2, RPGRIP1L, SREBF2, TNF
autosomal dominant intellectual developmental disorder 31	DOID:0070061	OMIM:616158		PURA
alcohol use disorder	DOID:1574			ACADS, ALDH2, ANKK1, CHRNA6, CLOCK, COMT, DBH, DRD4, GABBR2, GABRA2, GABRB3, GRIN1, GRIN2B, HTR1B, HTR3B, HTR7, KCNJ6, MAOA, NPY, NRG1, OPRD1, OPRK1, OPRM1, PDYN, SLC6A4, TIMELESS, TPH1, VIP
nicotine dependence	DOID:0050742			ADRA2A, ANKK1, APBB1, APC2, ARRB2, CCK, CHRNA3, CHRNA4, CHRNA5, CHRNA6, CHRNB3, CHRNB4, COMT, CYP2B6, DDC, DRD2, DRD4, FIGNL1, GABBR1, GABBR2, GALR1, GRIN2B, HTR1B, HTR2A, HTR3A, IL1RN, LCP1, NCAM1, NPY1R, NR3C1, NRG1, NRXN3, NTRK2, OPRM1, POMC, RAD52, RAPGEF3, RPTOR, SLC6A3, TPH1, TTC12
conduct disorder	DOID:12995			ACP1, AR, DRD4, HTR1B
substance abuse	DOID:302			ACADS, ADRA2A, AKT1, ALDH2, ANKK1, CHRNA5, CHRNA6, CHRNB4, CLOCK, COMT, DBH, DRD4, GABBR1, GABBR2, GABRA2, GABRB3, GABRG2, GAD1, GAD2, GRIN1, GRIN2B, HTR1A, HTR1B, HTR3B, HTR7, KCNJ6, MAOA, NPY, NPY1R, NRG1, OPRD1, OPRK1, OPRM1, PDYN, SLC6A4, TIMELESS, TPH1, VIP
autosomal recessive intellectual developmental disorder 58	DOID:0081220	OMIM:617270		ELP2
autosomal recessive intellectual developmental disorder 54	DOID:0081216	OMIM:617028		TNIK
autosomal recessive intellectual developmental disorder 46	DOID:0081210	OMIM:616116		NDST1
neurodevelopmental disorder with hypotonia, language delay, and skeletal defects with or without seizures	DOID:0070536	OMIM:620029		CACNA1C
autosomal dominant intellectual developmental disorder 11	DOID:0070041	OMIM:614257		EPB41L1
panic disorder	DOID:594	OMIM:167870, OMIM:607853, OMIM:609985		CCKBR, CRH, HTR1A, MANEA, MAOA, MBL2, TPH2
alexithymia	DOID:0060131			ANKK1, SLC6A4
obsessive-compulsive disorder	DOID:10933			BDNF, COMT, HRAS, HTR2A, SLC6A4
autosomal recessive intellectual developmental disorder 60	DOID:0081222	OMIM:617432		TAF13
cocaine dependence	DOID:9975			ANKK1, BDNF, CAMK4, CCSER1, CHRNA3, CHRNB3, COL21A1, COMT, DRD2, GABBR1, HTR2A, HTR3A, KLHL5, LRRC7, MANEA, OPRD1, OPRK1, PDYN, PER2, TENM3
Coffin-Siris syndrome 12	DOID:0112370	OMIM:619325		BICRA
neurodevelopmental disorder with cerebellar atrophy and motor dysfunction	DOID:0070443	OMIM:619333		GEMIN5
autosomal recessive intellectual developmental disorder 34	DOID:0081200	OMIM:614499		CRADD
Tonne-Kalscheuer syndrome	DOID:0112042	OMIM:300978		RLIM
autosomal recessive intellectual developmental disorder 59	DOID:0081221	OMIM:617323		IMPA1
autosomal dominant intellectual developmental disorder 29	DOID:0070059	OMIM:616078		SETBP1
autosomal dominant intellectual developmental disorder 46	DOID:0080237	OMIM:617601		KCNQ5
Helsmoortel-Van Der Aa Syndrome	DOID:0070058	OMIM:615873		ADNP
autosomal dominant intellectual developmental disorder 53	DOID:0080228	OMIM:617798		CAMK2A
autosomal recessive intellectual developmental disorder 63	DOID:0081224	OMIM:618095		CAMK2A
heroin dependence	DOID:9976			ABCB1, ACHE, ADRA1A, ALDH2, ANKK1, ARRB2, CHRM2, COMT, CREB1, CYP2B6, CYP2C19, DRD2, DRD4, FKBP5, GABBR1, GABRB3, GABRG2, GAD1, GAD2, GDNF, GRIN2A, HCRT, HTR3A, KCNJ6, NGF, NPY1R, NR3C1, NTRK2, OPRD1, OPRK1, OPRM1, PDYN, TH, TTC12
autosomal recessive intellectual developmental disorder 44	DOID:0081208	OMIM:615942		METTL23
neurodevelopmental disorder with language delay and seizures	DOID:0070444	OMIM:619908		TIAM1
autosomal dominant intellectual developmental disorder 44	DOID:0070074	OMIM:617061		TRIO
autosomal recessive intellectual developmental disorder 64	DOID:0081225	OMIM:618103		LINGO1
articulation disorder	DOID:4186			AP4E1, CNTNAP2, FOXP2
dyslexia	DOID:4428	OMIM:300509, OMIM:600202, OMIM:604254, OMIM:606616, OMIM:606896, OMIM:608995		DCDC2, DNAAF4, DRD4, FOXP2
language disorder	DOID:93			CNTNAP2, FOXP2, TM4SF20
speech-language disorder-1	DOID:0111275	OMIM:602081		FOXP2
cannabis dependence	DOID:1849			ABCB1, ACHE, COMT, NRG1
opiate dependence	DOID:2559			ABCB1, ACHE, ADRA1A, ALDH2, ANKK1, ARRB2, BMPER, C9, CHRM2, COMT, CREB1, CYP2B6, CYP2C19, CYP2D6, DRD2, DRD4, FKBP5, GABBR1, GABRB3, GABRG2, GAD1, GAD2, GAL, GALR1, GDNF, GRIN2A, HCRT, HTR3A, KCNJ6, NAV3, NGF, NPY1R, NR3C1, NTRK2, OPRD1, OPRK1, OPRM1, PDYN, TH, TTC12, TTC9, VEGFA
drug dependence	DOID:9974			ABCB1, ACHE, ADRA1A, ALDH2, ANKK1, ARRB2, BDNF, BMPER, C9, CAMK4, CCSER1, CHRM2, CHRNA3, CHRNB3, COL21A1, COMT, CREB1, CYP2B6, CYP2C19, CYP2D6, DRD2, DRD4, FKBP5, GABBR1, GABRB3, GABRG2, GAD1, GAD2, GAL, GALR1, GDNF, GRIN2A, HCRT, HTR2A, HTR3A, KCNJ6, KLHL5, LRRC7, MANEA, NAV3, NCAM1, NGF, NPY1R, NR3C1, NRG1, NTRK2, OPRD1, OPRK1, OPRM1, PDYN, PER2, TENM3, TH, TTC12, TTC9, VEGFA
syndromic X-linked intellectual disability Najm type	DOID:0060807	OMIM:300749		CASK
withdrawal disorder	DOID:0060001			COMT, CYP2B6, GAD1, HTR1A, HTR2A, KDM4C, NGF, NR3C1, OPRD1, OPRK1, OPRM1, PNOC
non-syndromic X-linked intellectual disability 19	DOID:0112019	OMIM:300844		RPS6KA3
NESCAV syndrome	DOID:0070039	OMIM:614255		KIF1A
Vulto-van Silfout-de Vries syndrome	DOID:0070054	OMIM:615828		DEAF1
